# Supplementary material for: Integrative Analysis of Gene Expression and miRNAs Reveal Biological Pathways Associated with Bud Paradormancy and Endodormancy in Grapevine
Source: Plants (Basel). 2021 Mar 31;10(4):669. doi: 10.3390/plants10040669 (PMC8067045; doi:10.3390/plants10040669)
Supplement: Supplementary file 1 [file plants-10-00669-s001.zip]

Archive with 6 entries (6 files):
- Figure S1.pdf
- Figure S2_correlationPlot.pdf
- Figure S3a.pdf
- Figure S3b.pdf
- Figure4.png
- new supplemental tables_AF_3_30_2021.xlsx
