# Supplementary material for: Integrative Analysis of Gene Expression and miRNAs Reveal Biological Pathways Associated with Bud Paradormancy and Endodormancy in Grapevine
Source: Plants (Basel). 2021 Mar 31;10(4):669. doi: 10.3390/plants10040669 (PMC8067045; doi:10.3390/plants10040669)
Supplement: Supplementary file 1 [file plants-10-00669-s001.zip › new supplemental tables_AF_3_30_2021.xlsx]

## Sheet: S1_DEG
Table S1. V. riparia differentially expressed genes in short day (SD, 13 h) relative to long day (LD, 15h) buds. Gray shading indicates genes down-regulated in SD relative to LD. n=3, adjusted p-value ≤ 0.05 and fold change (≥ 1 or ≤ -1).
Gene ID V1	Gene ID V3	FPKM 28SD1	FPKM 28SD2	FPKM 28SD3	FPKM 28LD1	FPKM 28LD2	FPKM 28LD3	Average FPKM_SD	Average FPKM_LD	log2(fold_change SD vs LD)	adjusted p_value	Functional annotation	VitisNet ID
VIT_18s0001g01060	Vitvi18g00181	9.57142	7.01826	6.1747	4.93864	2.13549	2.36399	7.58812	3.14604	1.27021	0.000681736	Zinc finger (C3HC4-type ring finger)	vv60078Other_zf-C3HC4
VIT_06s0004g08080	Vitvi06g00801	64.8685	98.7044	117.575	20.8577	40.0818	44.5748	93.7159	35.1714	1.41389	0.000681736	Zinc finger (C3HC4-type ring finger)	vv60078Other_zf-C3HC4
VIT_03s0038g00340	Vitvi03g00026	3.21871	4.39646	5.76933	2.34196	1.91636	2.00674	4.4615	2.08836	1.09516	0.00621087	Salt tolerance homolog2	vv60073Orphans_zf-b_box
VIT_12s0035g00900	Vitvi12g02718	29.2076	20.325	27.3769	2.95785	4.66646	4.13999	25.6365	3.92143	2.70875	0.000681736	Jasmonate ZIM domain-containing protein 12	vv60069ZIM
VIT_01s0026g01730	Vitvi01g00940	4.24894	5.22261	4.33402	1.89047	2.00176	1.94644	4.60186	1.94622	1.24154	0.000681736	WRKY DNA-binding protein 72	vv60066WRKY
VIT_12s0055g00340	Vitvi12g01676	8.42908	9.53029	8.00818	2.04913	2.37548	4.64089	8.65585	3.02183	1.51825	0.000681736	WRKY DNA-binding protein 9	vv60066WRKY
VIT_12s0028g03050	Vitvi12g00255	11.0371	9.14901	11.3888	3.71929	6.61594	4.41202	10.525	4.91575	1.09834	0.000681736	NAC domain-containing protein 73	vv60046NAC
VIT_15s0048g02660	Vitvi15g00889	7.01748	5.72394	9.2027	2.06803	4.51248	3.87025	7.3147	3.48359	1.07022	0.000681736	NAC Secondary wall thickening promoting factor1	vv60046NAC
VIT_04s0008g02710	Vitvi04g00236	102.717	116.056	117.419	28.6041	49.6828	55.4059	112.064	44.5643	1.33036	0.000681736	NAC domain containing protein 39	vv60046NAC
VIT_06s0004g00020	Vitvi06g00007	1.56529	3.14963	1.94502	1.03209	0.459046	0.907981	2.21998	0.799704	1.47301	0.006611	NAC domain containing protein 32	vv60046NAC
VIT_00s0375g00040	Vitvi10g00437	9.95118	6.29322	8.77815	2.27386	3.09752	2.91375	8.34085	2.76171	1.59463	0.000681736	NAC domain-containing protein 25	vv60046NAC
VIT_18s0001g15260	Vitvi18g01209	15.1318	13.1841	12.0206	4.26639	6.73221	6.62061	13.4455	5.87307	1.19494	0.000681736	Myb domain protein 52	vv60044MYB
VIT_19s0085g00940	Vitvi19g01749	33.1363	23.2123	26.5963	13.9782	14.1993	13.221	27.6483	13.7995	1.00257	0.000681736	Myb domain protein 67	vv60044MYB
VIT_04s0044g01380	Vitvi04g01697	6.54475	4.21246	6.67984	1.53221	2.65672	2.51707	5.81235	2.23533	1.37863	0.000681736	Myb domain protein 52	vv60044MYB
VIT_05s0020g01100	Vitvi05g00275	25.8675	30.2363	30.4324	7.96487	14.7538	14.8491	28.8454	12.5226	1.20381	0.000681736	Myb domain protein 61	vv60044MYB
VIT_07s0005g03340	Vitvi07g00598	45.5344	44.993	50.5882	15.4206	24.8682	24.7939	47.0385	21.6942	1.11653	0.000681736	Myb domain protein 14	vv60044MYB
VIT_18s0001g09540	Vitvi18g00700	1.97031	1.45188	1.48812	0.671548	0.415071	0.772706	1.63677	0.619775	1.40104	0.0133836	MADS-box agamous-like 67	vv60042MADS
VIT_11s0016g03940	Vitvi11g00339	42.3896	49.2879	69.8583	11.9598	25.8774	22.0588	53.8453	19.9653	1.43133	0.000681736	Heat shock transcription factor C1	vv60037HSF
VIT_05s0020g04090	Vitvi05g00561	6.80021	5.86515	8.62701	0.887738	1.53228	1.96687	7.09746	1.4623	2.27906	0.000681736	Heat shock transcription factor A6B	vv60037HSF
VIT_08s0040g02390	Vitvi08g01074	4.30761	1.37761	2.92029	1.06617	1.27998	0.893566	2.8685	1.0799	1.4094	0.0493252	Zinc finger (C2H2 type) family	vv60017C2H2
VIT_07s0104g00250	Vitvi07g00151	15.4509	15.751	14.0009	8.1254	6.55113	7.54612	15.0676	7.40755	1.02438	0.000681736	Basic helix-loop-helix (bHLH) family	vv60011BHLH
VIT_19s0090g01870	Vitvi19g00631	29.5802	40.5083	35.5973	13.1668	16.1017	17.8068	35.2286	15.6918	1.16674	0.000681736	Multidrug resistance-associated protein 3	vv52010ABC_transporters
VIT_06s0009g03380	Vitvi06g01231	21.7637	16.6551	17.9114	7.45978	8.8332	10.3642	18.7767	8.88574	1.07938	0.000681736	ABC transporter G member 14	vv52010ABC_transporters
VIT_09s0002g05570	Vitvi09g00477	2.65776	2.02887	1.92141	0.955593	1.18818	0.850744	2.20268	0.998171	1.1419	0.000681736	ABC transporter g family pleiotropic drug resistance 12 PDR12	vv52010ABC_transporters
VIT_09s0002g05590	Vitvi09g00478	5.78409	4.92071	4.75356	2.16155	1.57479	1.76609	5.15279	1.83415	1.49024	0.000681736	ABC transporter g family pleiotropic drug resistance 12 PDR12	vv52010ABC_transporters
VIT_09s0002g05600	Vitvi09g00479	47.6135	70.1248	52.9513	23.882	26.4485	34.175	56.8966	28.1685	1.01426	0.000681736	ABC transporter g family pleiotropic drug resistance 12 PDR12	vv52010ABC_transporters
VIT_03s0063g02610	Vitvi03g00327	2574.43	3621.4	4919.14	1734.37	1625.72	1992.01	3704.99	1784.03	1.05433	0.000681736	GRP7 (cold, circadian rhythm, and RNA binding 2)	vv50133Primary_active_transporter_cat_A9_to_A18
VIT_10s0042g00960	Vitvi10g01384	4.2676	8.71681	9.70002	1.22753	0.895588	2.52492	7.56148	1.54935	2.28701	0.000681736	DNAJ heat shock N-terminal domain-containing protein	vv50132Primary_active_transporter_cat_A5_to_A8
VIT_00s0362g00010	Vitvi07g02847	2.06709	3.43744	5.70603	0.660988	1.15661	1.32127	3.73685	1.04629	1.83654	0.00736065	DnaJ homolog, subfamily A, member 2	vv50132Primary_active_transporter_cat_A5_to_A8
VIT_10s0116g01860	Vitvi10g00107	2.97731	2.52411	2.60908	1.07371	1.30638	0.582123	2.7035	0.987404	1.45312	0.000681736	MATE efflux family protein	vv50125Porters_cat_66_to_94
VIT_08s0105g00250	Vitvi08g00636	2.07428	3.20709	4.38756	0.418502	0.872516	2.41469	3.22298	1.23524	1.3836	0.000681736	Aluminum activated malate transporter 1	vv50125Porters_cat_66_to_94
VIT_11s0016g04160	Vitvi11g00356	80.6877	55.4866	53.3364	10.5442	21.6857	27.3999	63.1702	19.8766	1.66817	0.000681736	Sulfate transporter 3.5	vv50124Porters_cat_30_to_64
VIT_04s0008g04180	Vitvi04g00359	0.755442	1.39572	0.910359	0.389763	0.502465	0.464261	1.02051	0.452163	1.17438	0.0362927	Arsenite transport protein (ArsB)	vv50124Porters_cat_30_to_64
VIT_09s0002g05810	Vitvi09g00500	2.96858	3.25548	2.66941	0.771959	0.641147	0.996249	2.96449	0.803118	1.8841	0.000681736	Boron transporter-like protein 4	vv50124Porters_cat_30_to_64
VIT_09s0002g06820	Vitvi09g00603	7.34963	3.01227	5.92187	2.76367	3.95602	1.32392	5.42792	2.68121	1.01752	0.00127542	Equilibrative nucleoside transporter ENT8	vv50124Porters_cat_30_to_64
VIT_14s0171g00400	Vitvi14g01596	109.976	106.448	113.573	41.1034	38.1089	52.9588	109.999	44.0571	1.32004	0.000681736	Lysine histidine transporter 1	vv50123Porters_cat_18_to_29
VIT_14s0108g00630	Vitvi14g01946	6.13682	2.25737	1.49619	0.753998	0.527646	1.28924	3.29679	0.856961	1.94376	0.000681736	Amino acid permease	vv50123Porters_cat_18_to_29
VIT_14s0108g00690	Vitvi14g01951	3.97718	0.514921	0.68611	0.425597	0.297689	0.534392	1.72607	0.419226	2.04169	0.00369873	Amino acid permease	vv50123Porters_cat_18_to_29
VIT_19s0014g01720	Vitvi19g00144	21.64	18.771	16.0048	7.65554	9.95895	9.14149	18.8053	8.91866	1.07624	0.000681736	Sodium/calcium exchanger family protein	vv50123Porters_cat_18_to_29
VIT_10s0003g02850	Vitvi10g00736	4.25506	5.77473	4.08561	2.74773	2.65899	1.59109	4.70513	2.3326	1.0123	0.00538952	Purine permease 10 PUP10	vv50122Porters_cat_7_to_17
VIT_15s0021g00330	Vitvi15g00434	39.6846	31.9857	46.0269	13.4222	12.74	19.3491	39.2324	15.1704	1.37079	0.000681736	Proton-dependent oligopeptide transport (POT) family protein	vv50122Porters_cat_7_to_17
VIT_08s0007g01900	Vitvi08g01333	2.23892	1.78083	2.55107	1.12874	0.984777	0.776765	2.19027	0.963429	1.18486	0.000681736	Proton-dependent oligopeptide transport (POT) family protein	vv50122Porters_cat_7_to_17
VIT_09s0002g05710	Vitvi09g00489	400.147	329.514	392.839	153.432	176.916	199.609	374.166	176.652	1.08277	0.000681736	ATP:ADP antiporter	vv50122Porters_cat_7_to_17
VIT_03s0038g03940	Vitvi03g00247	50.3206	51.3377	62.3009	22.7137	25.7203	31.2794	54.6531	26.5711	1.04045	0.000681736	Tonoplast monosaccharide transporter2	vv50121Porters_cat_1_to_6
VIT_05s0020g03140	Vitvi05g00468	111.519	86.4045	83.1262	28.3552	29.1462	34.0515	93.6833	30.5176	1.61815	0.000681736	Sugar transporter 13	vv50121Porters_cat_1_to_6
VIT_08s0007g01810	Vitvi08g01325	16.4376	11.3649	12.251	5.63214	7.17602	6.79307	13.3512	6.53374	1.03099	0.000681736	ANTR2 (anion transporter 2	vv50121Porters_cat_1_to_6
VIT_00s0616g00010	Vitvi02g01806	9.47146	8.47291	9.83972	3.63588	4.14085	4.77312	9.26136	4.18328	1.14659	0.000681736	Glycerol-3-phosphate permease	vv50121Porters_cat_1_to_6
VIT_12s0059g00770	Vitvi12g00382	144.936	176.165	196.504	88.1908	37.6378	85.2128	172.535	70.3471	1.29433	0.000681736	Monocopper oxidase SKS5 (SKU5 Similar 5)	vv50109Incompletely_characterized_transport_systems
VIT_11s0016g00540	Vitvi11g00037	13.5238	13.3639	14.0097	3.15018	6.97659	6.70634	13.6325	5.61104	1.28071	0.000681736	Respiratory burst oxidase protein E (RBOHE)	vv50105Transport_electron_carriers
VIT_04s0069g00540	Vitvi04g01968	0.273437	1.09956	1.02456	0.247052	0.139711	0.36575	0.799186	0.250838	1.67178	0.0103659	Glutamate receptor protein	vv50101Channels_and_pores
VIT_00s0194g00260	Vitvi10g00231	11.2318	11.1019	10.9968	4.70955	7.45128	4.47258	11.1102	5.54447	1.00276	0.000681736	Microtubule associated protein (MAP70-5)	vv44810Regulation_of_actin_cytoskeleton
VIT_14s0068g00840	Vitvi14g01439	3.02924	4.77423	4.51146	1.6806	1.81667	2.26985	4.10498	1.92238	1.09448	0.000681736	RBR1 (retinoblastoma-related 1)	vv44110Cell_cycle vv60051RB
VIT_17s0000g08320		1.70265	6.77907	1.91605	0.661352	0.653192	2.83371	3.46592	1.38275	1.3257	0.0274534	Ataxia-telangiectasia mutated protein (Atm)	vv44110Cell_cycle
VIT_01s0011g01980	Vitvi01g01888	1.16996	0.878997	1.8493	0.475801	0.687749	0.520134	1.29942	0.561228	1.21121	0.030591	fasciclin arabinogalactan-protein (FLA21)	vv40006Cell_wall
VIT_01s0137g00240	Vitvi01g00593	95.3321	111.399	172.747	49.4981	70.0273	59.9375	126.493	59.821	1.08033	0.000681736	Pectate lyase	vv40006Cell_wall
VIT_01s0026g00200	Vitvi01g00784	34.1576	39.1538	43.2388	27.2967	3.38141	27.1927	38.8501	19.2903	1.01004	0.000681736	Xyloglucan endotransglucosylase/hydrolase 28	vv40006Cell_wall
VIT_11s0052g01250	Vitvi11g01268	871.611	1547.03	1943.06	217.819	282.74	415.027	1453.9	305.195	2.25212	0.000681736	Xyloglucan endotransglucosylase/hydrolase 23	vv40006Cell_wall
VIT_02s0025g01950	Vitvi02g00173	0.61083	1.05422	0.766204	0.142516	0.298518	0.130249	0.810419	0.190428	2.08942	0.00538952	Cellulose synthase CSLG3	vv40006Cell_wall
VIT_07s0005g00890	Vitvi07g00363	5.11189	7.02062	11.0145	1.9483	1.71154	4.53552	7.71568	2.73179	1.49795	0.000681736	Polygalacturonase GH28	vv40006Cell_wall
VIT_07s0005g01930	Vitvi07g00454	31.9221	19.3317	16.7616	7.02824	15.2096	10.6473	22.6718	10.9617	1.04843	0.000681736	Pectinesterase family	vv40006Cell_wall
VIT_08s0007g07780	Vitvi08g02376	50.908	146.499	53.2788	16.6096	16.6663	34.9046	83.5618	22.7268	1.87845	0.000681736	Polygalacturonase PG1	vv40006Cell_wall
VIT_00s0323g00070	Vitvi02g00501	67.968	68.2048	62.4288	24.3435	32.8591	36.003	66.2005	31.0685	1.09139	0.000681736	Pectin methylesterase inhibitor	vv40006Cell_wall
VIT_00s0414g00020	Vitvi10g02283	0.952483	2.84251	1.26855	0.357745	0.494234	0.207017	1.68785	0.352999	2.25745	0.000681736	Cellulose synthase CSLE1	vv40006Cell_wall
VIT_00s0414g00040	Vitvi10g02287	0.431741	2.59779	0.803428	0.186737	0.182595	0.191207	1.27765	0.186846	2.77357	0.00814444	Cellulose synthase CSLE1	vv40006Cell_wall
VIT_01s0011g05810	Vitvi01g00499	36.9808	72.215	62.377	6.8767	21.9069	28.9454	57.1909	19.243	1.57145	0.000681736	Adagio protein 1	vv34710Circadian_rhythm
VIT_03s0088g00700	Vitvi03g01650	9.32981	7.00744	11.5441	1.9008	2.6622	6.30276	9.29377	3.62192	1.35951	0.0018088	Pathogenesis related protein 1 precursor (pr1 gene)	vv30011Jasmonate_signaling vv34626Plant-pathogen_interaction
VIT_03s0088g00810	Vitvi03g00752	12.8938	56.0327	16.2188	5.36369	6.78358	4.96273	28.3818	5.70333	2.31509	0.000681736	Pathogenesis-related protein 1 precursor (PRP 1)	vv30011Jasmonate_signaling vv34626Plant-pathogen_interaction
VIT_14s0068g01380	Vitvi14g01487	22.9083	39.5792	40.5674	11.1921	16.6029	19.2059	34.3516	15.667	1.13265	0.000681736	Constans-like 14	vv30009Flower_development vv34710Circadian_rhythm vv60014C2C2-CO
VIT_18s0089g01030	Vitvi18g02398	594.815	673.484	865.465	234.489	117.764	206.338	711.255	186.197	1.93354	0.000681736	Ethylene-responsive transcription factor	vv30008Ethylene_signaling vv60003AP2_EREBP
VIT_06s0004g00490	Vitvi06g00052	1.17587	1.1519	3.21999	0.492538	0.512265	0.613057	1.84925	0.539287	1.77782	0.0133836	Ethylene-responsive transcription factor related to APETALA2 11	vv30008Ethylene_signaling vv60003AP2_EREBP
VIT_07s0005g00870	Vitvi07g00361	14.4172	23.8319	18.7288	4.45963	9.11475	8.94521	18.9926	7.50653	1.33922	0.000681736	Erg-1	vv30008Ethylene_signaling vv30011Jasmonate_signaling
VIT_06s0004g05120	Vitvi06g00505	12.0345	13.9929	19.2821	5.38083	4.45795	5.91702	15.1031	5.25194	1.52392	0.000681736	ARR1 typeB	vv30007Cytokinin_signaling vv60006ARR-B
VIT_07s0005g01010	Vitvi07g00374	1.30991	3.00036	2.82201	0.725552	0.67051	1.19057	2.37743	0.862212	1.46329	0.000681736	ARR2 type-B response regulator	vv30007Cytokinin_signaling vv60006ARR-B
VIT_16s0098g00900	Vitvi16g01340	57.7484	93.5759	90.3602	24.7376	30.7507	34.1968	80.5615	29.895	1.43019	0.000681736	Pseudo-response regulator 5 (APRR5)	vv30007Cytokinin_signaling vv34710Circadian_rhythm vv60050PseudoARR-B
VIT_12s0057g00430	Vitvi12g00650	63.5111	48.2038	55.3643	20.9808	30.761	28.5291	55.6931	26.757	1.05758	0.000681736	Auxin-responsive	vv30003Auxin_signaling
VIT_18s0086g00410	Vitvi18g01405	65.1109	90.0699	57.9256	30.8435	35.4146	29.268	71.0354	31.842	1.15761	0.000681736	Auxin-binding protein ABP19	vv30003Auxin_signaling
VIT_00s0309g00050	Vitvi02g01788	3.38329	2.76049	6.36922	1.20583	2.76841	1.70528	4.171	1.89317	1.13959	0.00580399	EXPANSIN-like B1	vv30003Auxin_signaling
VIT_18s0089g01270	Vitvi18g02423	85.6196	58.1311	45.9592	1.85724	16.8357	26.6555	63.2366	15.1162	2.06466	0.000681736	Heat shock protein precursor 22.0 kDa class IV	vv24141Protein_processing_in_endoplasmic_reticulum
VIT_06s0004g05770	Vitvi06g00561	354.681	258.214	285.747	9.38582	89.4859	57.1038	299.547	51.9918	2.52643	0.000681736	Heat shock protein 17.6 kDa class I	vv24141Protein_processing_in_endoplasmic_reticulum
VIT_18s0041g00370	Vitvi18g03100	12.0014	20.8086	11.2026	5.16477	7.05052	8.30593	14.6709	6.84041	1.1008	0.00369873	Double strand break repair protein (XRCC4)	vv23450Non_homologous_end_joining
VIT_01s0010g02790		16.8856	46.1235	31.342	10.6668	15.7947	12.648	31.4504	13.0365	1.27052	0.0288	ATP-dependent RNA helicase	vv23040Spliceosome
VIT_14s0128g00810		5.00527	5.80881	4.74189	2.38753	1.85988	3.33094	5.18532	2.52612	1.03751	0.000681736	Polymerase zeta	vv23030DNA_replication
VIT_00s0978g00010	Vitvi10g00411	18.142	28.4896	15.3045	10.7198	9.20714	9.21287	20.6454	9.71326	1.08779	0.00455214	Transcription initiation factor TFIIH subunit H4	vv23022Basal_transcription_factors vv23420Nucleotide_excision_repair
VIT_06s0004g01430	Vitvi06g00145	10.355	8.12039	7.67021	2.08879	2.36614	3.61402	8.7152	2.68965	1.69612	0.000681736	ABA glucosidase	vv11013ABA_biosynthesis
VIT_06s0004g01440	Vitvi06g00148	4.47863	5.62281	3.24335	0.799557	0.773973	1.3122	4.44826	0.961909	2.20927	0.000681736	ABA glucosidase	vv11013ABA_biosynthesis
VIT_18s0117g00550	Vitvi18g03065	0.544996	1.1398	0.85825	0.200693	0.254419	0.133209	0.847681	0.196107	2.11188	0.00278977	Laccase	vv11000Single_reactions vv50109Incompletely_characterized_transport_systems
VIT_18s0117g00590	Vitvi18g03067	4.52352	4.06301	5.20401	1.47523	1.78782	1.75693	4.59685	1.67333	1.45792	0.000681736	Laccase	vv11000Single_reactions vv50109Incompletely_characterized_transport_systems
VIT_18s0117g00600		1.36763	1.57168	1.39125	0.546991	0.349471	0.57507	1.44352	0.490511	1.55723	0.0201268	Laccase	vv11000Single_reactions vv50109Incompletely_characterized_transport_systems
VIT_18s0075g00530	Vitvi18g03021	16.5002	13.0426	15.8858	4.2517	6.40965	9.44644	15.1429	6.7026	1.17585	0.000681736	Laccase	vv11000Single_reactions vv50109Incompletely_characterized_transport_systems
VIT_18s0075g00540	Vitvi18g03022	7.96275	5.71329	7.61736	1.31808	3.32516	2.32133	7.0978	2.32152	1.6123	0.000681736	Laccase	vv11000Single_reactions vv50109Incompletely_characterized_transport_systems
VIT_18s0075g00810	Vitvi18g03033	1.90178	2.11566	1.60715	0.497514	0.770001	0.775304	1.87486	0.680939	1.46119	0.0018088	Laccase	vv11000Single_reactions vv50109Incompletely_characterized_transport_systems
VIT_18s0001g00080	Vitvi18g02899	0.749078	0.719553	0.915193	0.11687	0.534846	0.155575	0.794608	0.269097	1.56212	0.029541	Laccase	vv11000Single_reactions vv50109Incompletely_characterized_transport_systems
VIT_18s0001g01010	Vitvi18g02949	3.53368	2.37903	3.11417	0.481214	1.04579	0.530964	3.00896	0.68599	2.13301	0.000681736	Laccase	vv11000Single_reactions vv50109Incompletely_characterized_transport_systems
VIT_00s0413g00010	Vitvi18g03356	9.33443	6.26122	7.87607	1.84551	3.8357	3.83809	7.82391	3.1731	1.302	0.000681736	Laccase (diphenol oxidase) family protein	vv11000Single_reactions vv50109Incompletely_characterized_transport_systems
VIT_00s0444g00010	Vitvi18g03341	1.39532	1.28159	0.843707	0.145656	0.207089	0.144571	1.17354	0.165772	2.82359	0.000681736	Laccase	vv11000Single_reactions vv50109Incompletely_characterized_transport_systems
VIT_07s0104g01260	Vitvi07g00242	14.0873	11.9964	12.9951	4.66258	6.85247	6.99283	13.0263	6.16929	1.07825	0.000681736	flavin-containing monooxygenase	vv11000Single_reactions
VIT_10s0003g00470	Vitvi10g01778	11.6253	9.78697	7.22213	2.41097	3.71632	5.35094	9.54479	3.82607	1.31885	0.000681736	Isoflavone methyltransferase/ Orcinol O-methyltransferase 1 oomt1	vv10943Isoflavonoid_biosynthesis
VIT_12s0028g02800	Vitvi12g02277	2.89096	1.23374	2.31642	1.74959	0.407576	1.01365	2.14704	1.05694	1.02246	0.044892	Isoflavone methyltransferase/ Orcinol O-methyltransferase 1 oomt1	vv10943Isoflavonoid_biosynthesis
VIT_18s0001g09650	Vitvi18g00716	28.9182	49.2741	49.5499	16.1292	21.6151	21.4888	42.5807	19.7444	1.10876	0.000681736	CYP81E1	vv10943Isoflavonoid_biosynthesis
VIT_07s0129g00760	Vitvi07g01653	0.952392	1.07283	1.29955	0.491803	0.579337	0.463917	1.10826	0.511686	1.11497	0.0442239	CYP81E1 Isoflavone 2'-hydroxylase	vv10943Isoflavonoid_biosynthesis
VIT_07s0129g00800	Vitvi07g01657	1.23778	2.4844	1.8145	0.426145	0.512962	0.252779	1.84556	0.397295	2.21578	0.000681736	CYP81E1 Isoflavone 2'-hydroxylase	vv10943Isoflavonoid_biosynthesis
VIT_07s0129g00820	Vitvi07g01658	5.09114	4.85297	6.13191	1.41154	2.5914	2.02617	5.35867	2.00971	1.41489	0.000681736	CYP81E1 Isoflavone 2'-hydroxylase	vv10943Isoflavonoid_biosynthesis
VIT_12s0134g00640	Vitvi12g02450	9.52429	9.737	7.59281	4.89307	3.76956	3.05261	8.95137	3.90508	1.19676	0.000681736	Anthocyanidin 3-O-glucoside-6''-O-malonyltransferase	vv10942Anthocyanin_biosynthesis
VIT_05s0062g00300	Vitvi05g01270	1.09883	1.12956	2.07599	0.632985	0.25735	0.774778	1.43479	0.555038	1.37018	0.0127144	UDP-glucoronosyl/UDP-glucosyl transferase UGT75C1	vv10942Anthocyanin_biosynthesis
VIT_06s0004g06380	Vitvi06g00622	3.03188	7.95763	5.63526	2.03804	1.41554	1.79994	5.54159	1.75117	1.66198	0.00230516	UDP-glucose: anthocyanidin 5,3-O-glucosyltransferase	vv10942Anthocyanin_biosynthesis
VIT_06s0004g06400	Vitvi06g01744	6.43807	11.7345	9.80457	3.16772	4.12606	5.29197	9.32571	4.19525	1.15246	0.000681736	Anthocyanidin 3-O-glucosyltransferase	vv10942Anthocyanin_biosynthesis
VIT_01s0011g06440	Vitvi01g00555	17.627	22.1634	17.8111	10.9938	10.7221	7.00961	19.2005	9.57517	1.00377	0.000681736	Chalcone reductase	vv10941Flavonoid_biosynthesis
VIT_16s0098g00860	Vitvi16g01336	5.05898	18.0354	5.14454	3.04266	5.33347	3.97492	9.41296	4.11701	1.19305	0.000681736	Flavanone 3-hydroxylase	vv10941Flavonoid_biosynthesis
VIT_18s0001g03430	Vitvi18g02538	110.232	102.713	108.506	32.9109	29.1547	37.87	107.15	33.3118	1.68553	0.000681736	Flavonol synthase	vv10941Flavonoid_biosynthesis
VIT_05s0062g00270	Vitvi05g01269	2.88164	2.26587	2.89175	1.08943	0.735181	1.25976	2.67975	1.02812	1.38209	0.00127542	UDP-glucose:flavonoid 7-O-glucosyltransferase	vv10941Flavonoid_biosynthesis
VIT_05s0062g00460	Vitvi05g01278	8.03853	5.66208	10.4251	1.84107	2.35684	4.58342	8.0419	2.92711	1.45806	0.000681736	UDP-glucose:flavonoid 7-O-glucosyltransferase	vv10941Flavonoid_biosynthesis
VIT_05s0062g00570	Vitvi05g01288	0.755754	0.629995	1.28778	0.0484566	0.0325193	0.374583	0.891176	0.151853	2.55303	0.0103659	UDP-glucose:flavonoid 7-O-glucosyltransferase	vv10941Flavonoid_biosynthesis
VIT_05s0062g00710	Vitvi05g01301	16.2392	8.4912	11.1427	3.48691	5.00394	4.93396	11.9577	4.47493	1.418	0.000681736	UDP-glucose:flavonoid 7-O-glucosyltransferase	vv10941Flavonoid_biosynthesis
VIT_05s0094g01200	Vitvi05g02269	14.7297	15.5679	11.5132	5.96223	7.71447	5.81071	13.937	6.4958	1.10134	0.00369873	flavonoid 3'-hydroxylase cytochrome P450	vv10941Flavonoid_biosynthesis
VIT_16s0100g00750	Vitvi16g01485	6.59257	3.41214	5.03912	0.821691	1.15811	1.1723	5.01461	1.0507	2.25479	0.000681736	Stilbene synthase	vv10940Phenylpropanoid_biosynthesis
VIT_16s0100g00770	Vitvi16g01486	1.58682	0.829042	0.803391	0.456566	0.171175	0.430195	1.07308	0.352645	1.60547	0.0137235	Stilbene synthase	vv10940Phenylpropanoid_biosynthesis
VIT_16s0100g00780	Vitvi16g01457	7.03945	3.46571	4.75048	1.69681	0.527267	1.69584	5.08521	1.30664	1.96045	0.000681736	Stilbene synthase	vv10940Phenylpropanoid_biosynthesis
VIT_16s0100g00830	Vitvi16g00991	2.39468	1.19822	1.3996	0.659743	0.282744	0.296079	1.66417	0.412855	2.0111	0.0018088	Stilbene synthase	vv10940Phenylpropanoid_biosynthesis
VIT_16s0100g00910	Vitvi16g01464	1.22492	0.67775	1.2041	0.24683	0.11195	0.195383	1.03559	0.184721	2.48703	0.00889117	Stilbene synthase - grape	vv10940Phenylpropanoid_biosynthesis
VIT_16s0100g01070	Vitvi16g01474	9.80769	7.93247	9.60879	1.35353	1.58385	3.12862	9.11632	2.022	2.17267	0.000681736	Resveratrol synthase [Vitis vinifera]	vv10940Phenylpropanoid_biosynthesis
VIT_16s0100g01100	Vitvi16g01475	325.163	260.671	280.031	70.7088	114.198	143.693	288.622	109.533	1.39782	0.000681736	Stilbene synthase	vv10940Phenylpropanoid_biosynthesis
VIT_16s0100g01110	Vitvi16g00997	9.5483	5.34949	6.51371	1.77443	2.16591	2.00902	7.13717	1.98312	1.84758	0.000681736	Resveratrol synthase (RS1)	vv10940Phenylpropanoid_biosynthesis
VIT_16s0100g01120	Vitvi16g01477	3.02221	2.88307	2.36577	0.317336	0.422454	0.522811	2.75702	0.420867	2.71167	0.000681736	Stilbene synthase	vv10940Phenylpropanoid_biosynthesis
VIT_16s0100g01150	Vitvi16g01480	11.6769	7.00805	9.82939	2.65991	2.93203	2.83107	9.50479	2.80767	1.75928	0.000681736	Stilbene synthase [Vitis vinifera]	vv10940Phenylpropanoid_biosynthesis
VIT_16s0100g01190	Vitvi16g01483	3.5784	2.38236	3.58239	0.551576	0.27139	1.03019	3.18105	0.617717	2.36449	0.000681736	Stilbene synthase [Vitis vinifera]	vv10940Phenylpropanoid_biosynthesis
VIT_16s0100g01200	Vitvi16g01484	44.2226	35.2077	34.8647	8.53722	8.43255	10.9617	38.0983	9.31049	2.0328	0.000681736	Stilbene synthase	vv10940Phenylpropanoid_biosynthesis
VIT_18s0072g00920	Vitvi18g01669	17.6274	13.077	13.6447	3.45119	5.23969	12.8492	14.7831	7.18003	1.04189	0.000681736	Caffeate 3-O-methyltransferase 1	vv10940Phenylpropanoid_biosynthesis
VIT_06s0080g01000	Vitvi06g01539	24.7178	20.5262	20.6889	2.99736	5.3767	4.76918	21.9776	4.38108	2.32668	0.000681736	Secoisolariciresinol dehydrogenase	vv10940Phenylpropanoid_biosynthesis
VIT_07s0031g01380	Vitvi07g02686	16.0314	39.3116	20.4922	4.18612	4.12281	6.53585	25.2784	4.94826	2.35291	0.000681736	ferulate 5-hydroxylase	vv10940Phenylpropanoid_biosynthesis
VIT_07s0031g00350	Vitvi07g01723	596.304	431.551	449.493	190.5	264.435	247.23	492.449	234.055	1.07313	0.000681736	Caffeoyl-CoA O-methyltransferase 1	vv10940Phenylpropanoid_biosynthesis
VIT_08s0058g00790	Vitvi08g00801	25.9214	28.7314	27.2915	8.47682	7.34063	10.1299	27.3148	8.64913	1.65906	0.000681736	Secoisolariciresinol dehydrogenase	vv10940Phenylpropanoid_biosynthesis
VIT_08s0007g02690	Vitvi08g01401	41.7968	23.2868	18.5511	19.3942	5.02469	10.2512	27.8783	11.5567	1.27041	0.000681736	Secoisolariciresinol dehydrogenase	vv10940Phenylpropanoid_biosynthesis
VIT_00s0346g00080	Vitvi07g02553	1.3897	2.09551	2.53834	0.877583	0.822067	0.815531	2.00785	0.838394	1.25995	0.00814444	Sinapyl alcohol dehydrogenase	vv10940Phenylpropanoid_biosynthesis
VIT_18s0001g03910	Vitvi18g00326	109.855	130.475	124.055	63.5513	44.314	72.9087	121.462	60.258	1.01128	0.000681736	Nitrate reductase 2 (NR2)	vv10910Nitrogen_metabolism vv34020Calcium_signaling_pathway
VIT_02s0033g00800	Vitvi02g01615	5.65185	4.44618	2.69288	0.6551	1.2091	2.67292	4.26364	1.51237	1.49527	0.000681736	Nitrilase 4 (NIT4)	vv10910Nitrogen_metabolism
VIT_03s0063g00370	Vitvi03g00509	17.0126	12.3874	13.8816	6.26601	4.52224	6.08114	14.4272	5.62313	1.35935	0.000681736	Nitrite reductase	vv10910Nitrogen_metabolism
VIT_06s0004g06790	Vitvi06g00659	26.9471	26.1854	26.6413	7.41249	10.386	14.3599	26.5913	10.7195	1.31072	0.000681736	Gibberellin 2-beta-dioxygenase 7	vv10904Diterpenoid_biosynthesis
VIT_06s0004g07650	Vitvi06g00758	20.894	16.2358	19.0353	3.97843	8.79582	8.05127	18.7217	6.94184	1.43132	0.000681736	Taxadien-5-alpha-ol-O-acetyltransferase	vv10904Diterpenoid_biosynthesis
VIT_10s0092g00370	Vitvi10g01138	34.2525	54.4985	35.1598	13.8816	15.7617	20.3724	41.3036	16.6719	1.30885	0.000681736	CYP71D7	vv10902Monoterpenoid_biosynthesis
VIT_12s0134g00030	Vitvi12g00574	0.704563	1.54745	0.920189	0.388675	0.534447	0.243327	1.0574	0.388816	1.44336	0.00621087	E-beta-ocimene synthase	vv10902Monoterpenoid_biosynthesis
VIT_13s0067g00380	Vitvi13g01875	2.67682	4.65118	4.44796	0.483803	2.07232	2.27592	3.92532	1.61068	1.28514	0.000681736	Pinene synthase	vv10902Monoterpenoid_biosynthesis
VIT_15s0048g01530	Vitvi15g01514	2.81332	2.74287	1.72952	1.11157	0.403412	0.422438	2.42857	0.645807	1.91093	0.000681736	Geraniol 10-hydroxylase	vv10902Monoterpenoid_biosynthesis
VIT_17s0000g09570	Vitvi17g01571	8.90608	6.25002	8.80105	1.94627	3.32294	2.804	7.98572	2.69107	1.56924	0.000681736	CYP71A26	vv10902Monoterpenoid_biosynthesis
VIT_19s0015g02050	Vitvi19g00954	24.7314	18.8344	20.97	1.63115	6.1228	7.00074	21.5119	4.91823	2.12892	0.000681736	CYP72A15	vv10902Monoterpenoid_biosynthesis
VIT_06s0004g06480	Vitvi06g00629	1.88962	0.785764	1.30875	0.733294	0.675997	0.566303	1.32804	0.658531	1.01198	0.0336141	CYP71E	vv10902Monoterpenoid_biosynthesis
VIT_12s0134g00020	Vitvi12g00573	1.64143	1.08919	0.879572	0.28301	0.624688	0.418656	1.2034	0.442118	1.44461	0.00889117	Isoprene synthase	vv10900Terpenoid_biosynthesis
VIT_09s0054g01210	Vitvi09g01426	2.14375	1.90554	1.77069	0.620405	0.754548	0.293478	1.93999	0.556144	1.80252	0.000681736	Beta-amyrin synthase	vv10900Terpenoid_biosynthesis
VIT_07s0151g00130	Vitvi07g02115	10.4682	6.80468	6.78303	3.04773	2.92705	2.75859	8.01865	2.91112	1.46179	0.000681736	Chlorophyllase 1	vv10860Porphyrin_and_chlorophyll_metabolism
VIT_07s0151g00270	Vitvi07g02124	5.11177	4.87754	2.43282	0.962389	0.710881	0.248136	4.14071	0.640468	2.69268	0.0401999	Chlorophyllase 1	vv10860Porphyrin_and_chlorophyll_metabolism
VIT_08s0058g00430	Vitvi08g00763	3.21457	2.38723	1.81765	0.550854	1.46462	1.29774	2.47315	1.1044	1.16309	0.0192485	ferritin	vv10860Porphyrin_and_chlorophyll_metabolism
VIT_06s0004g04080	Vitvi06g00407	0.762964	1.4686	0.817354	0.335547	0.426155	0.343272	1.0163	0.368325	1.46428	0.0153339	GTP cyclohydrolase II; 3 4-dihydroxy-2-butanone-4-phoshate synthase	vv10740Riboflavin_metabolism
VIT_10s0116g00530	Vitvi10g00027	194.995	307.065	404.143	29.7289	49.0598	90.1922	302.067	56.327	2.42297	0.000681736	Thiazole biosynthetic enzyme, chloroplast (ARA6)	vv10730Thiamine_metabolism
VIT_09s0002g06430	Vitvi09g00560	3.07497	2.21332	3.54281	0.974802	0.913982	0.478544	2.9437	0.789109	1.89933	0.00230516	Lactoylglutathione lyase	vv10620Pyruvate_metabolism
VIT_14s0066g01670	Vitvi14g01808	145.619	140.372	153.713	26.2343	39.0959	53.8222	146.568	39.7175	1.88372	0.000681736	Alpha-dioxygenase	vv10592alpha-Linolenic_acid_metabolism
VIT_18s0041g02020	Vitvi18g02139	7.599	7.17964	8.07567	4.21725	3.00331	4.07232	7.6181	3.76429	1.01705	0.00127542	12-oxophytodienoate reductase 2	vv10592alpha-Linolenic_acid_metabolism
VIT_03s0063g01820	Vitvi03g00395	34.0235	17.0429	18.6164	4.30473	10.7428	9.87581	23.2276	8.3078	1.4833	0.000681736	AOS (allene oxide synthase)	vv10592alpha-Linolenic_acid_metabolism
VIT_06s0004g01480	Vitvi06g00155	90.9814	77.9266	80.815	26.7079	40.0451	33.0108	83.241	33.2546	1.32374	0.000681736	Lipoxygenase LOX1	vv10592alpha-Linolenic_acid_metabolism
VIT_00s0265g00170	Vitvi10g00453	3.72038	3.42882	3.02853	1.81178	1.50442	1.45181	3.39258	1.58934	1.09396	0.0018088	Lipoxygenase	vv10592alpha-Linolenic_acid_metabolism
VIT_00s0264g00090	Vitvi04g01532	26.5154	39.8373	37.0458	8.38007	12.7187	14.1314	34.4662	11.7434	1.55333	0.000681736	Phospholipase D delta isoform 1b	vv10564Glycerophospholipid_metabolism vv10565Ether_lipid_metabolism vv34020Calcium_signaling_pathway vv50110Protein_coat
VIT_06s0061g01110	Vitvi06g01387	22.942	18.6803	21.1464	8.83797	9.54733	10.5917	20.9229	9.65899	1.11514	0.000681736	Lecithine cholesterol acyltransferase	vv10564Glycerophospholipid_metabolism
VIT_09s0002g02940	Vitvi09g00246	121.972	214.551	270.329	70.2486	64.6246	79.28	202.284	71.3844	1.5027	0.000681736	Myo-inositol oxygenase 1	vv10562Inositol_phosphate_metabolism
VIT_14s0081g00030	Vitvi14g00487	45.4973	54.8621	30.1216	15.3002	20.6656	20.0273	43.4937	18.6643	1.22053	0.000681736	Pathogenesis-related protein-4 (Chitinase )	vv10530Aminosugars_metabolism
VIT_16s0050g02210		21.8906	15.3063	24.8765	2.47814	5.08196	4.72296	20.6911	4.09435	2.3373	0.000681736	Chitinase III [Vitis vinifera]	vv10530Aminosugars_metabolism
VIT_03s0038g03400	Vitvi03g00206	174.784	169.926	183.53	21.905	53.0055	37.505	176.08	37.4718	2.23235	0.000681736	Endochitinase 1, basic	vv10530Aminosugars_metabolism
VIT_05s0094g00330	Vitvi05g02249	22.1448	22.0626	26.5494	5.64146	6.99075	4.68953	23.5856	5.77391	2.03029	0.000681736	Chitinase, class IV [Vitis vinifera]	vv10530Aminosugars_metabolism
VIT_01s0026g01660	Vitvi01g00932	48.2459	53.8639	53.0213	16.5523	21.3727	25.1623	51.7104	21.0291	1.29807	0.000681736	Alpha-amylase isozyme C2 precursor	vv10500Starch_and_sucrose_metabolism
VIT_01s0011g00730	Vitvi01g00064	9.54649	12.3553	14.447	2.9796	4.89285	5.84833	12.1163	4.57359	1.40555	0.000681736	Alpha-1,4-glucan phosphorylase type H	vv10500Starch_and_sucrose_metabolism
VIT_10s0003g02160		1.5398	1.33478	2.07881	0.964568	0.656182	0.412278	1.65113	0.677676	1.28479	0.00621087	Trehalose-phosphatase	vv10500Starch_and_sucrose_metabolism
VIT_14s0083g01100	Vitvi14g01350	41.3923	40.7948	56.035	23.6487	22.0205	22.0406	46.074	22.5699	1.02955	0.000681736	Alpha-1,4-glucan-protein synthase 1	vv10500Starch_and_sucrose_metabolism
VIT_17s0119g00150	Vitvi17g01613	92.6515	72.6046	55.5036	21.6219	20.0184	18.0909	73.5866	19.9104	1.88592	0.000681736	Alpha-amylase/subtilisin inhibitor	vv10500Starch_and_sucrose_metabolism
VIT_17s0119g00280	Vitvi17g01121	18.9769	17.4088	8.30729	4.81764	4.00837	4.01492	14.8977	4.28031	1.7993	0.000681736	Alpha-amylase/subtilisin inhibitor	vv10500Starch_and_sucrose_metabolism
VIT_18s0001g06520	Vitvi18g00454	57.1171	51.9259	57.1232	23.07	26.6472	30.4654	55.3887	26.7275	1.05127	0.000681736	Isoamylase protein.	vv10500Starch_and_sucrose_metabolism
VIT_02s0012g00170	Vitvi02g00605	7.88171	12.6095	9.73391	6.123	1.83623	4.8895	10.075	4.28291	1.23412	0.000681736	1,4-alpha-D-glucan maltohydrolase	vv10500Starch_and_sucrose_metabolism
VIT_06s0004g06390	Vitvi06g01743	3.3767	5.25824	5.55384	1.66332	0.979765	1.44191	4.72959	1.36166	1.79635	0.000681736	UDP-glucose glucosyltransferase	vv10500Starch_and_sucrose_metabolism
VIT_06s0061g00100	Vitvi06g01280	21.6868	15.4459	8.27875	4.45857	4.59089	4.7286	15.1372	4.59269	1.72069	0.000681736	Glucan endo-1,3-beta-glucosidase, acidic isoform precursor	vv10500Starch_and_sucrose_metabolism
VIT_06s0004g06020	Vitvi06g00583	65.2518	72.3019	87.5549	30.1503	37.575	44.8162	75.0362	37.5138	1.00017	0.000681736	Alpha-glucan phosphorylase, H isozyme	vv10500Starch_and_sucrose_metabolism
VIT_07s0031g01540	Vitvi07g01830	36.332	41.7938	49.7953	16.5395	20.8824	25.1166	42.6404	20.8462	1.03244	0.000681736	4-alpha-glucanotransferase	vv10500Starch_and_sucrose_metabolism
VIT_00s0270g00120	Vitvi04g00798	41.6323	37.7029	32.846	9.17865	12.848	29.6174	37.3938	17.2147	1.11916	0.000681736	Alpha-amylase/subtilisin inhibitor	vv10500Starch_and_sucrose_metabolism
VIT_12s0028g00920	Vitvi12g00080	2.42328	3.39484	2.92187	1.10311	0.959187	2.08611	2.91333	1.3828	1.07508	0.0413903	Glutathione S-transferase 9 GSTF9	vv10480Glutathione_metabolism
VIT_16s0039g01070	Vitvi16g01501	6.99563	4.98081	5.54681	1.89633	2.38855	2.36224	5.84108	2.21571	1.39847	0.000681736	Glutathione S-transferase 25 GSTU7	vv10480Glutathione_metabolism
VIT_02s0033g00670	Vitvi02g01609	3.20353	2.27724	1.86384	0.219137	0.660808	1.06457	2.4482	0.648173	1.91727	0.00127542	Nitrilase 4B	vv10460Cyanoamino_acid_metabolism vv10910Nitrogen_metabolism vv11002Auxin_biosynthesis
VIT_02s0033g00770	Vitvi02g01613	8.92467	5.97911	5.82742	0.846548	0.737878	3.50677	6.9104	1.69707	2.02572	0.000681736	Nitrilase 4B	vv10460Cyanoamino_acid_metabolism vv10910Nitrogen_metabolism vv11002Auxin_biosynthesis
VIT_02s0033g00870	Vitvi02g01621	3.38919	2.07078	2.11232	0.158132	1.03515	1.55526	2.5241	0.916179	1.46207	0.00325662	Nitrilase 4B	vv10460Cyanoamino_acid_metabolism vv10910Nitrogen_metabolism vv11002Auxin_biosynthesis
VIT_11s0078g00290	Vitvi11g01045	4.62081	3.49308	3.81733	0.861607	0.470366	0.59106	3.97707	0.641011	2.63328	0.000681736	Cinnamate 4-hydroxylase	vv10360Phenylalanine_metabolism vv10940Phenylpropanoid_biosynthesis
VIT_11s0065g00350	Vitvi11g00924	21.087	15.3503	18.5501	8.9808	6.80562	7.15813	18.3291	7.64818	1.26095	0.000681736	Trans-cinnamate 4-monooxygenase	vv10360Phenylalanine_metabolism vv10940Phenylpropanoid_biosynthesis
VIT_14s0060g00520	Vitvi14g02448	4.14472	2.50034	2.83943	1.93342	0.38719	1.41908	3.16149	1.24656	1.34265	0.00964539	TPA: class III peroxidase 70 precursor	vv10360Phenylalanine_metabolism vv10680Methane_metabolism
VIT_16s0098g00820	Vitvi16g01331	2.99726	2.66516	3.52729	1.05003	1.20247	1.34455	3.06324	1.19902	1.3532	0.000681736	Peroxidase 3	vv10360Phenylalanine_metabolism vv10680Methane_metabolism
VIT_18s0001g06890	Vitvi18g00476	8.0463	12.7543	8.66954	6.0446	3.41018	4.44393	9.82337	4.6329	1.0843	0.00127542	Peroxidase GvPx2b, class III [Vitis vinifera]	vv10360Phenylalanine_metabolism vv10680Methane_metabolism
VIT_02s0012g00540	Vitvi02g00634	24.5195	25.5721	25.4774	9.39867	12.8302	13.8279	25.1897	12.0189	1.06753	0.000681736	Peroxidase	vv10360Phenylalanine_metabolism vv10680Methane_metabolism
VIT_06s0004g07770	Vitvi06g00771	141.413	113.736	147.715	35.9085	35.8161	40.1676	134.288	37.2974	1.84818	0.000681736	Peroxidase	vv10360Phenylalanine_metabolism vv10680Methane_metabolism
VIT_06s0004g01180	Vitvi06g00111	393.796	314.484	417.353	118.174	146.821	125.928	375.211	130.308	1.52578	0.000681736	Peroxidase	vv10360Phenylalanine_metabolism vv10680Methane_metabolism
VIT_07s0129g00360	Vitvi07g01614	25.4643	37.4229	39.0587	18.4118	12.2192	15.6556	33.982	15.4289	1.13914	0.000681736	Peroxidase 73	vv10360Phenylalanine_metabolism vv10680Methane_metabolism
VIT_18s0122g01150	Vitvi18g02902	0.688818	1.78196	0.839429	0.134338	0.327046	0.428088	1.1034	0.296491	1.8959	0.00455214	Diphenol oxidase	vv10350Tyrosine_metabolism vv50109Incompletely_characterized_transport_systems
VIT_00s0480g00060	Vitvi10g02336	2.54362	3.40692	2.70382	0.533392	2.20734	0.914419	2.88479	1.21838	1.2435	0.000681736	Polyphenol oxidase [Vitis vinifera]	vv10350Tyrosine_metabolism vv50109Incompletely_characterized_transport_systems
VIT_16s0039g01130	Vitvi16g00055	1.72905	1.64801	1.35341	1.2309	0.57673	0.531458	1.57682	0.779696	1.01603	0.0127144	Phenylalanin ammonia-lyase [Vitis vinifera]	vv10350Tyrosine_metabolism vv10360Phenylalanine_metabolism vv10910Nitrogen_metabolism vv10940Phenylpropanoid_biosynthesis
VIT_18s0001g08450	Vitvi18g02627	1.6444	2.07468	1.83389	0.390726	1.06513	0.872891	1.85099	0.776247	1.25371	0.02129	Branched-chain-amino-acid transaminase ATBCAT-2	vv10280Valine_leucine_and_isoleucine_degradation vv10290Valine_leucine_and_isoleucine_biosynthesis vv10770Pantothenate_and_CoA_biosynthesis vv10966Glucosinolate_biosynthesis
VIT_17s0000g02140	Vitvi17g00178	44.6206	50.614	45.6303	18.025	23.8454	22.8013	46.955	21.5573	1.1231	0.000681736	3-hydroxyisobutyrate dehydrogenase	vv10280Valine_leucine_and_isoleucine_degradation
VIT_18s0157g00140	Vitvi18g01567	24.4379	18.4883	18.1509	5.64487	9.17687	10.6464	20.359	8.48938	1.26194	0.000681736	Alliin lyase	vv10272Cysteine_metabolism
VIT_11s0052g01150	Vitvi11g01261	4.10502	4.11934	3.90116	1.38222	1.60828	1.36026	4.04184	1.45025	1.47871	0.00127542	Nicotianamine synthase	vv10271Methionine_metabolism
VIT_08s0007g02280	Vitvi08g01369	8.87305	8.23354	10.0129	2.97773	5.05298	5.26315	9.03983	4.43128	1.02857	0.000681736	Phospholipase C	vv10260Glycine_serine_and_threonine_metabolism vv10562Inositol_phosphate_metabolism vv10564Glycerophospholipid_metabolism vv10565Ether_lipid_metabolism vv34020Calcium_signaling_pathway
VIT_09s0002g06970	Vitvi09g00616	15.0997	15.1348	21.7743	7.73827	7.32184	6.86232	17.3362	7.30747	1.24634	0.000681736	Palmitoyl-monogalactosyldiacylglycerol delta-7 desaturase, chloroplast	vv10071Fatty_acid_metabolism
VIT_10s0071g01120	Vitvi10g01577	2.03665	1.09105	2.58577	0.253577	0.979446	0.287179	1.90449	0.506734	1.9101	0.000681736	Alpha-galactosidase	vv10052Galactose_metabolism vv10561Glycerolipid_metabolism
VIT_09s0002g02320	Vitvi09g00193	30.5914	23.598	30.5267	6.31507	8.50013	9.87153	28.2387	8.22891	1.7789	0.000681736	Cell wall apoplastic invertase	vv10052Galactose_metabolism vv10500Starch_and_sucrose_metabolism
VIT_00s0371g00100	Vitvi07g03081	9.63492	14.446	11.3742	3.32786	4.05648	4.2478	11.8184	3.87738	1.60788	0.000681736	Mannitol dehydrogenase	vv10051Fructose_and_mannose_metabolism
VIT_15s0048g01710	Vitvi15g00812	1.38182	8.62503	4.77841	0.263161	1.04918	0.462593	4.92842	0.591643	3.05833	0.000681736	Alcohol dehydrogenase	vv10010Glycolysis vv10071Fatty_acid_metabolism vv10350Tyrosine_metabolism
VIT_16s0022g01770	Vitvi16g00831	727.716	619.688	759.91	239.081	292.932	355.726	702.438	295.913	1.2472	0.000681736	Phosphopyruvate hydratase.	vv10010Glycolysis
VIT_01s0011g00660	Vitvi01g01843	1.28825	1.11226	1.03398	0.342432	0.534077	0.313189	1.14483	0.396566	1.5295	0.00278977	Pentatricopeptide (PPR) repeat	0
VIT_01s0011g01810	Vitvi01g00141	18.4307	13.0869	13.8709	5.44469	5.71595	6.09436	15.1295	5.75166	1.39531	0.000681736	No hit	0
VIT_01s0011g01970	Vitvi01g00156	2.36413	3.04714	4.3699	1.24697	1.82238	1.51454	3.26039	1.52796	1.09344	0.00230516	Pentatricopeptide (PPR) repeat	0
VIT_01s0011g03650	Vitvi01g01941	7.23522	4.69687	2.68955	1.09325	1.199	1.25555	4.87388	1.1826	2.04311	0.000681736	Map kinase substrate 1 MKS1	0
VIT_01s0011g04190	Vitvi01g01958	3.58182	9.4879	2.4121	0.617268	2.32178	1.51955	5.16061	1.4862	1.79591	0.0018088	Unknown	0
VIT_01s0011g04700	Vitvi01g00393	29.7399	70.2867	64.8741	16.3132	21.2821	25.9447	54.9669	21.18	1.37586	0.000681736	Heavy-metal-associated domain-containing protein	0
VIT_01s0011g05150	Vitvi01g01979	8.17855	10.5828	6.35994	3.4631	3.72648	4.46983	8.37378	3.88647	1.10742	0.0018088	Bet v I allergen	0
VIT_01s0010g00720	Vitvi01g01314	6.96914	7.5437	7.93853	2.33412	3.69924	3.09896	7.48379	3.04411	1.29775	0.000681736	Unknown	0
VIT_01s0010g03560	Vitvi01g01644	11.5217	9.37502	16.0406	0.654677	1.48403	0.810794	12.3124	0.983167	3.64653	0.000681736	CYP78A5	0
VIT_01s0137g00200	Vitvi01g00588	3.53201	3.98724	4.54005	1.70381	2.10754	1.79314	4.01976	1.86816	1.10549	0.0162992	Unknown protein	0
VIT_01s0137g00790	Vitvi01g02031	93.4534	55.7335	62.4434	17.2413	31.5916	24.4235	70.5434	24.4188	1.53052	0.000681736	No hit	0
VIT_01s0026g02740	Vitvi01g01048	1.43673	2.2246	2.02103	0.712988	0.631564	0.360737	1.89412	0.56843	1.73647	0.00850984	No hit	0
VIT_01s0010g02030	Vitvi01g01476	993.996	730.837	900.369	367.762	452.116	461.051	875.067	426.976	1.03524	0.000681736	Gamma-thionin precursor	0
VIT_10s0116g01840	Vitvi10g01643	7.88829	7.54245	11.3117	5.26101	3.75733	3.10621	8.91414	4.04152	1.1412	0.00325662	No hit	0
VIT_10s0003g01920	Vitvi10g00647	39.4352	2.87098	2.81045	1.9781	1.92998	2.42521	15.0389	2.11109	2.83264	0.000681736	RKF1 (receptor-like kinase in flowers 1)	0
VIT_10s0003g04080	Vitvi10g00852	5.85228	3.65892	4.43214	1.34148	1.81313	3.29097	4.64778	2.14853	1.11319	0.006611	Unknown	0
VIT_10s0003g05550	Vitvi10g01046	10.4666	10.4902	8.79721	0.797204	2.15802	4.28697	9.91802	2.41406	2.03859	0.000681736	Carbohydrate oxidase	0
VIT_10s0003g02280	Vitvi10g00687	3.05193	1.28956	1.56208	1.22603	0.456446	0.584189	1.96786	0.755554	1.38102	0.0150104	SRG1 (senescence-related gene 1) oxidoreductase	0
VIT_10s0003g05580	Vitvi10g01056	1.74509	0.960644	1.44293	0.103039	0.158678	0.531717	1.38289	0.264478	2.38647	0.00325662	Carbohydrate oxidase	0
VIT_10s0003g05620	Vitvi10g01062	1.2831	0.768515	1.30329	0.228112	0.222149	0.631414	1.1183	0.360558	1.633	0.00621087	Carbohydrate oxidase	0
VIT_10s0092g00220	Vitvi10g01121	309.813	201.154	245.254	99.2352	141.336	121.712	252.073	120.761	1.06169	0.000681736	Integral membrane family protein UPF0497	0
VIT_10s0042g01050	Vitvi10g01361	4.65047	7.57541	4.89745	2.27258	3.30398	2.13478	5.70778	2.57045	1.15091	0.000681736	Serine carboxypeptidase II	0
VIT_11s0016g04270	Vitvi11g00371	47.1431	86.5463	68.8047	31.477	37.5294	31.1357	67.498	33.3807	1.01583	0.000681736	Hydrolase, alpha/beta fold	0
VIT_11s0016g00930	Vitvi11g00069	25.4027	24.2046	23.134	6.3546	11.4713	14.7504	24.2471	10.8588	1.15895	0.000681736	Unknown protein	0
VIT_11s0037g00980	Vitvi11g01522	5.40618	2.45741	3.47284	1.67732	0.879474	1.55854	3.77881	1.37178	1.46188	0.00325662	Unknown	0
VIT_12s0028g01390	Vitvi12g00120	87.1006	146.182	166.811	27.1585	36.117	51.1788	133.365	38.1514	1.80557	0.000681736	Small heat shock protein ACD31	0
VIT_12s0028g01770	Vitvi12g00153	6.98441	4.96465	5.84074	0.806635	1.88789	4.01564	5.92993	2.23672	1.40663	0.000681736	FAD-linked oxidoreductase 1	0
VIT_12s0057g00090	Vitvi12g02459	40.6237	56.864	46.1933	13.2949	11.1167	14.5618	47.8936	12.9911	1.88231	0.000681736	Wound-induced	0
VIT_12s0057g00120	Vitvi12g02462	11.5754	16.3999	14.2753	3.85878	5.377	5.84441	14.0835	5.02673	1.48631	0.000681736	Wound-induced	0
VIT_12s0057g00140	Vitvi12g02464	25.3717	39.4096	35.6163	9.70289	18.4677	15.8129	33.4658	14.6612	1.19068	0.000681736	Wound-induced	0
VIT_12s0057g00150	Vitvi12g02465	13.3031	15.3842	15.0029	5.67124	5.38377	7.44174	14.5634	6.16558	1.24004	0.000681736	Wound-induced	0
VIT_12s0057g00170	Vitvi12g02466	23.9913	26.0677	23.937	8.06079	12.848	15.9993	24.6653	12.3027	1.00351	0.000681736	Wound-induced	0
VIT_12s0034g01870	Vitvi12g01874	50.599	52.3976	55.3573	15.8643	27.8087	31.2876	52.7846	24.9869	1.07895	0.000681736	Cupin	0
VIT_12s0034g01880	Vitvi12g02657	128.537	114.785	110.712	24.0882	37.1057	45.3783	118.012	35.5241	1.73206	0.000681736	No hit	0
VIT_12s0034g01900	Vitvi12g02658	15.9601	18.0759	16.7623	4.9543	7.42866	10.4718	16.9328	7.61824	1.15229	0.000681736	Globulin-like protein	0
VIT_12s0034g01910	Vitvi12g01877	17.1401	13.8178	15.5616	2.73482	4.62649	4.84469	15.5065	4.06867	1.93024	0.000681736	Cupin family protein	0
VIT_12s0034g01920		290.451	221.64	220.303	44.1648	72.9601	87.1349	244.131	68.0866	1.84221	0.000681736	No hit	0
VIT_12s0034g01950	Vitvi12g02659	59.1814	51.0955	48.8856	10.6704	17.981	19.6965	53.0542	16.116	1.71897	0.000681736	Legumin	0
VIT_12s0034g01970	Vitvi12g01880	167.721	149.693	132.42	33.7504	59.6051	58.8087	149.945	50.7214	1.56377	0.000681736	Cupin	0
VIT_12s0034g01980	Vitvi12g01881	1.64299	1.43588	2.27449	0.64127	0.182444	0.573144	1.78445	0.465619	1.93826	0.0280169	Globulin-like protein	0
VIT_12s0035g01230	Vitvi12g02064	1.76252	2.12997	2.72752	0.633106	0.603129	1.57894	2.20667	0.93839	1.23361	0.0147182	MEK kinase	0
VIT_12s0028g01360	Vitvi12g00117	24.4212	32.113	30.6462	9.1863	12.1985	10.7135	29.0601	10.6994	1.44151	0.000681736	PMR5 (powdery mildew resistant 5)	0
VIT_12s0055g00640	Vitvi12g02572	2.28005	4.51106	1.84789	0.159816	0.0619426	0.064864	2.87967	0.0955407	4.91364	0.00621087	Serine/theronine protein kinase 2	0
VIT_12s0035g01000	Vitvi12g02039	4.51156	2.99916	2.2706	1.11051	1.13528	0.864602	3.26044	1.0368	1.65293	0.0133836	Serine protease inhibitor, serine-type	0
VIT_12s0035g01240	Vitvi12g02724	22.1991	18.3852	32.8543	12.4211	12.1774	11.6497	24.4795	12.0827	1.01863	0.000681736	No hit	0
VIT_13s0067g00440	Vitvi13g01884	11.2294	14.9577	10.9508	4.16805	6.51609	5.25971	12.3793	5.31462	1.21989	0.00127542	Protein kinase Xa21	0
VIT_13s0067g02420	Vitvi13g01904	26.3046	30.7206	39.5273	12.2334	13.3537	18.5599	32.1842	14.7156	1.12901	0.000681736	No hit	0
VIT_13s0067g03670		0.896288	1.77944	0.835797	0.614308	0.299923	0.690951	1.17051	0.535061	1.12936	0.0431203	No hit	0
VIT_13s0074g00340	Vitvi13g02090	3.26992	1.55638	2.61039	1.26705	0.692139	0.828323	2.47889	0.929172	1.41568	0.0298078	Unknown	0
VIT_13s0074g00350	Vitvi13g02091	3.38033	2.02522	1.02876	1.70598	0.485599	0.791002	2.14477	0.994194	1.10922	0.0376137	Unknown	0
VIT_13s0320g00050	Vitvi13g01854	305.576	219.862	232.858	81.1211	135.467	155.689	252.765	124.092	1.02639	0.000681736	Lipid transfer protein 3	0
VIT_13s0067g02300	Vitvi13g01902	80.6973	45.7184	69.2247	39.4731	10.7881	14.9057	65.2135	21.7223	1.58599	0.000681736	Hypoxia-responsive	0
VIT_13s0019g01380	Vitvi13g01982	1.99125	1.43984	1.30808	0.184261	0.297288	0.518848	1.57972	0.333466	2.24406	0.0453334	Integral membrane protein	0
VIT_13s0019g02690	Vitvi13g00388	79.6051	16.9995	21.4091	5.3635	10.1399	9.56794	39.3379	8.3571	2.23485	0.000681736	Protease inhibitor/seed storage/lipid transfer protein (LTP)	0
VIT_13s0019g03930	Vitvi13g02055	23.0583	16.1922	21.4709	8.0712	7.67562	7.8719	20.2405	7.87291	1.36228	0.000681736	No hit	0
VIT_13s0047g00060	Vitvi13g01098	2.08164	1.13294	0.441114	0.215491	0.0334173	0.0699868	1.21857	0.106298	3.519	0.00850984	Pentatricopeptide (PPR) repeat-containing protein	0
VIT_13s0156g00590	Vitvi13g02551	1.7801	1.51006	1.50465	0.828116	0.482768	0.99001	1.59827	0.766965	1.05928	0.00928702	S-receptor kinase	0
VIT_14s0128g00970	Vitvi14g02536	1.27115	0.804042	1.40683	0.18124	0.590269	0.231791	1.16067	0.334433	1.79517	0.0478901	Germin-like protein 3 [Vitis vinifera]	0
VIT_14s0128g00990	Vitvi14g02534	2.36781	1.99628	0.940387	0.390598	1.00755	0.0959149	1.76816	0.498019	1.82798	0.0399372	Germin-like protein 3 [Vitis vinifera]	0
VIT_14s0006g01580	Vitvi14g00971	159.275	120.817	125.407	46.1518	83.3704	53.9625	135.166	61.1616	1.14403	0.000681736	Unknown protein	0
VIT_14s0068g01360	Vitvi14g01485	23.5204	16.3541	19.5601	11.7226	6.56162	9.59275	19.8115	9.29233	1.09223	0.000681736	GEM-like protein 5	0
VIT_14s0068g01790	Vitvi14g01525	7.8127	30.1317	11.4475	1.42199	3.16725	5.09339	16.4639	3.22754	2.3508	0.000681736	Unknown	0
VIT_14s0060g00880	Vitvi14g02462	0.723891	1.28733	0.869648	0.474301	0.327137	0.428207	0.960289	0.409881	1.22826	0.0127144	Pentatricopeptide (PPR) repeat	0
VIT_14s0060g01320	Vitvi14g00103	18.8144	24.2219	32.3462	8.86975	17.2724	10.423	25.1275	12.1884	1.04376	0.000681736	Universal stress protein (USP) family protein	0
VIT_14s0060g01880	Vitvi14g02498	3.17251	3.35622	3.25237	1.57063	1.99575	0.232209	3.26037	1.2662	1.36453	0.0308328	Unknown protein	0
VIT_14s0128g00570	Vitvi14g02553	44.4094	28.5701	45.392	9.02139	13.1682	14.4193	39.4572	12.203	1.69305	0.000681736	Germin	0
VIT_14s0128g00630	Vitvi14g02548	5.56233	1.76169	4.42039	1.19068	2.18245	1.63242	3.9148	1.66852	1.23037	0.0227478	Germin-like protein 3 [Vitis vinifera]	0
VIT_14s0006g01120	Vitvi14g00902	176.557	154.036	152.656	57.831	88.18	90.1902	161.083	78.7337	1.03275	0.000681736	Lipase GDSL	0
VIT_14s0083g01140	Vitvi14g01354	26.3572	14.6058	32.6046	8.8554	8.96098	9.38361	24.5225	9.06666	1.43546	0.000681736	B12D	0
VIT_14s0066g00250	Vitvi14g01665	109.87	143.755	190.876	34.1889	52.4152	52.2888	148.167	46.2977	1.67821	0.000681736	Lipase GDSL	0
VIT_14s0066g01420	Vitvi14g01783	13.1368	4.31253	6.08024	2.31699	2.91941	5.93078	7.84319	3.7224	1.07521	0.00413266	Nodulin MtN3 family	0
VIT_15s0045g01130	Vitvi15g00357	16.4692	14.7956	14.8291	5.43298	9.05615	7.92437	15.3646	7.47116	1.04021	0.000681736	DNA-binding protein	0
VIT_15s0048g01950	Vitvi15g00834	30.5997	24.5378	27.7678	3.20646	3.86647	3.21113	27.6351	3.42802	3.01105	0.000681736	CYP87A3	0
VIT_15s0048g01960	Vitvi15g00835	75.2143	81.0833	76.5782	9.44893	16.8844	12.0229	77.6253	12.7854	2.60203	0.000681736	CYP87A3	0
VIT_15s0048g02750	Vitvi15g00901	14.6205	11.5591	12.2068	4.58023	6.73159	6.15192	12.7955	5.82125	1.13624	0.00369873	Unknown	0
VIT_15s0024g00780	Vitvi15g01238	1.70147	1.61923	1.63451	0.46333	0	0.233397	1.65174	0.232242	2.83029	0.0408842	No hit	0
VIT_15s0048g02640	Vitvi15g01552	13.6074	10.8899	14.6423	3.77171	6.65549	8.19374	13.0465	6.20698	1.0717	0.00230516	No hit	0
VIT_15s0046g01560	Vitvi15g01034	213.444	131.797	196.063	62.5631	89.1225	96.6558	180.435	82.7805	1.12412	0.000681736	Unknown protein	0
VIT_15s0046g01680	Vitvi15g01049	108.475	114.492	132.623	70.3515	45.9329	60.8541	118.53	59.0461	1.00534	0.000681736	Delta-8 sphingolipid desaturase	0
VIT_16s0100g00740	Vitvi16g00985	45.2113	69.7097	75.6979	5.16922	7.8437	11.0884	63.5396	8.03377	2.98351	0.000681736	Unknown	0
VIT_16s0022g02430	Vitvi16g00900	2.85788	1.35817	2.82031	0.985763	0.400607	0.671201	2.34545	0.685857	1.77389	0.0127144	Carboxyesterase 20 CXE20	0
VIT_16s0098g01060	Vitvi16g01352	91.1383	43.5975	62.4676	5.26115	31.206	38.5669	65.7344	25.0113	1.39407	0.000681736	Heat shock protein 26a, chloroplast	0
VIT_17s0000g00830	Vitvi17g00070	3.14708	11.284	3.52506	0.570595	1.91293	0.256814	5.98538	0.913445	2.71205	0.000681736	Nodulin MtN3 family	0
VIT_17s0000g05360	Vitvi17g01451	8.72984	8.61488	10.765	4.73345	2.92088	3.60763	9.36989	3.75399	1.31961	0.000681736	Germin	0
VIT_17s0000g08370	Vitvi17g00814	3.61243	4.92403	3.34523	2.23455	1.48468	2.16306	3.96056	1.96076	1.01429	0.000681736	RCD one 2 (SRO2)	0
VIT_18s0001g08760	Vitvi18g00635	23.1404	14.4526	15.3521	7.1065	6.2436	8.46102	17.6483	7.27037	1.27943	0.000681736	No hit	0
VIT_18s0001g08810	Vitvi18g02636	14.4701	13.7615	14.5133	6.84507	6.44611	4.50008	14.2483	5.93042	1.26458	0.000681736	Unknown protein	0
VIT_18s0001g10470	Vitvi18g00788	32.1718	41.0891	44.3717	18.4859	19.0928	19.6839	39.2109	19.0875	1.03863	0.000681736	Protein kinase MK6	0
VIT_18s0001g10480	Vitvi18g00789	5.6513	10.1925	11.5008	1.99701	2.88284	3.66282	9.11484	2.84756	1.67849	0.000681736	Unknown protein	0
VIT_18s0001g14770	Vitvi18g02817	0.926397	2.67703	2.19459	0.517153	0.401989	0.678195	1.93267	0.532446	1.85989	0.000681736	Lipase 3 (EXL3) family II extracellular	0
VIT_18s0166g00260	Vitvi18g02848	438.543	335.796	279.859	107.435	113.136	78.3074	351.399	99.6261	1.81851	0.000681736	No hit	0
VIT_18s0001g05990	Vitvi18g00423	22.9798	19.3611	20.1662	16.529	5.19426	6.2569	20.8357	9.32673	1.15961	0.000681736	UDP-glycosyltransferase 85A1	0
VIT_18s0001g06060	Vitvi18g02581	8.96226	14.8309	11.7332	4.72599	2.52277	2.64175	11.8421	3.29684	1.84477	0.000681736	UDP-glycosyltransferase 85A1	0
VIT_18s0001g12710	Vitvi18g02756	12.9381	8.76294	11.8959	4.25195	3.11951	4.70395	11.199	4.02513	1.47626	0.000681736	No hit	0
VIT_18s0001g15330	Vitvi18g01215	9.94763	8.70354	10.1244	2.74633	2.62426	2.68829	9.59187	2.68629	1.8362	0.000681736	Nodulin MtN3 family	0
VIT_18s0086g00680	Vitvi18g02889	1.72566	1.91963	2.09276	0.392285	0.634162	1.24513	1.91268	0.757193	1.33686	0.045718	No hit	0
VIT_18s0089g00010	Vitvi18g02327	10.853	11.4534	11.8095	6.27163	4.35323	5.92953	11.372	5.51813	1.04323	0.000681736	Disease resistance protein	0
VIT_19s0014g01370	Vitvi19g00111	9.86469	12.6953	8.23324	3.99436	2.9358	3.88505	10.2644	3.60507	1.50955	0.000681736	Curculin (mannose-binding) lectin	0
VIT_19s0014g03130	Vitvi19g00255	14.8693	35.4465	25.8986	3.58789	12.0237	13.6248	25.4048	9.74543	1.3823	0.000681736	Stem-specific protein TSJT1	0
VIT_19s0090g01340	Vitvi19g00581	7577.67	10277.6	9473.02	2408.95	4497.58	4466.38	9109.44	3790.97	1.2648	0.000681736	No hit	0
VIT_19s0090g01350	Vitvi19g02038	37.5383	47.1595	103.333	2.84818	5.05136	12.1104	62.6768	6.66998	3.23218	0.000681736	Aspartyl protease	0
VIT_19s0085g00320	Vitvi19g01688	9.06966	11.9861	14.5191	4.01053	1.16462	5.48794	11.8583	3.55436	1.73824	0.031363	No hit	0
VIT_19s0014g00450	Vitvi19g00041	26.4982	23.9308	40.6746	12.4434	12.6865	11.5602	30.3679	12.23	1.31212	0.000681736	PMR5 (powdery mildew resistant 5)	0
VIT_19s0014g01940	Vitvi19g00164	3.70493	14.0539	4.21116	1.0969	1.83269	2.23898	7.32333	1.72286	2.08769	0.000681736	Unknown	0
VIT_19s0090g00360	Vitvi19g02012	9.73112	6.80339	7.76336	2.62459	5.53744	3.58149	8.09929	3.9145	1.04897	0.00369873	Unknown	0
VIT_19s0015g00540	Vitvi19g02065	14.6558	12.113	12.8669	0.610199	1.30822	0.886418	13.2119	0.934945	3.82081	0.000681736	No hit	0
VIT_19s0015g01500	Vitvi19g02095	5.50642	21.5786	14.4451	3.67809	4.68991	1.22777	13.8434	3.19859	2.11369	0.000681736	Heavy-metal-associated domain-containing protein	0
VIT_19s0015g02630	Vitvi19g01023	3.90414	7.01793	3.67611	2.36047	2.34975	1.80442	4.86606	2.17155	1.16403	0.0478901	No hit	0
VIT_02s0025g04280	Vitvi02g01405	10.1531	12.5467	8.4155	6.74458	3.51117	4.21483	10.3718	4.82353	1.10451	0.000681736	Osmotin	0
VIT_02s0025g04290	Vitvi02g01406	168.475	145.281	129.554	66.9894	46.2677	46.2517	147.77	53.1696	1.47468	0.000681736	Thaumatin	0
VIT_02s0025g04330	Vitvi02g01408	304.515	286.046	330.591	113.108	101.568	174.285	307.051	129.654	1.24381	0.000681736	Thaumatin VVTL1 [Vitis vinifera]	0
VIT_02s0087g00640	Vitvi02g01266	5.23839	9.54174	7.33631	3.21357	2.97287	2.37187	7.37214	2.85277	1.36972	0.000681736	Unknown	0
VIT_02s0033g00920	Vitvi02g01624	28.2886	23.9527	25.7298	12.571	14.6502	8.11026	25.9904	11.7771	1.14199	0.000681736	No hit	0
VIT_03s0063g00350	Vitvi03g01573	3.55344	8.14395	7.20402	2.12373	1.10626	1.48279	6.30047	1.57093	2.00384	0.000681736	Unknown	0
VIT_03s0063g01480	Vitvi03g00413	6.96007	5.79408	7.34387	2.28743	2.78878	3.28534	6.69934	2.78718	1.26521	0.000681736	CYP82C4	0
VIT_03s0063g01530	Vitvi03g00410	6.94314	6.19661	5.85704	3.12307	3.1792	2.88255	6.33226	3.0616	1.04843	0.00127542	CYP82C4	0
VIT_03s0063g01650	Vitvi03g00407	2.55211	2.05785	3.03462	1.02615	1.07147	1.08331	2.54819	1.06031	1.26499	0.00369873	CYP82C4	0
VIT_03s0063g01740	Vitvi03g00400	2.20963	1.58375	1.74877	0.786926	0.329226	1.47219	1.84738	0.86278	1.09842	0.000681736	PI-3-kinase-related kinase SMG-1	0
VIT_03s0038g00660	Vitvi03g00047	20.5891	36.7311	43.5759	6.6117	9.4448	15.8506	33.632	10.6357	1.66092	0.000681736	Unknown protein	0
VIT_03s0063g01160	Vitvi03g00444	4.60329	10.6845	11.8909	0.316557	0.992732	3.81169	9.05956	1.70699	2.40799	0.000681736	Nodulin 1A, Senescence-associated	0
VIT_03s0088g00290	Vitvi03g00712	66.4542	65.9275	35.7108	27.9329	28.8683	19.4718	56.0308	25.4243	1.14001	0.000681736	Phytosulfokines PSK2	0
VIT_03s0097g00030	Vitvi03g00806	1.38881	1.74986	1.59842	0.62699	0.781828	0.868319	1.57903	0.759046	1.05678	0.0110699	Concanavalin A lectin	0
VIT_03s0110g00090	Vitvi03g00932	9.74708	14.0706	17.0441	5.929	8.10399	6.08444	13.6206	6.70581	1.02231	0.00498847	Protein phosphatase 2C	0
VIT_03s0110g00290	Vitvi03g01755	122.759	110.289	92.0259	42.0623	63.8981	51.0523	108.358	52.3376	1.04989	0.000681736	No hit	0
VIT_04s0008g01710	Vitvi04g00146	7.08543	6.82106	5.5772	2.94296	2.81673	2.94958	6.49456	2.90309	1.16164	0.000681736	MAP3K delta-1 protein kinase	0
VIT_04s0008g04670	Vitvi04g00407	2.98852	2.88003	1.59481	0.932623	0.747559	0.853981	2.48779	0.844721	1.55832	0.00699553	Blight-associated protein p12 precursor	0
VIT_04s0008g05700	Vitvi04g00506	33.1021	27.4542	27.6253	4.83605	9.20765	9.39066	29.3939	7.81145	1.91185	0.000681736	ACT domain-containing protein	0
VIT_04s0069g01010	Vitvi04g00764	37.9965	35.1329	37.9804	15.2284	14.508	21.6131	37.0366	17.1165	1.11356	0.000681736	Harpin-induced protein	0
VIT_04s0023g01850	Vitvi04g01300	168.297	127.948	159.727	54.2474	85.0424	86.2838	151.991	75.1912	1.01535	0.000681736	Hydrolase, alpha/beta fold	0
VIT_04s0023g02480	Vitvi04g01368	3533.88	4953.71	5107.32	210.77	872.214	1087.22	4531.64	723.401	2.64717	0.000681736	Dehydrin 1b	0
VIT_04s0008g06210	Vitvi04g00552	0.866212	2.27869	1.05152	0.436605	0.926041	0.656904	1.39881	0.673183	1.05513	0.0256306	Nodulin	0
VIT_04s0079g00240	Vitvi04g00832	2.55328	1.51051	2.58121	0.631044	1.11386	0.723163	2.215	0.822689	1.42889	0.000681736	Leucine Rich Repeat receptor-like kinase	0
VIT_04s0044g00230	Vitvi04g02206	6.55426	6.90711	3.94432	3.52534	2.85227	1.96275	5.8019	2.78012	1.06138	0.00127542	Monooxygenase (MO2)	0
VIT_05s0077g01570	Vitvi05g00071	3403.38	3904.2	3190.06	1627.44	1979.51	1596.96	3499.21	1734.64	1.01239	0.000681736	Pathogenesis protein 10 [Vitis vinifera]	0
VIT_05s0029g00540	Vitvi05g01120	1.89889	3.18468	2.67894	0.77724	0.803674	1.68315	2.58751	1.08802	1.24986	0.0253671	HEAT repeat-containing protein	0
VIT_05s0077g01150	Vitvi05g00107	114.702	138.171	130.249	28.1175	46.4299	40.3609	127.707	38.3028	1.73732	0.000681736	Beta-1,3-glucanase	0
VIT_05s0077g01550	Vitvi05g01759	4.92021	8.94405	5.41707	1.63317	1.60583	1.00894	6.42711	1.41598	2.18237	0.00230516	Pathogenesis protein 10.3 [Vitis quinquangularis]	0
VIT_05s0077g01560	Vitvi05g01758	7.42536	10.5679	10.2691	1.67667	3.35691	2.31001	9.42078	2.44786	1.94433	0.000681736	Pathogenesis protein 10.3 [Vitis quinquangularis]	0
VIT_05s0020g00840	Vitvi05g01833	4.87642	5.65439	5.11895	0.604474	2.16291	1.59574	5.21659	1.45438	1.8427	0.000681736	No hit	0
VIT_05s0020g05000	Vitvi05g01910	109.93	81.0574	79.8895	17.0099	36.5472	46.3667	90.2921	33.3079	1.43874	0.000681736	Inhibitor of trypsin and hageman factor (CMTI-V)	0
VIT_05s0020g05020	Vitvi05g01911	111.502	72.3723	70.6564	10.9408	38.9557	30.2055	84.8435	26.7007	1.66793	0.000681736	Inhibitor of trypsin and hageman factor (CMTI-V)	0
VIT_05s0049g00550	Vitvi05g01933	441.516	554.191	436.613	9.42434	80.1109	125.295	477.44	71.6099	2.73709	0.000681736	No hit	0
VIT_05s0049g00570	Vitvi05g01934	521.03	666.49	775.031	155.757	263.18	291.358	654.184	236.765	1.46624	0.000681736	Unknown	0
VIT_05s0049g00610	Vitvi05g01938	39.8353	52.6813	55.1805	14.027	20.9014	21.4405	49.2324	18.7897	1.38967	0.000681736	No hit	0
VIT_05s0062g01190	Vitvi05g01357	28.1779	35.4558	36.8024	12.8995	14.3384	20.8302	33.4787	16.0227	1.06313	0.000681736	Pirin	0
VIT_05s0094g01230	Vitvi05g01672	100.853	113.448	86.436	34.1307	57.2979	51.7371	100.246	47.7219	1.07082	0.000681736	Allyl alcohol dehydrogenase	0
VIT_06s0004g01020	Vitvi06g01601	5.78332	3.02667	4.07365	1.81947	0.555491	1.68044	4.29455	1.3518	1.66763	0.000681736	Dirigent protein	0
VIT_06s0004g01750	Vitvi06g00182	256.375	286.702	381.703	105.47	128.797	133.89	308.26	122.719	1.32879	0.000681736	Polygalacturonase inhibitor protein	0
VIT_06s0004g02010	Vitvi06g01630	30.8684	19.4242	27.5461	7.52023	8.99934	16.3892	25.9463	10.9696	1.24202	0.00455214	No hit	0
VIT_06s0004g05960	Vitvi06g00579	146.507	273.501	295.17	36.2411	71.1526	78.7443	238.393	62.046	1.94193	0.000681736	Unknown protein	0
VIT_06s0004g06460	Vitvi06g01746	0.802012	1.13291	2.19571	0.102243	0.481196	1.25973	1.37687	0.614389	1.16417	0.0233374	CYP71E	0
VIT_06s0061g00120	Vitvi06g01917	14.5263	14.1285	9.17064	3.38467	5.06375	4.38039	12.6085	4.27627	1.55997	0.000681736	Beta-1,3-glucanase [Vitis riparia]	0
VIT_06s0004g01980	Vitvi06g01628	94.855	45.5429	43.6168	21.6943	19.9823	27.0175	61.3382	22.8981	1.42156	0.000681736	No hit	0
VIT_06s0004g06290	Vitvi06g00613	84.108	90.7811	110.761	32.9615	32.7584	47.8203	95.2167	37.8467	1.33105	0.000681736	Binding	0
VIT_06s0004g06430	Vitvi06g00626	1.80695	1.36792	2.15911	0.722998	0.718935	0.824541	1.77799	0.755491	1.23476	0.00580399	Receptor ser/thr protein kinase	0
VIT_06s0004g07920	Vitvi06g00784	10.1581	13.8891	12.8395	5.02315	7.08378	5.52126	12.2956	5.87606	1.06522	0.000681736	WNK5 (Arabidopsis WNK kinase 5)	0
VIT_06s0009g03470	Vitvi06g01240	4.71833	3.29903	1.59848	1.43277	1.5258	1.25539	3.20528	1.40465	1.19024	0.0447099	Unknown protein	0
VIT_06s0080g00120	Vitvi06g01456	121.377	102.148	107.741	32.2273	46.3176	57.3434	110.422	45.2961	1.28557	0.000681736	Male sterility 2 (MS2) Acyl-CoA reductase	0
VIT_07s0151g00740	Vitvi07g02131	248.646	171.399	163.658	81.9917	110.768	97.1665	194.568	96.6421	1.00955	0.000681736	Non-specific lipid-transfer protein	0
VIT_07s0104g00650	Vitvi07g02149	5.75003	5.10907	8.4992	2.90908	1.96912	2.59222	6.45277	2.49014	1.37369	0.000681736	No hit	0
VIT_07s0104g01420	Vitvi07g00259	14.687	14.3492	13.7853	6.80945	5.9663	7.01796	14.2738	6.5979	1.11329	0.000681736	Glutaredoxin	0
VIT_07s0005g06010	Vitvi07g00869	1.42781	1.77894	1.52499	0.688065	0.655497	0.781089	1.57725	0.708217	1.15515	0.00413266	FAD linked oxidase, N-terminal	0
VIT_07s0031g00570	Vitvi07g02664	17.0639	15.5253	13.5018	3.42987	4.89874	5.54292	15.3637	4.62384	1.73236	0.000681736	Lipase class 3	0
VIT_07s0031g00040	Vitvi07g01689	9.68877	11.2728	12.4738	5.01395	4.57454	6.10594	11.1452	5.23148	1.09113	0.000681736	Unknown protein	0
VIT_07s0031g01830		3.38	3.00606	3.33141	0.839032	0.915598	2.72884	3.23916	1.49449	1.11597	0.00127542	Unknown protein	0
VIT_07s0141g01020		4.33468	12.5795	3.80947	3.89806	1.73156	3.39979	6.90789	3.0098	1.19858	0.0315906	No hit	0
VIT_08s0032g00710	Vitvi08g00214	2.19278	2.83293	1.59324	0.796303	0.752045	1.31252	2.20632	0.953624	1.21015	0.0433349	CXE carboxylesterase	0
VIT_08s0058g00380	Vitvi08g00756	19.8624	27.3422	32.1623	7.10309	11.9441	10.7485	26.4557	9.9319	1.41344	0.000681736	No hit	0
VIT_08s0007g02260	Vitvi08g01366	3.26954	1.44344	1.44439	0.495993	1.39946	0.814144	2.05246	0.903198	1.18424	0.0277125	Carboxylic ester hydrolase	0
VIT_08s0007g02360	Vitvi08g01377	350.578	240.499	246.158	135.823	83.7603	121.526	279.078	113.703	1.2954	0.000681736	Harpin inducing protein 1-like 9	0
VIT_08s0007g03860	Vitvi08g01509	1.19116	1.08858	1.44727	0.447645	0.372777	0.574056	1.24234	0.464826	1.4183	0.00230516	S-receptor kinase	0
VIT_08s0007g06040	Vitvi08g01701	13.6994	15.5065	22.4149	3.1744	3.32975	5.67722	17.207	4.06046	2.08328	0.000681736	Beta-1,3-glucanase	0
VIT_08s0007g06850	Vitvi08g02354	17.963	11.1468	15.0027	5.97379	5.79641	7.49797	14.7042	6.42272	1.19497	0.0242009	Colon cancer-associated protein Mic1 containing protein	0
VIT_09s0002g02970	Vitvi09g01554	368.406	278.668	245.448	84.2422	94.4711	78.7645	297.507	85.8259	1.79344	0.000681736	Unknown	0
VIT_09s0002g03950	Vitvi09g00324	4.04018	2.06176	2.60373	1.00068	1.5941	1.32784	2.90189	1.30754	1.15014	0.00498847	Unknown protein	0
VIT_09s0002g06810	Vitvi09g00601	160.944	192.026	263.651	55.9147	68.3959	81.1143	205.541	68.475	1.58578	0.000681736	Binding	0
VIT_09s0002g06980	Vitvi09g00617	43.6387	68.4953	54.6731	19.5227	24.5824	27.3771	55.6024	23.8274	1.22253	0.000681736	Chloroplast post-illumination chlorophyll fluorescence increase protein	0
VIT_09s0002g08660	Vitvi09g00793	17.3829	19.7124	17.6785	6.6523	6.67064	10.305	18.2579	7.87597	1.21299	0.000681736	F-box protein (FBL14)	0
VIT_09s0054g00380	Vitvi09g01345	14.0614	9.763	10.5545	3.97782	7.19618	4.81187	11.4596	5.32862	1.10472	0.000681736	Unknown protein	0
VIT_09s0002g01320	Vitvi09g01513	238.681	244.463	205.256	57.4602	75.3299	61.3919	229.467	64.7273	1.82584	0.000681736	Germin-like protein	0
VIT_09s0002g08580	Vitvi09g00776	2.12106	1.28581	0.692236	0.265931	0.206488	0.308896	1.36637	0.260438	2.39134	0.000681736	Pentatricopeptide (PPR) repeat-containing protein	0
VIT_09s0054g00770		3.43175	4.5383	3.02354	1.09338	0.843333	2.74744	3.66453	1.56139	1.2308	0.0315906	TRNA-splicing endonuclease positive effector SEN1	0
VIT_00s0187g00010	Vitvi10g00210	1.59107	1.62144	1.3094	0.470035	0.66957	0.389527	1.5073	0.509711	1.56422	0.0442239	No hit	0
VIT_00s0194g00180	Vitvi10g00229	11.1106	14.1806	11.1502	2.55745	4.00663	3.98043	12.1472	3.51484	1.78909	0.000681736	Unknown protein	0
VIT_00s0194g00330	Vitvi10g01700	12.2295	26.9775	9.37164	6.19045	8.77886	7.27286	16.1929	7.41406	1.12703	0.000681736	Proline-rich family protein	0
VIT_00s0250g00020	Vitvi13g01242	91.353	106.734	124.505	46.1769	47.7825	57.5279	107.531	50.4958	1.09052	0.000681736	Protein tyrosine phosphatase	0
VIT_00s0256g00100	Vitvi10g02099	91.9577	154.412	121.773	40.6175	77.7122	18.7794	122.714	45.703	1.42494	0.000681736	No hit	0
VIT_00s1466g00010		8.89045	4.78066	9.31584	1.78211	1.88832	1.97738	7.66232	1.88261	2.02505	0.00127542	No hit	0
VIT_00s0233g00010	Vitvi02g01703	3.94863	7.2084	5.45732	1.43209	1.21773	2.97539	5.53812	1.87507	1.56245	0.000681736	No hit	0
VIT_00s0265g00090	Vitvi10g00459	2.32127	1.72866	3.83894	0.197443	1.04697	0.598009	2.62962	0.614141	2.09821	0.000681736	Unknown protein	0
VIT_00s0265g00100	Vitvi10g00457	1.00263	1.09977	1.46539	0.329513	0.393592	0.665788	1.18926	0.462964	1.36109	0.0103659	Lectin-receptor like protein kinase 3	0
VIT_00s0407g00050	Vitvi07g02577	293.188	204.272	212.508	114.014	123.266	108.706	236.656	115.329	1.03704	0.000681736	No hit	0
VIT_00s2419g00010	Vitvi00g02289	79.5868	95.6548	137.837	3.38086	10.5726	16.2224	104.359	10.0586	3.37505	0.000681736	Heavy-metal-associated domain-containing protein	0
VIT_00s2648g00010	Vitvi00g01397	4.27292	4.10987	3.27845	2.19626	1.32461	1.90724	3.88708	1.80937	1.1032	0.0258657	FAD-dependent pyridine nucleotide-disulphide oxidoreductase	0
VIT_07s0104g00020	Vitvi07g00134	1.80931	1.92319	2.19257	5.30027	2.8964	4.81855	1.97502	4.33841	-1.1353	0.000681736	ARMADILLO BTB Arabidopsis protein 1 ABAP1	vv60093TRAF
VIT_02s0087g00810	Vitvi02g01277	2.16517	3.22866	0.782191	7.04689	5.33306	5.86381	2.05867	6.08125	-1.56265	0.006611	SWIB complex BAF60b domain-containing protein	vv60092SWIB
VIT_08s0058g01110	Vitvi08g00840	10.4972	7.73903	10.5177	17.8841	30.9447	21.1811	9.58463	23.3366	-1.2838	0.000681736	Ovate family protein 4 OFP4	vv60086OFP
VIT_18s0041g01220	Vitvi18g02063	6.30729	6.19667	3.81362	16.8528	16.4265	10.2429	5.4392	14.5074	-1.41532	0.000681736	GCN5 N-acetyltransferase (GNAT)	vv60082GNAT
VIT_05s0077g01020	Vitvi05g00123	1.3176	1.12626	1.36427	3.4615	2.34758	2.69022	1.26938	2.8331	-1.15826	0.00699553	GCN5 N-acetyltransferase (GNAT)	vv60082GNAT
VIT_04s0008g05150	Vitvi04g01894	1.96555	1.62888	1.38117	9.57727	8.07169	7.88889	1.65854	8.51262	-2.35969	0.000681736	Zinc finger (Ran-binding)	vv60080Other_zf
VIT_09s0002g06110	Vitvi09g00528	10.3884	7.06968	10.0645	28.5625	13.7844	19.4141	9.1742	20.587	-1.16608	0.000681736	Zinc finger (Ran-binding)	vv60080Other_zf
VIT_07s0005g02580	Vitvi07g00524	1.56632	1.00245	0.95032	4.09258	3.49166	3.01554	1.17303	3.53326	-1.59076	0.000681736	Zinc finger (DHHC type)	vv60079Other_zf-DHHC
VIT_06s0004g06930	Vitvi06g00677	0.539402	0.179862	0.217871	3.42807	1.63401	0.933314	0.312378	1.99847	-2.67753	0.0153339	Zinc finger (C3HC4-type ring finger)	vv60078Other_zf-C3HC4
VIT_12s0059g01370	Vitvi12g00444	1.8749	2.15282	2.60777	9.28776	7.45067	9.30928	2.21183	8.68257	-1.97288	0.000681736	Zinc finger (C3HC4-type ring finger)	vv60078Other_zf-C3HC4
VIT_10s0003g00850	Vitvi10g01788	2.73237	1.98622	3.44854	7.6424	16.24	3.26377	2.72238	9.04874	-1.73285	0.000681736	Zinc finger (C3HC4-type ring finger)	vv60078Other_zf-C3HC4
VIT_14s0219g00030	Vitvi14g01611	1.32836	1.06053	1.07054	4.22275	2.84664	2.94268	1.15315	3.33735	-1.53313	0.000681736	Zinc finger (C3HC4-type ring finger)	vv60078Other_zf-C3HC4
VIT_19s0014g00340	Vitvi19g00030	2.23222	0.768578	1.44822	4.04471	3.31487	2.95422	1.48301	3.43794	-1.21302	0.0150104	Zinc finger (C3HC4-type ring finger)	vv60078Other_zf-C3HC4
VIT_05s0077g01970	Vitvi05g00041	95.1915	35.5921	29.2277	234.233	67.4946	53.2483	53.3371	118.325	-1.14955	0.000681736	Zinc finger (C3HC4-type ring finger)	vv60078Other_zf-C3HC4
VIT_17s0000g00810	Vitvi17g01082	0.410091	0.129132	0.312842	3.07381	4.58592	3.7971	0.284022	3.81894	-3.7491	0.0143936	Zinc finger homeobox 33	vv60068Zf-HD
VIT_18s0117g00270	Vitvi18g01872	16.8199	13.138	13.0147	52.7487	32.1839	29.3205	14.3242	38.0844	-1.41075	0.000681736	Zinc finger homeobox 22	vv60068Zf-HD
VIT_14s0108g00810		12.1488	10.0334	7.75019	28.9722	30.7442	15.2168	9.97746	24.9777	-1.3239	0.000681736	Mini zinc finger 2 MIF2	vv60068Zf-HD
VIT_02s0025g01280	Vitvi02g00114	46.1248	7.37481	8.83347	113.273	13.4746	18.3147	20.7777	48.354	-1.2186	0.000681736	WRKY DNA-binding protein 53	vv60066WRKY
VIT_13s0067g03140	Vitvi13g01916	5.60403	2.34651	3.76424	13.6345	4.34733	8.94018	3.90493	8.974	-1.20046	0.000681736	WRKY DNA-binding protein 70	vv60066WRKY
VIT_15s0046g01140	Vitvi15g01003	35.4733	7.71488	7.98781	86.4954	9.14814	19.9792	17.0587	38.5409	-1.17589	0.000681736	WRKY DNA-binding protein 53	vv60066WRKY
VIT_04s0008g01470	Vitvi04g00133	3.66617	5.96696	2.19028	8.57066	5.97342	9.69547	3.94114	8.07985	-1.03572	0.0183133	WRKY DNA-binding protein 50	vv60066WRKY
VIT_09s0018g01630	Vitvi09g01266	1.71273	1.05663	1.01047	6.9037	5.32785	6.92582	1.25994	6.38579	-2.34151	0.000681736	TUBBY like protein 8 TLP8	vv60063TUB
VIT_13s0084g00800	Vitvi13g01340	6.50523	6.22674	7.94874	21.7003	21.3616	17.6468	6.89357	20.2362	-1.55362	0.000681736	Transcription factor	vv60062Trihelix
VIT_17s0000g06900	Vitvi17g00675	5.73693	4.82212	5.35438	14.2394	9.95638	8.51453	5.30448	10.9034	-1.0395	0.0117541	DNA helicase SNF2 domain-containing protein	vv60058SNF2
VIT_10s0116g00080	Vitvi10g00002	0.908067	0.74326	0.521243	2.31587	2.26157	1.55626	0.72419	2.04457	-1.49736	0.000681736	Tetratricopeptide repeat (TPR)-containing SET domain protein	vv60056SET_PCG
VIT_19s0014g02350	Vitvi19g00200	4.59592	5.48924	5.94403	16.89	10.9904	10.8613	5.34306	12.9139	-1.27319	0.000681736	Squamosa promoter-binding protein 4 (SPL4)	vv60055SBP
VIT_19s0014g00230	Vitvi19g00021	2.59057	1.99399	1.40247	6.12237	5.15295	6.50855	1.99568	5.92796	-1.57066	0.000681736	PHD finger transcription factor	vv60048PHD
VIT_10s0003g04280	Vitvi10g01894	1.28475	1.2701	1.41376	3.53757	2.26803	3.18646	1.32287	2.99735	-1.18002	0.000681736	Breast cancer susceptibility1	vv60048PHD
VIT_17s0053g00740	Vitvi17g01227	0.299496	0.0949724	0.690254	1.34207	1.33343	1.14991	0.361574	1.27513	-1.81829	0.0493252	NAC domain containing protein 57	vv60046NAC
VIT_07s0005g03610	Vitvi07g00619	5.13796	4.8474	2.32425	16.3431	17.4316	8.64652	4.1032	14.1404	-1.785	0.000681736	NAC domain-containing protein 74	vv60046NAC
VIT_02s0012g01040	Vitvi02g00673	1.03978	0.17223	0.292077	1.35342	0.711218	1.37036	0.501361	1.145	-1.19143	0.029302	NAC domain-containing protein 71	vv60046NAC
VIT_03s0038g03410	Vitvi03g00207	40.7426	27.5851	19.3452	112.899	24.9198	49.0239	29.2243	62.2808	-1.09162	0.000681736	NAC domain containing protein 36	vv60046NAC
VIT_01s0010g00410	Vitvi01g01271	0.167976	0.19435	0.156947	1.09481	0.802561	0.784385	0.173091	0.89392	-2.36861	0.029302	Myb domain protein 67	vv60044MYB
VIT_14s0060g00240	Vitvi14g00018	0.47561	1.30354	0.740162	2.05539	3.93627	3.24116	0.839771	3.07761	-1.87374	0.000681736	Myb domain protein 61	vv60044MYB
VIT_04s0008g00620	Vitvi04g00049	5.21581	3.78967	4.91841	11.1956	19.1518	9.75439	4.6413	13.3673	-1.5261	0.000681736	Myb domain protein 68	vv60044MYB
VIT_07s0005g01950	Vitvi07g00455	3.61799	3.43659	2.57699	5.52411	12.1189	8.58611	3.21052	8.74304	-1.44533	0.000681736	Myb domain protein 78	vv60044MYB
VIT_14s0006g01290	Vitvi14g00930	2.31005	3.166	1.60825	5.39056	7.59129	5.74118	2.36143	6.24101	-1.40212	0.000681736	Myb domain protein 113	vv60044MYB
VIT_11s0016g01320	Vitvi11g00099	24.5147	21.8404	21.5627	60.482	45.7447	54.2378	22.6392	53.4882	-1.24039	0.000681736	Myb domain protein 13	vv60044MYB
VIT_12s0134g00480	Vitvi12g00625	2.25134	2.14058	1.94471	5.33017	3.24114	5.86237	2.11221	4.81122	-1.18765	0.00736065	Myb domain protein 14	vv60044MYB
VIT_01s0011g03730	Vitvi01g00302	1.64706	3.03141	1.17782	3.86498	4.34591	4.10568	1.9521	4.10552	-1.07254	0.0103659	(myb domain protein 62	vv60044MYB
VIT_18s0041g02140	Vitvi18g02145	3.32071	1.81651	2.98623	8.72504	11.8948	7.51833	2.70781	9.37937	-1.79236	0.000681736	MADS-box agamous-like 12	vv60042MADS
VIT_16s0022g02330	Vitvi16g00894	0.41869	0.194118	0.62704	0.891571	0.534402	2.23843	0.413283	1.22147	-1.56341	0.032062	MADS-box agamous-like 6	vv60042MADS
VIT_02s0025g04170	Vitvi02g00387	23.309	19.2305	16.6072	36.5941	58.3964	40.5351	19.7156	45.1752	-1.19619	0.000681736	Heat shock transcription factor B2B	vv60037HSF
VIT_02s0025g01220	Vitvi02g00108	6.09529	7.74065	7.08263	20.4401	22.7457	18.8479	6.97286	20.6779	-1.56827	0.000681736	High mobility group HMG1/2	vv60035HMG
VIT_10s0071g00870	Vitvi10g01549	11.8366	13.5378	12.6351	36.4699	23.4003	26.6792	12.6699	28.8498	-1.18716	0.000681736	High mobility group B 6	vv60035HMG
VIT_08s0056g01200	Vitvi08g00108	1.05874	0.106336	0.644036	2.20216	1.66862	1.65535	0.603038	1.84204	-1.61099	0.0442239	Wuschel related homeobox 12	vv60034HB
VIT_18s0001g10160	Vitvi18g00757	26.3214	25.5486	42.3224	62.6118	101.659	80.1147	31.3975	81.4619	-1.37548	0.000681736	Wuschel homeobox 4	vv60034HB
VIT_02s0025g02590	Vitvi02g00228	42.7029	28.1984	21.2301	93.7019	95.3769	47.2737	30.7105	78.7842	-1.35917	0.000681736	Homeobox-leucine zipper protein ATHB-12	vv60034HB
VIT_01s0011g05020	Vitvi01g00427	1.36776	2.45202	1.18808	3.3003	3.64519	5.08947	1.66928	4.01165	-1.26497	0.00278977	Wuschel related homeobox 1	vv60034HB
VIT_01s0026g01550	Vitvi01g00918	144.545	133.794	119.97	272.276	317.736	235.611	132.77	275.208	-1.0516	0.000681736	Homeodomain leucine zipper protein HB-1	vv60034HB
VIT_06s0004g03780	Vitvi06g00380	16.9862	12.6014	8.29589	31.7293	23.5299	23.2181	12.6278	26.1591	-1.05071	0.00278977	Wuschel-related homeobox 3 pressed flower	vv60034HB
VIT_02s0025g04000	Vitvi02g00370	2.63644	1.01362	2.18612	8.90885	6.53378	7.50474	1.94539	7.64912	-1.97523	0.000681736	Scarecrow transcription factor 29 (SCL29)	vv60032GRAS
VIT_04s0044g00620	Vitvi04g01622	0.322941	0.217104	0.197237	0.600103	1.21031	0.563283	0.245761	0.791231	-1.68684	0.0431203	Scarecrow gene regulator-like	vv60032GRAS
VIT_08s0007g06180	Vitvi08g01712	11.5377	12.7173	9.83677	25.0046	26.068	18.8167	11.3639	23.2964	-1.03565	0.00127542	Myb family	vv60029G2-like
VIT_14s0083g00050	Vitvi14g01238	0.496174	0.832024	0.391942	1.70816	1.79426	2.83831	0.57338	2.11358	-1.88212	0.000681736	DDT domain-containing protein	vv60025DDT
VIT_14s0083g00060		0.987254	3.30448	2.66853	10.5531	3.33562	6.66834	2.32009	6.85236	-1.56242	0.0341953	DDT domain-containing protein	vv60025DDT
VIT_04s0008g05130	Vitvi04g00455	2.41425	2.43579	2.18339	5.53819	3.782	4.92939	2.34448	4.74986	-1.01862	0.0018088	TSO1 (chinese for 'ugly')	vv60022CPP
VIT_12s0028g03300	Vitvi12g00276	1.63417	1.42797	2.35873	2.78311	5.64659	2.54479	1.80696	3.65817	-1.01756	0.00455214	Zinc finger (CCCH-type) family protein	vv60018C3H
VIT_09s0002g00800	Vitvi09g00059	0.92438	0.906857	1.0985	2.24773	1.81329	1.81625	0.976578	1.95909	-1.00438	0.0290614	Zinc finger (CCCH-type) family protein	vv60018C3H
VIT_13s0019g02120	Vitvi13g00340	7.04554	2.17578	5.37252	18.5986	16.38	8.82957	4.86461	14.6027	-1.58584	0.000681736	Zinc finger (C2H2 type) family	vv60017C2H2
VIT_11s0052g01120	Vitvi11g01259	1.37736	2.44677	2.96384	6.82642	4.93967	4.23216	2.26266	5.33275	-1.23686	0.0192485	Zinc finger protein 2	vv60017C2H2
VIT_04s0023g01840	Vitvi04g01299	4.15911	3.3245	2.5169	10.0232	6.60679	6.37929	3.3335	7.66977	-1.20214	0.00127542	GATA transcription factor 19	vv60016C2C2-GATA
VIT_07s0255g00020	Vitvi07g01298	48.8451	38.9215	44.6058	157.328	115.812	91.241	44.1241	121.46	-1.46084	0.000681736	OBF binding protein 1	vv60015C2C2-DOF
VIT_00s0652g00010	Vitvi10g00444	17.4338	15.115	14.3923	33.2627	42.7603	27.8027	15.6471	34.6086	-1.14524	0.000681736	Dof zinc finger protein DOF1.4	vv60015C2C2-DOF
VIT_01s0010g00930	Vitvi01g01342	2.45326	0.72473	0.585256	6.56331	9.37728	3.23836	1.25442	6.39298	-2.34947	0.000681736	BZIP transcription factor bZIP58	vv60012BZIP
VIT_07s0191g00240	Vitvi07g01475	16.0202	16.5618	14.8865	65.3854	72.4426	42.149	15.8229	59.9923	-1.92277	0.000681736	Basic helix-loop-helix (bHLH) family	vv60011BHLH
VIT_03s0088g01240	Vitvi03g00791	4.34923	2.30065	2.32237	15.4896	7.09368	7.06346	2.99075	9.88225	-1.72433	0.000681736	Basic helix-loop-helix (bHLH) family	vv60011BHLH
VIT_18s0001g10300	Vitvi18g00766	1.50086	1.25087	1.45694	4.62723	2.70192	3.91116	1.40289	3.74677	-1.41725	0.000681736	Basic helix-loop-helix (bHLH) family	vv60011BHLH
VIT_08s0058g00960	Vitvi08g00820	10.346	11.9739	12.0099	42.0661	20.3452	28.0985	11.4433	30.1699	-1.39861	0.000681736	Basic helix-loop-helix (bHLH) family	vv60011BHLH
VIT_08s0058g00110	Vitvi08g00719	4.96172	5.7102	4.3807	12.841	13.8336	9.71225	5.01754	12.129	-1.2734	0.00127542	Basic helix-loop-helix aprataxin	vv60011BHLH
VIT_05s0020g04780	Vitvi05g00640	13.752	8.04482	5.83159	30.9522	1.15096	33.1441	9.20946	21.7491	-1.23977	0.000681736	Basic helix-loop-helix (bHLH) family	vv60011BHLH
VIT_11s0037g01230	Vitvi11g00838	1.30624	1.00266	1.21454	2.34965	2.55327	3.39631	1.17448	2.76641	-1.23599	0.0198779	Basic helix-loop-helix (bHLH) family	vv60011BHLH
VIT_00s0274g00070	Vitvi10g00323	1.4219	1.39809	1.74647	3.30285	3.57227	3.70297	1.52215	3.52603	-1.21193	0.00230516	Basic helix-loop-helix (bHLH) family	vv60011BHLH
VIT_18s0001g08040	Vitvi18g00567	29.388	25.0454	24.7255	71.3489	50.1089	53.8801	26.3863	58.446	-1.14732	0.000681736	Basic helix-loop-helix (bHLH) family	vv60011BHLH
VIT_14s0081g00720	Vitvi14g00562	8.36044	9.0376	9.30534	18.6828	24.5071	13.7433	8.90113	18.9777	-1.09225	0.000681736	Basic helix-loop-helix (bHLH) family	vv60011BHLH
VIT_16s0050g02500	Vitvi16g01212	0.926789	1.86063	1.2074	2.94987	2.52454	2.87349	1.33161	2.78263	-1.06328	0.0169782	Transcription factor MUTE	vv60011BHLH
VIT_14s0108g00420	Vitvi14g01926	4.11943	4.4337	3.93848	11.2874	7.32353	7.15767	4.16387	8.58954	-1.04466	0.0140546	Basic helix-loop-helix (bHLH) family	vv60011BHLH
VIT_01s0011g02940	Vitvi01g00232	7.08499	5.49788	7.86535	14.0115	13.7003	14.0595	6.81607	13.9238	-1.03054	0.000681736	Basic helix-loop-helix (bHLH) family	vv60011BHLH
VIT_14s0128g00110	Vitvi14g00277	46.4168	32.089	43.3072	97.1382	67.1927	80.2221	40.6043	81.5177	-1.00548	0.000681736	Basic helix-loop-helix (bHLH) family	vv60011BHLH
VIT_13s0067g01880	Vitvi13g00109	0.298143	1.89422	0.208592	5.07218	5.6888	4.02105	0.800317	4.92734	-2.62217	0.00699553	Other LOB domain-containing protein ASL5	vv60007AS2
VIT_19s0027g01120	Vitvi19g01589	0.974262	0.759013	0.61294	3.37363	2.78606	2.69865	0.782072	2.95278	-1.9167	0.00127542	Lateral organ boundaries protein 4	vv60007AS2
VIT_15s0048g00840	Vitvi15g00736	0.729831	0.71222	0.246494	2.52423	1.17644	2.11186	0.562848	1.93751	-1.78338	0.0236297	Lateral organ boundaries domain protein 19 (LBD19)	vv60007AS2
VIT_14s0066g00680	Vitvi14g01707	51.5892	25.5413	28.5589	105.364	135.848	99.0279	35.2298	113.413	-1.68672	0.000681736	Ramosa 2	vv60007AS2
VIT_13s0067g01450	Vitvi13g00085	16.223	8.57471	9.71229	42.5101	29.7987	22.9215	11.5033	31.7434	-1.46441	0.000681736	Lateral organ boundaries domain 21	vv60007AS2
VIT_00s0125g00290	Vitvi10g01237	14.8897	4.31285	11.0513	23.6034	25.2076	18.0759	10.0846	22.2956	-1.1446	0.000681736	Lateral organ boundaries domain protein 4 (LBD4)	vv60007AS2
VIT_18s0001g10710	Vitvi18g00807	0.894064	1.6761	1.16017	4.49487	3.65845	3.93454	1.24344	4.02928	-1.69618	0.00538952	Transcriptional factor B3	vv60001ABI3VP1
VIT_03s0063g00630	Vitvi03g00488	0.848017	0.669419	0.66345	2.88373	2.46278	1.57894	0.726962	2.30848	-1.66699	0.00369873	Transcriptional factor B3	vv60001ABI3VP1
VIT_03s0063g00620	Vitvi03g00489	3.62257	2.76038	1.61793	10.532	6.98642	7.23891	2.66696	8.25245	-1.62963	0.000681736	Transcriptional factor B3	vv60001ABI3VP1
VIT_16s0050g01620	Vitvi16g01144	35.1548	24.1767	28.0262	100.797	46.7098	57.1065	29.1192	68.2044	-1.22789	0.000681736	ABC transporter G member 14	vv52010ABC_transporters
VIT_18s0072g01220	Vitvi18g01703	4.90941	2.14478	2.79534	6.91794	9.6864	7.84223	3.28317	8.14886	-1.31151	0.000681736	ABC transporter G member 3	vv52010ABC_transporters
VIT_05s0020g00890	Vitvi05g00261	1.43158	1.31517	1.32758	3.65864	3.93443	3.56392	1.35811	3.719	-1.45331	0.000681736	P-glycoprotein 11	vv52010ABC_transporters
VIT_07s0031g02550	Vitvi07g01921	39.2067	39.7297	29.7461	94.2513	103.808	72.1607	36.2275	90.0733	-1.31402	0.000681736	ABC transporter G member 14	vv52010ABC_transporters
VIT_08s0007g03710	Vitvi08g01493	26.6731	22.5298	22.6164	53.2663	54.5118	41.2162	23.9398	49.6647	-1.05281	0.000681736	ABC transporter G member 22	vv52010ABC_transporters
VIT_10s0116g00570	Vitvi10g00030	3.72104	1.00708	2.96261	5.34757	5.4657	4.60367	2.56357	5.13898	-1.00333	0.0459493	Nuclear transport factor 2B	vv50133Primary_active_transporter_cat_A9_to_A18
VIT_01s0011g04820	Vitvi01g00408	10.5434	10.2121	13.2413	4.73059	69.9676	31.8446	11.3323	35.5143	-1.64796	0.000681736	Molecular chaperone DnaJ	vv50132Primary_active_transporter_cat_A5_to_A8
VIT_10s0003g00260	Vitvi10g00496	25.9384	23.5881	19.5964	19.812	109.388	56.055	23.041	61.7517	-1.42228	0.000681736	DnaJ homolog, subfamily B, member 4	vv50132Primary_active_transporter_cat_A5_to_A8
VIT_18s0001g14440	Vitvi18g01129	16.3177	11.2501	8.35822	28.6052	47.448	19.4592	11.9753	31.8375	-1.41066	0.000681736	Molecular chaperone DnaJ	vv50132Primary_active_transporter_cat_A5_to_A8
VIT_01s0011g06010	Vitvi01g00513	3.13377	1.88367	2.52192	7.75241	8.02421	7.28801	2.51312	7.68821	-1.61317	0.000681736	Vacuolar iron transporter 1	vv50125Porters_cat_66_to_94
VIT_11s0016g05330	Vitvi11g00466	10.0671	10.9154	10.2364	24.2445	19.8328	25.7623	10.4063	23.2799	-1.16163	0.000681736	SPX2 (SYG1/Pho81/XPR1) domain-containing protein SPX2	vv50125Porters_cat_66_to_94
VIT_18s0001g08200	Vitvi18g00583	2.9434	1.06689	1.33152	7.87411	3.15075	4.72533	1.7806	5.25006	-1.55997	0.000681736	MATE efflux family protein ZF14	vv50125Porters_cat_66_to_94
VIT_10s0003g01460	Vitvi10g00602	12.7441	9.47945	10.1184	32.1148	19.9989	22.2137	10.7806	24.7758	-1.20049	0.000681736	Nucleobase-ascorbate transporter 2 (NAT2)	vv50124Porters_cat_30_to_64
VIT_05s0020g03970	Vitvi05g00548	3.13867	3.39215	1.56699	6.4186	15.4323	6.0414	2.69927	9.29744	-1.78426	0.000681736	Sulfate transporter 3.1 (AST12) (AtST1)	vv50124Porters_cat_30_to_64
VIT_06s0004g07400	Vitvi06g00726	1.03358	0.630129	1.03808	3.3295	3.89274	2.13626	0.900596	3.1195	-1.79236	0.000681736	Cation/hydrogen exchanger 24 (CHX24)	vv50124Porters_cat_30_to_64
VIT_07s0151g00340	Vitvi07g00091	14.0083	15.0764	16.2696	34.8391	30.419	27.0756	15.1181	30.7779	-1.02561	0.000681736	Sulfate transporter 3.1 (AST12) (AtST1)	vv50124Porters_cat_30_to_64
VIT_07s0005g02060	Vitvi07g00470	5.56495	4.67856	4.36409	9.95309	12.3152	11.0135	4.8692	11.0939	-1.18801	0.000681736	Boron transporter-like protein 1	vv50124Porters_cat_30_to_64
VIT_18s0001g08270	Vitvi18g00593	11.5225	10.5751	11.3425	24.047	23.714	21.3213	11.1467	23.0274	-1.04674	0.000681736	Amino acid permease 6	vv50123Porters_cat_18_to_29
VIT_03s0038g03540	Vitvi03g00214	2.91196	1.88128	2.78019	6.947	6.92968	6.89856	2.52448	6.92508	-1.45585	0.000681736	LYS/HIS transporter 7 LHT7	vv50123Porters_cat_18_to_29
VIT_01s0026g00530	Vitvi01g00813	0.595639	0.170868	0.620931	1.93353	2.44606	0.837389	0.462479	1.73899	-1.91079	0.00498847	Nodulin MtN21 family	vv50122Porters_cat_7_to_17
VIT_01s0026g00550	Vitvi01g00815	1.48448	3.08422	1.65079	5.0397	4.91676	4.09411	2.07316	4.68352	-1.17576	0.00455214	Nodulin MtN21 family	vv50122Porters_cat_7_to_17
VIT_01s0026g01490	Vitvi01g00911	3.00681	3.50157	2.6075	9.62349	7.27722	7.64526	3.03863	8.18199	-1.42903	0.000681736	Proton-dependent oligopeptide transport (POT) family protein	vv50122Porters_cat_7_to_17
VIT_11s0016g05170	Vitvi11g00454	0.737305	0.421931	0.383322	1.52814	1.88755	1.55085	0.514186	1.65551	-1.68691	0.000681736	Nitrate transporter	vv50122Porters_cat_7_to_17
VIT_12s0035g01820	Vitvi12g02125	9.08867	4.04443	6.4361	20.9764	17.4218	14.6771	6.52307	17.6917	-1.43945	0.000681736	Proton-dependent oligopeptide transport (POT) family protein	vv50122Porters_cat_7_to_17
VIT_13s0067g03200	Vitvi13g01423	15.1609	6.68855	12.2464	33.0627	34.4425	24.3911	11.3653	30.6321	-1.43041	0.000681736	Proton-dependent oligopeptide transport (POT) family protein	vv50122Porters_cat_7_to_17
VIT_18s0001g03180	Vitvi18g00291	0.368759	0.383862	0.116245	0.781522	1.34737	0.497972	0.289622	0.875622	-1.59614	0.0288	Nodulin MtN21 family	vv50122Porters_cat_7_to_17
VIT_05s0020g03350	Vitvi05g00487	7.25286	4.76165	5.65908	19.1853	12.1689	12.432	5.8912	14.5954	-1.30888	0.000681736	SEC14 cytosolic factor	vv50122Porters_cat_7_to_17
VIT_06s0004g03520	Vitvi06g00354	1.40004	0.771781	0.506392	2.21454	1.83255	2.00241	0.892736	2.0165	-1.17555	0.00413266	Nitrate excretion transporter1	vv50122Porters_cat_7_to_17
VIT_08s0040g00800	Vitvi08g00942	4.54298	6.23767	4.75542	11.0235	8.50202	11.7701	5.17869	10.4319	-1.01034	0.000681736	Nodulin MtN21	vv50122Porters_cat_7_to_17
VIT_09s0002g04130	Vitvi09g00340	21.0477	23.109	17.2307	44.8693	50.4882	33.4584	20.4624	42.9386	-1.0693	0.000681736	Proton-dependent oligopeptide transport (POT) family protein	vv50122Porters_cat_7_to_17
VIT_13s0106g00610	Vitvi13g00870	8.13826	5.43633	4.30231	19.6652	15.4151	9.7166	5.95897	14.9323	-1.3253	0.000681736	Tetracycline transporter	vv50121Porters_cat_1_to_6
VIT_13s0073g00050	Vitvi13g00991	2.2837	2.52025	1.99609	6.60314	6.48453	7.37718	2.26668	6.82162	-1.58954	0.000681736	Cationic amino acid transporter 6	vv50121Porters_cat_1_to_6
VIT_14s0030g00230	Vitvi14g02580	0.369004	0.442973	1.12683	2.02083	0.695111	2.33693	0.646267	1.68429	-1.38194	0.0120594	Sugar transporter ERD6-like 5	vv50121Porters_cat_1_to_6
VIT_18s0001g00800	Vitvi18g00161	2.76626	2.02785	2.54257	9.2063	8.16825	5.07671	2.44556	7.48375	-1.6136	0.000681736	Tetracycline transporter protein	vv50121Porters_cat_1_to_6
VIT_00s0291g00060	Vitvi01g00647	27.2475	18.3421	17.7891	60.2462	43.4905	38.932	21.1263	47.5562	-1.1706	0.000681736	Inorganic phosphate transporter 2-1, chloroplast precursor	vv50121Porters_cat_1_to_6
VIT_00s0317g00140	Vitvi13g00233	0.856745	0.481663	0.474053	3.50053	3.10783	1.79643	0.604154	2.8016	-2.21326	0.000681736	Exocyst subunit EXO70 H2	vv50111Tethering_factors
VIT_12s0057g00200	Vitvi12g00638	7.19429	4.95978	5.40711	31.9982	19.7303	17.2293	5.85373	22.9859	-1.97332	0.000681736	Vesicle-associated membrane protein	vv50109Incompletely_characterized_transport_systems
VIT_19s0014g02500	Vitvi19g00210	1.65565	1.44859	1.26442	4.03833	3.50117	2.52403	1.45622	3.35451	-1.20387	0.000681736	Dynamin family protein	vv50109Incompletely_characterized_transport_systems
VIT_07s0104g01120	Vitvi07g00231	3.83558	2.46447	2.76577	13.3336	7.57285	8.96435	3.02194	9.95694	-1.72023	0.000681736	Rac GTPase activating protein	vv50109Incompletely_characterized_transport_systems
VIT_08s0058g00730	Vitvi08g00795	0.148326	0.217744	0.263759	0.931572	0.839224	0.721875	0.209943	0.83089	-1.98466	0.0106888	Iron transporter	vv50109Incompletely_characterized_transport_systems
VIT_00s0253g00040	Vitvi07g01308	29.7265	27.3095	35.7271	96.395	32.6592	75.3271	30.921	68.1271	-1.13964	0.000681736	Monocopper oxidase SKS17 (SKU5 Similar 17)	vv50109Incompletely_characterized_transport_systems
VIT_01s0011g06240	Vitvi01g00532	0.593276	0.576006	0.498379	1.98286	0.747559	1.70796	0.555887	1.47946	-1.41221	0.0478901	Cytochrome B561	vv50105Transport_electron_carriers
VIT_12s0028g00530	Vitvi12g00062	3.07937	1.27977	2.48034	7.88605	6.83496	3.46798	2.27983	6.063	-1.41111	0.000681736	Cytochrome B561	vv50105Transport_electron_carriers
VIT_16s0050g00990	Vitvi16g01091	1.22805	1.25061	1.08207	3.26089	2.8035	2.57051	1.18691	2.8783	-1.27801	0.000681736	ferric reduction oxidase 4	vv50105Transport_electron_carriers
VIT_11s0016g05810	Vitvi11g00515	0.368111	0.424784	0.487469	1.56794	0.627793	1.17946	0.426788	1.12506	-1.39841	0.00369873	Potassium channel SKOR	vv50101Channels_and_pores
VIT_13s0019g00330	Vitvi13g00255	75.1525	45.7886	65.4516	131.729	147.704	166.353	62.1309	148.596	-1.25801	0.000681736	Aquaporin TIP1;3	vv50101Channels_and_pores
VIT_13s0019g04280	Vitvi13g00605	563.643	423.052	437.02	1086.14	1102.68	795.644	474.571	994.824	-1.06782	0.000681736	Aquaporin PIP2B	vv50101Channels_and_pores
VIT_15s0048g01210	Vitvi15g00771	2.26439	1.83267	1.91163	4.39633	6.79011	3.41209	2.0029	4.86618	-1.2807	0.000681736	Subtilisin serine endopeptidase (XSP1)	vv50101Channels_and_pores
VIT_16s0098g01160	Vitvi16g02072	0.505045	0.552459	0.517114	1.02991	0.808846	1.36822	0.524873	1.06899	-1.02621	0.0290614	Subtilisin protease	vv50101Channels_and_pores
VIT_17s0000g01980	Vitvi17g00166	0.730213	0.385607	0.653934	2.04893	1.0828	1.53406	0.589918	1.55526	-1.39857	0.000681736	Potassium channel SKOR	vv50101Channels_and_pores
VIT_04s0008g03550	Vitvi04g00307	0.513687	0.454217	0.137551	0.947342	0.562702	1.66952	0.368485	1.05985	-1.52419	0.0365424	Aquaporin TIP4;1	vv50101Channels_and_pores
VIT_04s0008g04510	Vitvi04g00391	1.09819	0.582323	0.742507	2.18111	2.80968	1.16628	0.807674	2.05235	-1.34543	0.00325662	Potassium channel K+ rectifying channel 1	vv50101Channels_and_pores
VIT_06s0004g02850	Vitvi06g00281	22.6865	22.2834	19.0275	80.0485	100.208	49.3302	21.3325	76.5288	-1.84295	0.000681736	Aquaporin PIP2B	vv50101Channels_and_pores
VIT_06s0004g04120	Vitvi06g00412	11.0203	4.40167	5.40912	67.8629	71.5471	35.1987	6.9437	58.2029	-3.06731	0.000681736	Aquaporin TIP1;3	vv50101Channels_and_pores
VIT_08s0040g01890	Vitvi08g01038	392.85	254.943	241.194	764.59	742.891	534.897	296.329	680.793	-1.20002	0.000681736	Aquaporin PIP2;4	vv50101Channels_and_pores
VIT_08s0058g00140	Vitvi08g00723	8.77352	9.43433	5.69894	26.8857	19.9419	19.7845	7.96893	22.2041	-1.47837	0.000681736	Ammonium transporter 2	vv50101Channels_and_pores
VIT_09s0070g00080	Vitvi09g00971	0.653616	0.815859	0.304083	2.34063	1.60678	1.41118	0.591186	1.7862	-1.59521	0.0103659	Aquaporin NIP6;1	vv50101Channels_and_pores
VIT_18s0001g15420	Vitvi18g01224	6.39143	4.99284	6.94393	18.5307	15.2113	15.0971	6.1094	16.2797	-1.41397	0.000681736	Auxin efflux carrier protein 6	vv50004Auxin_transport vv50125Porters_cat_66_to_94
VIT_04s0023g00320	Vitvi04g01151	0.670098	0.700677	0.587594	2.0122	0.934798	1.44502	0.65279	1.46401	-1.16523	0.0360081	Auxin efflux carrier protein 8	vv50004Auxin_transport vv50125Porters_cat_66_to_94
VIT_03s0038g02140	Vitvi03g00122	16.2132	13.1448	16.0071	37.9157	26.3487	27.139	15.1217	30.4678	-1.01066	0.000681736	Auxin transporter protein 2	vv50004Auxin_transport vv50123Porters_cat_18_to_29
VIT_10s0003g05680	Vitvi10g01070	1.31528	2.08241	1.78057	7.1401	5.68562	5.42407	1.72609	6.08326	-1.81734	0.000681736	CHUP1 (chloroplast unusual positioning 1)	vv44810Regulation_of_actin_cytoskeleton
VIT_11s0016g03640	Vitvi11g00309	33.2767	33.732	36.7834	86.6674	65.4162	73.1587	34.5974	75.0808	-1.11778	0.000681736	Rac-like GTP-binding protein ARAC7 (GTPase protein ROP9)	vv44810Regulation_of_actin_cytoskeleton
VIT_11s0016g05000	Vitvi11g00442	0.747845	0.413976	0.752188	2.54961	1.96592	2.59568	0.638003	2.3704	-1.8935	0.00928702	Dynein light chain LC8-type	vv44810Regulation_of_actin_cytoskeleton
VIT_13s0067g02400	Vitvi13g00145	2.38693	1.53684	3.63664	5.65582	6.11018	5.71834	2.52014	5.82812	-1.20953	0.000681736	Myosin heavy chain	vv44810Regulation_of_actin_cytoskeleton
VIT_14s0128g00090	Vitvi14g00278	0.326618	1.00689	0.426884	1.78558	1.20579	1.26266	0.586797	1.41801	-1.27294	0.0290614	Kinesin family member 5	vv44810Regulation_of_actin_cytoskeleton
VIT_14s0128g00460	Vitvi14g02558	2.37523	2.75288	2.96411	7.11225	5.03135	5.68749	2.69741	5.9437	-1.13979	0.000681736	Kinesin motor protein	vv44810Regulation_of_actin_cytoskeleton
VIT_16s0022g01820	Vitvi16g00836	4.58386	5.67621	4.75359	15.1427	11.7874	11.9797	5.00455	12.9699	-1.37385	0.000681736	Microtubule associated protein (MAP65/ASE1) pleiade	vv44810Regulation_of_actin_cytoskeleton
VIT_17s0000g04330	Vitvi17g00390	1.59694	2.01967	1.6055	6.46247	4.18746	5.40386	1.7407	5.35126	-1.62021	0.000681736	Kinesin family member 18/19	vv44810Regulation_of_actin_cytoskeleton
VIT_18s0001g07550	Vitvi18g00520	4.545	4.29677	3.54554	13.3602	10.5746	10.7616	4.12911	11.5654	-1.48592	0.000681736	Kinesin family member 4/7/21/27	vv44810Regulation_of_actin_cytoskeleton
VIT_18s0001g13580	Vitvi18g01055	0.876549	0.50487	0.658604	1.77242	1.81221	1.10838	0.680008	1.56434	-1.20193	0.000681736	Kinesin motor protein	vv44810Regulation_of_actin_cytoskeleton
VIT_18s0001g08700	Vitvi18g00626	4.57425	5.48697	2.46062	10.6468	6.7107	8.56188	4.17395	8.6398	-1.04958	0.000681736	Kinesin ZCF125	vv44810Regulation_of_actin_cytoskeleton
VIT_03s0063g01120	Vitvi03g00447	1.24833	1.1089	1.07791	3.14488	2.36873	3.01324	1.14505	2.84228	-1.31164	0.000681736	Kinesin phragmoplast orienting kinesin 2	vv44810Regulation_of_actin_cytoskeleton
VIT_05s0020g00620	Vitvi05g00237	0.887402	1.07808	0.794899	2.21367	1.33944	2.27012	0.920127	1.94108	-1.07695	0.000681736	Kinesin phragmoplast orienting kinesin 1	vv44810Regulation_of_actin_cytoskeleton
VIT_06s0009g00820	Vitvi06g00964	2.57506	3.20741	2.41881	7.20535	5.16396	5.66655	2.73376	6.01195	-1.13695	0.000681736	Kinesin motor protein	vv44810Regulation_of_actin_cytoskeleton
VIT_07s0141g00720		13.7095	11.3703	5.73878	33.6722	18.39	22.9448	10.2728	25.0023	-1.28323	0.00127542	fimbrin 1	vv44810Regulation_of_actin_cytoskeleton
VIT_07s0141g00740		2.1053	1.15059	1.39374	6.56237	5.43008	5.54402	1.54988	5.84549	-1.91517	0.00278977	fimbrin 1	vv44810Regulation_of_actin_cytoskeleton
VIT_08s0040g02590	Vitvi08g01087	2.16909	2.58649	1.82251	6.20731	5.52889	6.15515	2.19269	5.96378	-1.44352	0.000681736	Kinesin motor protein	vv44810Regulation_of_actin_cytoskeleton
VIT_08s0007g08800	Vitvi08g01936	0.781044	1.11964	0.635739	4.39388	2.22506	3.11675	0.845473	3.24523	-1.94049	0.000681736	Kinesin motor protein	vv44810Regulation_of_actin_cytoskeleton
VIT_08s0007g00340	Vitvi08g01197	1.30546	1.61148	1.52192	5.15606	4.08296	3.33066	1.47962	4.18989	-1.50169	0.000681736	Kinesin family member 22	vv44810Regulation_of_actin_cytoskeleton
VIT_08s0007g03090	Vitvi08g01436	4.81528	6.77898	5.46748	14.0466	9.42497	11.2542	5.68725	11.5752	-1.02524	0.000681736	Kinesin family member 11	vv44810Regulation_of_actin_cytoskeleton
VIT_08s0007g05340	Vitvi08g01653	0.818034	0.773842	0.937374	2.77121	1.59151	2.28333	0.843083	2.21535	-1.39379	0.000681736	Kinesin motor protein	vv44810Regulation_of_actin_cytoskeleton
VIT_00s0532g00020	Vitvi10g02215	3.85606	3.98972	3.43933	12.0628	9.07664	10.415	3.7617	10.5182	-1.48342	0.000681736	Kinesin family member C1	vv44810Regulation_of_actin_cytoskeleton
VIT_00s1365g00010	Vitvi00g01102	4.42883	2.61434	2.9768	11.1846	6.13202	5.24551	3.33999	7.52072	-1.17103	0.000681736	fimbrin 1	vv44810Regulation_of_actin_cytoskeleton
VIT_14s0108g00440	Vitvi14g01929	89.3581	91.4764	82.9237	355.722	245.088	268.56	87.9194	289.79	-1.72075	0.000681736	Tubulin alpha	vv44145Phagosome vv44810Regulation_of_actin_cytoskeleton
VIT_06s0004g05870	Vitvi06g00569	33.9606	31.7352	29.7561	137.627	101.988	104.693	31.8173	114.77	-1.85086	0.000681736	Tubulin beta-3 chain	vv44145Phagosome vv44810Regulation_of_actin_cytoskeleton
VIT_02s0033g00900	Vitvi02g01091	1.56127	0.598512	1.10881	3.58988	2.35523	2.04003	1.08953	2.66171	-1.28865	0.00127542	Unc51-like kinase	vv44140Regulation_of_autophagy vv34150mTOR_signaling_pathway
VIT_11s0016g03750	Vitvi11g00320	3.34321	3.40246	3.32648	10.998	8.35889	9.14148	3.35738	9.49945	-1.50051	0.000681736	Myb-related protein 3R-1 (Plant c-MYB-like protein 1) MYB3R1	vv44110Cell_cycle vv60044MYB
VIT_17s0000g07630	Vitvi17g00736	5.02091	4.37278	3.67248	11.4695	7.89703	8.01736	4.35539	9.12797	-1.06749	0.000681736	DEL1 (DP-E2F-like 1)	vv44110Cell_cycle vv60026E2F-DP
VIT_17s0000g03290	Vitvi17g00284	3.29368	3.73351	2.54992	8.42632	7.06904	6.33759	3.19237	7.27765	-1.18885	0.000681736	Kinesin motor HIK (HINKEL)	vv44110Cell_cycle vv44810Regulation_of_actin_cytoskeleton
VIT_01s0010g03590		0.331924	0.759897	0.276145	1.50629	1.19243	1.01865	0.455989	1.23912	-1.44225	0.0106888	Asynaptic 1 ASY1	vv44110Cell_cycle
VIT_01s0010g02430	Vitvi01g01534	6.62213	5.99178	4.74284	23.1767	14.9437	14.2119	5.78558	17.4441	-1.5922	0.000681736	Mitotic spindle checkpoint protein (MAD2)	vv44110Cell_cycle
VIT_12s0028g03360	Vitvi12g00281	1.68408	1.22609	1.12295	4.76122	2.29692	2.68974	1.34437	3.24929	-1.27319	0.000681736	Serine/threonine-protein kinase bub1,checkpoint-associated	vv44110Cell_cycle
VIT_13s0067g01530	Vitvi13g00090	1.1599	1.0059	1.01539	3.0601	2.18768	2.46484	1.0604	2.57087	-1.27766	0.000681736	BUB family protein kinase	vv44110Cell_cycle
VIT_13s0067g01420	Vitvi13g00082	3.72792	2.50728	2.92866	9.63415	7.87623	6.66011	3.05462	8.05683	-1.39922	0.000681736	Cyclin 1b (CYC1b)	vv44110Cell_cycle
VIT_14s0128g00440	Vitvi14g00247	3.82355	3.73597	2.97729	14.6485	11.2459	9.94819	3.51227	11.9475	-1.76624	0.000681736	Tangled	vv44110Cell_cycle
VIT_15s0048g01730	Vitvi15g00814	1.46198	1.93941	1.69147	5.42668	4.03641	6.30662	1.69762	5.25657	-1.63061	0.00127542	Aurora kinase 3	vv44110Cell_cycle
VIT_15s0021g01380	Vitvi15g00545	2.68816	2.15391	2.11988	6.68762	4.33606	4.39503	2.32065	5.13957	-1.14712	0.000681736	Cell division cycle 7	vv44110Cell_cycle
VIT_16s0039g00430	Vitvi16g00022	1.93992	1.20898	0.805458	4.41303	1.99698	1.82977	1.31812	2.74659	-1.05916	0.0280169	Cyclin-dependent protein kinase CDT1A	vv44110Cell_cycle
VIT_16s0039g01430	Vitvi16g00072	1.56067	2.57981	1.85381	5.62932	2.96124	3.8194	1.99809	4.13665	-1.04984	0.00325662	ATORC3/ORC3 (Origin recognition complex protein 3)	vv44110Cell_cycle
VIT_16s0022g00060	Vitvi16g00627	3.9633	4.97235	3.67216	12.5243	6.8223	8.68385	4.2026	9.34347	-1.15268	0.000681736	Structural maintenance of chromosome 2	vv44110Cell_cycle
VIT_18s0122g00550	Vitvi18g00040	19.9855	19.1474	14.557	53.9232	38.6558	41.7221	17.8966	44.767	-1.32275	0.000681736	Cyclin-dependent kinase B2;1	vv44110Cell_cycle
VIT_18s0001g02060	Vitvi18g00239	7.2243	5.57557	4.96833	24.0046	16.7785	15.5745	5.92273	18.7859	-1.66531	0.000681736	Cyclin A1	vv44110Cell_cycle
VIT_18s0001g14170	Vitvi18g01110	5.29668	4.03471	5.91135	18.6343	15.4552	14.4561	5.08091	16.1819	-1.67122	0.000681736	Cyclin-dependent protein kinase regulator CYCB2_4	vv44110Cell_cycle
VIT_19s0085g00690	Vitvi19g01719	1.57059	1.5002	1.27206	4.86882	3.54355	5.00812	1.44762	4.4735	-1.62772	0.000681736	Cyclin-dependent protein kinase CYCB3	vv44110Cell_cycle
VIT_02s0025g00410	Vitvi02g00038	0.418437	0.401646	0.0695034	1.88386	0.663434	1.58794	0.296529	1.37841	-2.21676	0.00736065	DNA topoisomerase VIA	vv44110Cell_cycle
VIT_03s0038g02800	Vitvi03g00175	3.18856	2.93423	2.47256	10.9276	7.27009	7.35552	2.86512	8.51772	-1.57187	0.000681736	Cyclin B2;4	vv44110Cell_cycle
VIT_04s0008g06590	Vitvi04g00595	2.11193	1.68357	1.98706	5.27818	2.81655	4.59209	1.92752	4.22894	-1.13355	0.000681736	Kinetochore protein NUF2	vv44110Cell_cycle
VIT_05s0020g04170	Vitvi05g00570	1.21709	0.769128	0.698747	2.88587	1.48217	1.60751	0.894988	1.99185	-1.15417	0.0239203	RecA/Rad51/DMC1	vv44110Cell_cycle
VIT_07s0104g01740	Vitvi07g00276	1.69453	1.34082	0.913594	5.14214	2.18014	2.82653	1.31631	3.38294	-1.36177	0.000681736	Protein kinase WEE1	vv44110Cell_cycle
VIT_08s0056g00210	Vitvi08g00019	23.9978	20.5017	15.7463	66.6389	38.036	38.0312	20.0819	47.5687	-1.24412	0.000681736	Cyclin-dependent kinase B1;2	vv44110Cell_cycle
VIT_08s0040g00930	Vitvi08g00958	11.0661	11.7272	10.37	32.3746	27.1192	26.8431	11.0544	28.779	-1.38039	0.000681736	Cyclin B-type	vv44110Cell_cycle
VIT_08s0007g05500	Vitvi08g01666	1.79143	1.86994	1.28468	5.63459	3.52669	3.9706	1.64868	4.37729	-1.40873	0.000681736	Condensin subunit 1	vv44110Cell_cycle
VIT_00s0313g00010	Vitvi07g01433	1.12012	1.037	0.969653	3.15611	2.49422	3.36709	1.04226	3.00581	-1.52804	0.000681736	Centromere protein	vv44110Cell_cycle
VIT_00s0616g00030	Vitvi02g01804	1.86616	1.07621	1.30363	5.08565	2.4826	3.56253	1.41533	3.71026	-1.39038	0.000681736	Cell division control protein CDC7	vv44110Cell_cycle
VIT_10s0042g00940	Vitvi10g01388	8.67084	8.33246	9.56605	20.2891	14.996	22.4255	8.85645	19.2369	-1.11907	0.000681736	Hydroxyproline-rich glycoprotein family protein	vv40006Cell_wall vv60062Trihelix
VIT_01s0127g00400	Vitvi01g00710	4.68495	4.35551	2.91086	36.701	60.4699	30.0373	3.98377	42.4027	-3.41195	0.000681736	Polygalacturonase GH28	vv40006Cell_wall
VIT_01s0127g00870	Vitvi01g00747	33.5536	30.238	34.0315	101.349	59.4121	64.4387	32.6077	75.0666	-1.20296	0.000681736	Polygalacturonase JP630	vv40006Cell_wall
VIT_10s0003g02440	Vitvi10g00693	7.98723	8.34263	10.2067	47.032	76.4803	31.8185	8.84551	51.7769	-2.54929	0.000681736	Xyloglucan endotransglucosylase/hydrolase 23	vv40006Cell_wall
VIT_11s0016g02900	Vitvi11g00243	22.0744	20.6997	25.2288	54.3396	49.7746	43.1343	22.6676	49.0828	-1.11458	0.000681736	Leucine-rich repeat family protein / extensin	vv40006Cell_wall
VIT_11s0016g03020	Vitvi11g00256	6.24013	4.86084	6.43437	20.6177	22.0592	12.4816	5.84511	18.3862	-1.65332	0.000681736	Pectinesterase family	vv40006Cell_wall
VIT_13s0019g04900	Vitvi13g00667	1.12403	0.309835	1.06338	2.80063	2.34567	1.3398	0.832415	2.16203	-1.37701	0.00964539	Pectate lyase	vv40006Cell_wall
VIT_14s0068g00270	Vitvi14g02936	12.6516	7.31968	10.8816	59.2083	44.4236	31.9397	10.2843	45.1905	-2.13558	0.000681736	Hydroxyproline-rich glycoprotein	vv40006Cell_wall
VIT_14s0066g01060	Vitvi14g01745	25.9464	19.3419	10.3406	153.51	230.595	89.4251	18.5429	157.844	-3.08955	0.000681736	Polygalacturonase GH28	vv40006Cell_wall
VIT_14s0066g01730	Vitvi14g01815	2.35848	1.49583	1.12819	9.44713	1.77151	5.39433	1.66083	5.53766	-1.73737	0.000681736	Cellulose synthase CSLC04	vv40006Cell_wall
VIT_15s0021g00540	Vitvi15g00459	0.864443	1.41285	0.789887	1.36091	3.68011	2.3498	1.02239	2.46361	-1.26882	0.0424197	Invertase/pectin methylesterase inhibitor	vv40006Cell_wall
VIT_15s0046g02000	Vitvi15g01076	21.3537	17.4809	17.6051	208.15	242.968	122.203	18.8133	191.107	-3.34456	0.000681736	Polygalacturonase GH28	vv40006Cell_wall
VIT_16s0022g00890	Vitvi16g00741	0.411259	0	0.798304	1.31587	1.63287	1.79131	0.403188	1.58002	-1.97042	0.0298078	Invertase/pectin methylesterase inhibitor	vv40006Cell_wall
VIT_16s0022g00940	Vitvi16g00744	0.980581	1.39996	1.36969	3.22676	8.04906	4.51703	1.25008	5.26428	-2.07422	0.000681736	Pectinesterase PME3	vv40006Cell_wall
VIT_17s0000g09810		33.0559	23.8776	34.5973	64.0236	169.326	66.5746	30.5103	99.9748	-1.71227	0.000681736	Pectate lyase	vv40006Cell_wall
VIT_02s0025g00260	Vitvi02g00022	19.2682	17.8748	19.7318	68.7122	100.262	57.0027	18.9583	75.3256	-1.99031	0.000681736	Polygalacturonase GH28	vv40006Cell_wall
VIT_02s0025g01840	Vitvi02g01347	0.701304	0.583013	1.41244	1.45986	7.70411	1.76476	0.898918	3.64291	-2.01883	0.0461935	Cellulose synthase CSLG3	vv40006Cell_wall
VIT_02s0025g01850	Vitvi02g01348	1.1391	1.65664	0.948634	2.65329	4.47776	2.91757	1.24812	3.34954	-1.4242	0.000681736	Cellulose synthase CSLG3	vv40006Cell_wall
VIT_02s0025g01910	Vitvi02g00171	1.0105	1.24842	0.864139	2.38881	2.16032	1.79948	1.04102	2.11621	-1.02348	0.010019	Cellulose synthase CSLG3	vv40006Cell_wall
VIT_02s0025g02650	Vitvi02g00236	40.3258	50.802	62.8502	114.382	255.838	128.816	51.326	166.345	-1.69642	0.000681736	Cellulase CEL2	vv40006Cell_wall
VIT_02s0154g00600	Vitvi02g00553	2.39456	0.956885	1.39092	13.7483	8.69313	9.04795	1.58079	10.4964	-2.73118	0.000681736	Pectinesterase family	vv40006Cell_wall
VIT_04s0044g01100	Vitvi04g01666	9.04809	6.10442	9.02698	32.2729	20.6902	16.798	8.05983	23.2537	-1.52864	0.000681736	Invertase/pectin methylesterase inhibitor	vv40006Cell_wall
VIT_05s0020g00420	Vitvi05g00212	12.1113	11.6207	10.8965	76.6692	215.711	68.2921	11.5428	120.224	-3.38066	0.000681736	Polygalacturonase GH28	vv40006Cell_wall
VIT_05s0062g00480	Vitvi05g02108	5.8112	3.57379	2.5377	22.7344	3.7658	9.53877	3.97423	12.013	-1.59585	0.000681736	Xyloglucan endo-transglycosylase, C-terminal	vv40006Cell_wall
VIT_05s0062g00610	Vitvi05g02111	4.41196	4.36489	3.35111	20.8956	2.84333	9.51714	4.04265	11.0853	-1.45528	0.000681736	Xyloglucan endotransglucosylase/hydrolase 23	vv40006Cell_wall
VIT_06s0061g00550	Vitvi06g01329	6.56351	4.36872	4.11595	24.4702	50.2728	14.4414	5.01606	29.7281	-2.5672	0.000681736	Xyloglucan endotransglucosylase/hydrolase 32	vv40006Cell_wall
VIT_07s0005g00740	Vitvi07g00352	15.3025	10.7903	9.84324	82.8317	47.0885	55.9339	11.9787	61.9514	-2.37067	0.000681736	Endo-1,4-beta-glucanase	vv40006Cell_wall
VIT_07s0005g01030	Vitvi07g00376	5.17121	5.81513	5.42151	16.1248	13.8684	15.9634	5.46929	15.3189	-1.48589	0.000681736	Cellulose synthase CSLD5	vv40006Cell_wall
VIT_08s0007g04820	Vitvi08g01606	15.1927	10.4837	13.9594	48.1059	39.7229	31.6644	13.2119	39.8311	-1.59205	0.000681736	Pectate lyase	vv40006Cell_wall
VIT_08s0007g04950	Vitvi08g01617	1.75589	2.03253	2.11033	5.06948	12.4101	7.47076	1.96625	8.31676	-2.08057	0.000681736	Xyloglucan endotransglucosylase/hydrolase 32	vv40006Cell_wall
VIT_00s0323g00050	Vitvi02g00499	68.7693	59.7401	68.6766	130.774	205.307	113.437	65.7287	149.839	-1.18882	0.000681736	Invertase/pectin methylesterase inhibitor	vv40006Cell_wall
VIT_00s0340g00050	Vitvi07g02990	8.68823	10.2901	10.4871	26.9189	23.5343	20.2802	9.82179	23.5778	-1.26337	0.000681736	Endo-1,4-beta-glucanase korrigan (KOR)	vv40006Cell_wall
VIT_04s0008g02670	Vitvi04g00232	10.4041	11.4834	9.20096	21.4222	21.4379	19.423	10.3628	20.7611	-1.00246	0.000681736	Cryptochrome DASH	vv34710Circadian_rhythm
VIT_12s0034g02530	Vitvi12g01924	0.888918	0.337605	0.433004	2.43393	0.672461	1.5801	0.553176	1.56217	-1.49774	0.000681736	R protein disease resistance protein	vv34627R_proteins_from_Plant-pathogen_interaction
VIT_13s0064g00410	Vitvi13g02476	1.44228	0.781287	0.883299	2.43351	2.06483	2.29735	1.03562	2.26523	-1.12916	0.0192485	R protein MLA10	vv34627R_proteins_from_Plant-pathogen_interaction
VIT_01s0010g02950	Vitvi01g02230	14.4409	1.71073	1.48018	32.1016	0.40368	3.59311	5.87728	12.0328	-1.03375	0.0416485	Calcium-binding protein CML	vv34626Plant-pathogen_interaction
VIT_19s0014g05180	Vitvi19g01984	0.311075	0.559318	0.490614	0.766664	0.812371	1.15093	0.453669	0.909987	-1.00421	0.0261075	RPS2 (resistant to p. syringae 2)	vv34626Plant-pathogen_interaction
VIT_07s0005g06210	Vitvi07g00892	0.869474	0.666243	0.756596	1.72508	1.89147	1.83663	0.764104	1.81772	-1.25029	0.000681736	RPM1 (resistance to p. syringae pv maculicola 1)	vv34626Plant-pathogen_interaction
VIT_07s0005g06500	Vitvi07g00924	4.12337	2.53063	4.49422	11.8723	11.6369	7.95688	3.71607	10.4887	-1.49698	0.000681736	FRK1 (FLG22-induced receptor-like kinase 1)	vv34626Plant-pathogen_interaction
VIT_19s0090g01550	Vitvi19g00604	0.191443	0.267101	0.323546	1.07061	0.794149	0.600603	0.260697	0.821787	-1.65639	0.0391935	Mo25	vv34150mTOR_signaling_pathway
VIT_05s0020g04260	Vitvi05g00582	0.447377	0.43372	0.394032	1.16532	2.05969	0.922122	0.425043	1.38237	-1.70147	0.000681736	Calcium-transporting ATPase 13 ACA13	vv34020Calcium_signaling_pathway vv50131Primary_active_transporter_cat_A2_to_A4
VIT_01s0010g02930	Vitvi01g02228	3.76871	0	0.294709	13.7776	0.40187	0.631236	1.35447	4.9369	-1.86587	0.0227478	Calmodulin	vv34020Calcium_signaling_pathway vv34626Plant-pathogen_interaction
VIT_01s0010g02940	Vitvi01g02229	13.5024	1.31896	2.99566	36.2849	5.17426	6.70157	5.93901	16.0536	-1.4346	0.00127542	Calmodulin CML37	vv34020Calcium_signaling_pathway vv34626Plant-pathogen_interaction
VIT_17s0000g03390	Vitvi17g00293	2.39245	0.593638	1.05466	6.84954	0.228798	2.05362	1.34692	3.04399	-1.1763	0.00413266	Calmodulin binding protein	vv34020Calcium_signaling_pathway vv34626Plant-pathogen_interaction
VIT_14s0006g00700	Vitvi14g02799	0.379877	0.484105	0.319859	1.81231	0.617902	0.837352	0.394614	1.08919	-1.46474	0.0159721	TGA6 (TGA1a-related gene 6)	vv30011Jasmonate_signaling vv60012BZIP
VIT_11s0052g01620	Vitvi11g01293	1.83201	1.85321	3.90407	6.15302	6.45494	3.83264	2.52976	5.4802	-1.11523	0.00413266	Pathogenesis-related protein 1 precursor (PRP 1)	vv30011Jasmonate_signaling vv34626Plant-pathogen_interaction
VIT_11s0052g01650	Vitvi11g01295	79.2251	56.3968	55.9131	446.711	811.742	321.461	63.845	526.638	-3.04417	0.000681736	Pathogenesis-related protein 1 precursor (PRP 1)	vv30011Jasmonate_signaling vv34626Plant-pathogen_interaction
VIT_03s0088g00690	Vitvi03g01649	0	0	0	0	0	26.9079	0	8.96931	-Inf	0.000681736	Pathogenesis-related protein 1 precursor (PRP 1)	vv30011Jasmonate_signaling vv34626Plant-pathogen_interaction
VIT_03s0088g00910	Vitvi03g00757	0.915299	2.90005	1.55221	1.21953	12.5326	0.349966	1.78919	4.70072	-1.39358	0.00127542	Pathogenesis related protein 1 precursor [Vitis vinifera]	vv30011Jasmonate_signaling vv34626Plant-pathogen_interaction
VIT_17s0000g07370	Vitvi17g01513	0.287355	0.365663	0.161068	1.19327	0.494179	0.891226	0.271362	0.859557	-1.66337	0.00850984	EDS1 (Enhanced disease susceptibility 1)	vv30011Jasmonate_signaling
VIT_17s0000g07400	Vitvi17g01518	1.4608	1.51157	1.03642	4.81082	1.62527	5.17977	1.33626	3.87195	-1.53486	0.000681736	Disease resistance protein (EDS1)	vv30011Jasmonate_signaling
VIT_18s0072g01110	Vitvi18g01691	1.82122	1.09294	0.66195	5.17748	4.85173	2.83566	1.19203	4.28829	-1.84698	0.00498847	GASA like	vv30010Gibberellin_signaling
VIT_17s0000g05000	Vitvi17g00471	0.470379	0.0526421	0	0.904563	0.608675	3.05033	0.17434	1.52119	-3.12522	0.00964539	SEPALLATA1	vv30009Flower_development vv60042MADS
VIT_01s0011g00100	Vitvi01g00008	0.484055	0.308102	0.373211	0.991082	0.381689	6.06197	0.388456	2.47825	-2.6735	0.0018088	MADS-box APETALA 1	vv30009Flower_development vv60042MADS
VIT_14s0083g01030	Vitvi14g01341	0.60594	0.641292	0.604188	1.21663	0.706185	4.12882	0.61714	2.01721	-1.70869	0.00538952	MADS-box APETALA 1	vv30009Flower_development vv60042MADS
VIT_01s0011g01220	Vitvi01g00096	0.635091	0.146542	0.295851	1.20917	0.685827	2.3235	0.359161	1.40617	-1.96906	0.00580399	Unusual floral organs (UFO)	vv30009Flower_development
VIT_06s0080g00290	Vitvi06g01473	1.19116	0.46625	1.69434	5.40321	3.33729	4.43557	1.11725	4.39203	-1.97493	0.00325662	TFL1 (Terminal flower 1)	vv30009Flower_development
VIT_08s0007g03450	Vitvi08g01473	0.74406	0	1.03311	3.81391	1.54965	2.06531	0.592392	2.47629	-2.06356	0.0478901	TFL1B protein [Vitis vinifera]	vv30009Flower_development
VIT_11s0016g04080	Vitvi11g00351	27.4729	28.7455	25.4581	15.8233	195.525	80.4444	27.2255	97.2641	-1.83695	0.000681736	Multiprotein-bridging factor 1c MBF1C	vv30008Ethylene_signaling vv60043MBF1
VIT_04s0023g02410	Vitvi04g01361	1.57218	1.50685	0.45632	2.83944	5.13354	3.25797	1.17845	3.74365	-1.66756	0.0253671	Ethylene-responsive protein -related	vv30008Ethylene_signaling vv60011BHLH
VIT_09s0002g09140	Vitvi09g00837	8.00636	4.23509	2.95966	18.9431	52.3315	28.1746	5.06704	33.1497	-2.70978	0.000681736	Ethylene-responsive transcription factor ERF003	vv30008Ethylene_signaling vv60003AP2_EREBP
VIT_16s0013g01060	Vitvi16g00363	1.78447	0.271121	0.164208	7.18663	1.95927	0.644813	0.739933	3.26357	-2.14099	0.000681736	Ethylene-responsive transcription factor ERF105	vv30008Ethylene_signaling vv60003AP2_EREBP
VIT_16s0013g01050	Vitvi16g00362	23.017	5.00221	2.01977	82.7633	23.3556	13.7283	10.013	39.9491	-1.99629	0.000681736	Ethylene-responsive transcription factor ERF105	vv30008Ethylene_signaling vv60003AP2_EREBP
VIT_11s0016g00670	Vitvi11g00046	5.24492	1.35185	1.22814	15.6541	7.95493	6.13798	2.60831	9.91566	-1.9266	0.000681736	AP2 domain-containing transcription factor	vv30008Ethylene_signaling vv60003AP2_EREBP
VIT_16s0013g00990	Vitvi16g01424	16.1569	3.19806	1.29129	55.4894	12.7367	7.99015	6.88208	25.4054	-1.88422	0.000681736	Ethylene-responsive transcription factor ERF105	vv30008Ethylene_signaling vv60003AP2_EREBP
VIT_16s0013g00950	Vitvi16g01429	17.5454	4.90958	1.95278	57.7247	19.003	10.8369	8.13591	29.1882	-1.84301	0.000681736	Ethylene-responsive transcription factor ERF105	vv30008Ethylene_signaling vv60003AP2_EREBP
VIT_16s0013g00970	Vitvi16g01438	2.32773	1.0845	0.350315	7.51809	2.9856	1.68826	1.25418	4.06399	-1.69615	0.0018088	Ethylene responsive element binding factor 5	vv30008Ethylene_signaling vv60003AP2_EREBP
VIT_09s0002g09120	Vitvi09g00834	0.873505	2.19525	0.782105	2.22722	5.97237	4.13213	1.28362	4.11057	-1.67912	0.00774364	Ethylene-responsive transcription factor ERF003	vv30008Ethylene_signaling vv60003AP2_EREBP
VIT_16s0013g00980	Vitvi16g01430	3.6656	0.892599	0.450511	8.88946	3.25593	2.63753	1.66957	4.92764	-1.56142	0.00230516	Ethylene-responsive transcription factor ERF105	vv30008Ethylene_signaling vv60003AP2_EREBP
VIT_14s0081g00520	Vitvi14g02049	8.04067	3.27183	4.17184	19.1509	13.2265	12.8078	5.16145	15.0617	-1.54504	0.000681736	ERF12	vv30008Ethylene_signaling vv60003AP2_EREBP
VIT_04s0008g06000	Vitvi04g00533	47.4411	27.71	27.9313	146.03	65.199	78.5036	34.3608	96.5776	-1.49092	0.000681736	Ethylene-responsive transcription factor ERF003	vv30008Ethylene_signaling vv60003AP2_EREBP
VIT_18s0001g05890	Vitvi18g02240	4.12779	1.55497	2.47219	12.8437	1.44477	8.06885	2.71832	7.45243	-1.455	0.000681736	Ethylene-responsive transcription factor ERF021	vv30008Ethylene_signaling vv60003AP2_EREBP
VIT_16s0013g01070	Vitvi16g00370	2.17635	0.309493	0.374896	5.10969	1.38028	1.07065	0.95358	2.52021	-1.40212	0.0106888	Ethylene-responsive transcription factor ERF105	vv30008Ethylene_signaling vv60003AP2_EREBP
VIT_16s0013g01000	Vitvi16g01432	20.7659	7.20575	4.32017	52.4284	18.2743	13.7856	10.7639	28.1628	-1.38758	0.000681736	Ethylene-responsive transcription factor ERF105	vv30008Ethylene_signaling vv60003AP2_EREBP
VIT_11s0016g00660	Vitvi11g00045	15.4805	2.43869	2.60651	32.5823	13.0324	5.52084	6.84189	17.0452	-1.3169	0.000681736	DREB sub A-5 of ERF/AP2 transcription factor	vv30008Ethylene_signaling vv60003AP2_EREBP
VIT_00s1291g00010	Vitvi07g01419	0.495118	0.554514	0.274785	1.16503	0.457969	1.61309	0.441472	1.0787	-1.2889	0.00736065	AP2-like AIL6 (AINTEGUMENTA-like 6)	vv30008Ethylene_signaling vv60003AP2_EREBP
VIT_03s0063g00460	Vitvi03g00500	30.8559	5.50609	8.69589	69.6826	15.139	16.7571	15.0193	33.8595	-1.17275	0.000681736	Ethylene-responsive transcription factor ERF109	vv30008Ethylene_signaling vv60003AP2_EREBP
VIT_02s0025g01360	Vitvi02g00121	14.8129	8.39903	9.17867	31.5733	19.3021	18.4755	10.7969	23.117	-1.09834	0.000681736	Ethylene-responsive transcription factor related to APETALA2 4	vv30008Ethylene_signaling vv60003AP2_EREBP
VIT_18s0001g06030	Vitvi18g00425	7.81057	3.58553	4.64803	26.9025	5.81863	10.3364	5.34804	14.3525	-1.42422	0.000681736	Erg-1	vv30008Ethylene_signaling vv30011Jasmonate_signaling
VIT_13s0067g03490,VIT_13s0067g03510		#N/A	#N/A	#N/A	#N/A	#N/A	#N/A	32.3974	68.7672	-1.08584	0.000681736	ARR9 typeA	vv30007Cytokinin_signaling vv60072Orphans_Response_reg
VIT_03s0180g00040	Vitvi03g00542	125.77	104.845	114.754	306.17	180.216	212.353	115.123	232.913	-1.01662	0.000681736	Cyclin D3_2	vv30007Cytokinin_signaling vv44110Cell_cycle
VIT_09s0002g03520	Vitvi09g00290	0.99367	1.21425	1.144	4.65954	3.67709	2.68369	1.11731	3.67344	-1.71711	0.006611	Arabidopsis histidine phosphotransfer AHP4	vv30007Cytokinin_signaling
VIT_04s0008g05560	Vitvi04g00493	1.45674	0.650164	1.18134	10.3185	7.03425	5.45422	1.09608	7.60234	-2.79409	0.000681736	IAA29	vv30003Auxin_signaling vv60008AUXIAA
VIT_05s0020g01070	Vitvi05g00271	12.4041	9.00207	9.84058	23.5484	35.8137	22.3118	10.4156	27.2246	-1.38617	0.000681736	IAA31	vv30003Auxin_signaling vv60008AUXIAA
VIT_01s0026g02620	Vitvi01g01030	122.589	75.7013	86.5377	254.136	335.889	167.789	94.9426	252.604	-1.41175	0.000681736	Expansin [Vitis labrusca x Vitis vinifera] EXPA15	vv30003Auxin_signaling
VIT_11s0016g00500	Vitvi11g00033	3.14729	0.824802	2.24798	6.06801	3.74659	3.56663	2.07336	4.46041	-1.10521	0.0256306	Auxin-responsive SAUR37	vv30003Auxin_signaling
VIT_11s0016g01220	Vitvi11g00089	6.99159	6.52946	6.55893	40.9563	34.3287	23.9652	6.69333	33.0834	-2.30531	0.000681736	Auxin-binding protein ABP19a precursor	vv30003Auxin_signaling
VIT_12s0134g00230	Vitvi12g00593	6.09481	2.4973	3.30366	8.83989	11.1267	5.20052	3.96526	8.38903	-1.08109	0.000681736	Auxin-responsive GH3ue	vv30003Auxin_signaling
VIT_13s0019g01650	Vitvi13g00309	10.7745	12.4165	13.8126	31.4601	23.8579	25.7136	12.3346	27.0106	-1.13082	0.000681736	Alpha-expansin 6 precursor	vv30003Auxin_signaling
VIT_15s0021g02700	Vitvi15g00643	1.88566	0.400798	0.901636	1.67489	7.28236	1.43603	1.0627	3.46443	-1.70488	0.000681736	Beta-expansin (EXPB4)	vv30003Auxin_signaling
VIT_17s0000g06360	Vitvi17g00616	37.6444	26.3535	28.9263	37.0472	120.062	57.1027	30.9747	71.404	-1.20491	0.000681736	Alpha-expansin 3	vv30003Auxin_signaling
VIT_17s0053g00990	Vitvi17g01251	30.5713	21.8883	19.3103	151.057	84.9801	97.5021	23.9233	111.18	-2.21641	0.000681736	Alpha-expansin 1 precursor	vv30003Auxin_signaling
VIT_18s0001g13980	Vitvi18g01093	9.56296	8.78579	9.5782	33.2717	41.5413	26.7842	9.30898	33.8657	-1.86313	0.000681736	Auxin responsive SAUR protein	vv30003Auxin_signaling
VIT_03s0038g00940	Vitvi03g01337	4.59119	0.871547	5.27863	12.7829	8.79761	10.3013	3.58046	10.6273	-1.56956	0.000681736	Auxin-responsive	vv30003Auxin_signaling
VIT_03s0038g04060	Vitvi03g00258	2.95599	2.06309	1.30904	6.02955	4.3003	4.50312	2.10937	4.94432	-1.22896	0.00369873	Expansin EXPA20	vv30003Auxin_signaling
VIT_03s0038g01300	Vitvi03g01370	0	0	0	1.86519	3.2075	0.746395	0	1.93969	-Inf	0.000681736	Auxin-induced SAUR	vv30003Auxin_signaling
VIT_04s0023g03230	Vitvi04g01441	1.746	0.182588	1.43762	3.16359	6.9367	1.65805	1.12207	3.91945	-1.80449	0.00325662	Auxin-responsive SAUR9	vv30003Auxin_signaling
VIT_06s0004g04860	Vitvi06g00481	91.7069	60.702	85.3437	288.216	337.595	225.376	79.2509	283.729	-1.84001	0.000681736	Alpha-expansin 6 precursor	vv30003Auxin_signaling
VIT_07s0031g02740	Vitvi07g01951	2.17543	1.35932	1.1526	2.87455	6.06232	4.1146	1.56245	4.35049	-1.47737	0.00736065	Auxin-responsive SAUR12	vv30003Auxin_signaling
VIT_07s0005g00090	Vitvi07g00293	0.993476	0.716086	0.784802	3.88694	5.3227	4.74799	0.831455	4.65254	-2.48431	0.000681736	Auxin-responsive GH3	vv30003Auxin_signaling
VIT_09s0002g06520	Vitvi09g00573	1.15714	0.509685	0.740873	10.5291	4.37783	5.64222	0.802568	6.84971	-3.09335	0.000681736	Beta-expansin EXPR3	vv30003Auxin_signaling
VIT_18s0001g06430	Vitvi18g00448	12.4115	9.28332	11.8427	29.8221	22.3714	24.8616	11.1792	25.685	-1.20012	0.000681736	Homeobox-leucine zipper protein ATHB-6	vv30001ABA_signaling vv60034HB
VIT_08s0007g03420	Vitvi08g01470	1.67399	1.29872	1.83537	3.74482	5.05019	4.49277	1.6027	4.42926	-1.46657	0.000681736	ABI5 (ABA insensitive 5)	vv30001ABA_signaling vv60012BZIP
VIT_14s0006g03250	Vitvi14g02890	0.432157	0.0712547	0.604188	0.949744	1.64777	1.10924	0.3692	1.23558	-1.74272	0.035549	AWPM-19	vv30001ABA_signaling
VIT_16s0022g02210	Vitvi16g00879	2.08029	1.64311	2.34575	3.23424	6.83362	3.14657	2.02305	4.40481	-1.12255	0.00230516	Protein phosphatase 2CA AHG1 PP2CA	vv30001ABA_signaling
VIT_16s0050g01150	Vitvi16g01103	6.76903	4.00305	3.09123	2.0718	14.2575	17.7212	4.6211	11.3502	-1.2964	0.000681736	Heat shock protein 90-1	vv24141Protein_processing_in_endoplasmic_reticulum vv34626Plant-pathogen_interaction
VIT_02s0025g00280	Vitvi02g00025	59.7214	33.3664	22.245	19.1048	138.275	133.459	38.4443	96.9466	-1.33442	0.000681736	Heat shock protein 90-1	vv24141Protein_processing_in_endoplasmic_reticulum vv34626Plant-pathogen_interaction
VIT_13s0019g02740	Vitvi13g02014	4.34991	1.09338	3.70844	1.44461	11.9198	7.09206	3.05058	6.81884	-1.16044	0.00699553	Heat shock protein 17.6 kDa class I	vv24141Protein_processing_in_endoplasmic_reticulum
VIT_13s0019g02780	Vitvi13g02018	25.5599	12.1632	8.51575	13.1748	100.639	49.7977	15.4129	54.5373	-1.8231	0.000681736	Heat shock protein 17.6 kDa class I	vv24141Protein_processing_in_endoplasmic_reticulum
VIT_13s0019g02850	Vitvi13g00410	2.31594	1.24193	1.12828	2.12022	8.37654	4.11728	1.56205	4.87135	-1.64088	0.00278977	Heat shock protein 17.6 kDa class I	vv24141Protein_processing_in_endoplasmic_reticulum
VIT_13s0019g03170	Vitvi13g00491	404.225	349.94	286.318	365.164	994.45	764.975	346.828	708.196	-1.02993	0.000681736	Heat shock protein 16.9 kDa class I	vv24141Protein_processing_in_endoplasmic_reticulum
VIT_19s0085g01050	Vitvi19g01760	8.68864	3.63682	3.88709	4.80888	44.171	23.2196	5.40418	24.0665	-2.15488	0.000681736	Heat shock protein 17.6 kDa class I	vv24141Protein_processing_in_endoplasmic_reticulum
VIT_02s0154g00480	Vitvi02g01446	9.42818	3.96588	1.94006	7.36603	21.2271	15.3025	5.11137	14.6319	-1.51733	0.000681736	Heat shock protein MTSHP	vv24141Protein_processing_in_endoplasmic_reticulum
VIT_04s0008g01570	Vitvi04g01801	2.87084	1.69984	0.56156	1.62173	9.4443	6.14767	1.71075	5.7379	-1.7459	0.00278977	Heat shock protein 17.6 kDa class II	vv24141Protein_processing_in_endoplasmic_reticulum
VIT_04s0008g01580	Vitvi04g01802	6.41838	4.63236	2.05291	3.54514	23.6082	9.7714	4.36789	12.3083	-1.49462	0.000681736	Heat shock protein 17.6 kDa class II	vv24141Protein_processing_in_endoplasmic_reticulum
VIT_01s0011g00670	Vitvi01g00059	0.982692	1.54917	0.847472	3.01275	2.1049	1.77198	1.12644	2.29654	-1.02769	0.0250756	SNAP25A protein	vv24130SNARE_interactions_in_vesicular_transport vv50101Channels_and_pores
VIT_04s0008g02770	Vitvi04g00242	8.63762	10.1669	7.22197	23.8326	27.6781	25.347	8.67548	25.6193	-1.56221	0.000681736	Syntaxin-related protein KNOLLE	vv24130SNARE_interactions_in_vesicular_transport vv44110Cell_cycle vv50101Channels_and_pores
VIT_13s0019g01840	Vitvi13g00316	8.76831	7.30912	7.31202	24.9209	17.3288	17.4228	7.79648	19.8908	-1.35121	0.000681736	Cell division cycle 20-like protein 1	vv24120Ubiquitin_mediated_proteolysis vv44110Cell_cycle
VIT_07s0031g02330	Vitvi07g01905	1.49088	1.53447	1.15655	3.19233	2.16851	3.27346	1.39397	2.8781	-1.04592	0.0018088	Anaphase-promoting complex component APC8	vv24120Ubiquitin_mediated_proteolysis vv44110Cell_cycle
VIT_12s0034g00750		0.896821	0.731784	0.97507	1.42271	2.47794	2.34165	0.867892	2.08077	-1.26153	0.0201268	MEKK1	vv24120Ubiquitin_mediated_proteolysis vv34626Plant-pathogen_interaction
VIT_06s0061g00070	Vitvi06g01275	18.9579	12.8847	11.6817	47.7737	34.7313	30.285	14.5081	37.5967	-1.37375	0.000681736	Ubiquitin-conjugating enzyme E2 C	vv24120Ubiquitin_mediated_proteolysis
VIT_06s0004g08420	Vitvi06g00841	0.989561	0.777575	1.02752	3.79445	1.66387	2.01744	0.931553	2.49192	-1.41955	0.00127542	ATP-dependent DNA helicase recQ	vv23440Homologous_recombination vv50122Porters_cat_7_to_17
VIT_06s0004g08430		1.81722	1.90882	2.14093	9.71005	4.32073	4.27994	1.95566	6.10358	-1.642	0.000681736	ATP-dependent DNA helicase recQ	vv23440Homologous_recombination vv50122Porters_cat_7_to_17
VIT_11s0016g00340	Vitvi11g00017	2.52864	2.25925	2.05252	6.81532	3.40527	4.83591	2.28014	5.01883	-1.13823	0.00230516	DNA repair protein RAD51	vv23440Homologous_recombination vv44110Cell_cycle
VIT_11s0052g00940	Vitvi11g01241	0.500106	0.567453	0.229123	1.54467	1.1456	0.817932	0.432227	1.1694	-1.43591	0.0463692	DNA repair protein XRCC3	vv23440Homologous_recombination
VIT_10s0003g02180	Vitvi10g00678	0.638579	0.489999	0.698292	1.91065	1.09504	1.5206	0.608957	1.50876	-1.30895	0.00455214	Exonuclease-1	vv23430Mismatch_repair
VIT_13s0019g00930	Vitvi13g00281	0.0924457	0	0.0729313	0.702797	1.14368	1.17159	0.0551257	1.00602	-4.18979	0.0209987	Heat shock protein 70	vv23040Spliceosome vv24141Protein_processing_in_endoplasmic_reticulum vv50101Channels_and_pores
VIT_06s0004g04470	Vitvi06g00443	74.8329	68.2799	42.7522	68.3333	358.195	233.248	61.955	219.925	-1.82772	0.000681736	Heat shock protein 70	vv23040Spliceosome vv24141Protein_processing_in_endoplasmic_reticulum vv50101Channels_and_pores
VIT_08s0007g00130	Vitvi08g02189	96.1284	90.4225	76.0703	144.799	400.354	294.512	87.5404	279.888	-1.67683	0.000681736	Heat shock protein 70	vv23040Spliceosome vv24141Protein_processing_in_endoplasmic_reticulum vv50101Channels_and_pores
VIT_10s0003g03080	Vitvi10g00754	5.69015	6.27649	5.93579	15.9644	9.11024	12.6417	5.96748	12.5721	-1.07503	0.000681736	Minichromosome maintenance protein 3	vv23030DNA_replication vv44110Cell_cycle
VIT_05s0051g00930	Vitvi05g00990	4.78465	3.58744	4.54307	10.4552	5.99301	9.9776	4.30505	8.80862	-1.03288	0.000681736	DNA primase large subunit	vv23030DNA_replication
VIT_06s0080g01090	Vitvi06g01546	183.459	41.8881	34.1081	474.414	158.355	96.1424	86.4849	242.97	-1.49026	0.000681736	CCR4-NOT transcription complex subunit 7/8	vv23018RNA_degradation
VIT_07s0005g01160	Vitvi07g00388	0.471828	0.573315	0.446445	1.78131	1.42049	1.27499	0.497196	1.49226	-1.58562	0.00230516	Translation initiation factor eIF-4B	vv23013RNA_transport vv34150mTOR_signaling_pathway
VIT_13s0101g00220	Vitvi13g00943	42.0232	31.0561	49.0391	907.281	23.1703	25.3916	40.7061	318.614	-2.96849	0.000681736	Ribosomal RNA 16S	vv23010Ribosome
VIT_01s0010g01260	Vitvi01g01388	59.4755	43.0666	64.7143	941.824	28.5898	37.9531	55.7521	336.122	-2.59189	0.000681736	23S ribosomal RNA	vv23008Ribosome_biogenesis_in_Eukaryotes vv23010Ribosome
VIT_01s0150g00300	Vitvi01g01791	0.354811	0.275393	0.291892	2.0324	0.625474	1.01223	0.307365	1.22337	-1.99283	0.000681736	Indole-3-acetic acid amido synthetase	vv11002Auxin_biosynthesis
VIT_06s0004g07220	Vitvi06g00708	2.78251	3.80478	3.20057	8.27033	4.8299	6.94671	3.26262	6.68231	-1.03431	0.000681736	Indole-3-acetate beta-glucosyltransferase	vv11002Auxin_biosynthesis
VIT_13s0019g01920	Vitvi13g00321	0.32762	0.411522	0.373865	1.27474	1.33117	0.444878	0.371002	1.01693	-1.45472	0.0117541	Laccase	vv11000Single_reactions vv50109Incompletely_characterized_transport_systems
VIT_17s0000g02590	Vitvi17g00227	2.97486	3.55082	2.53012	9.2102	4.43586	4.82571	3.0186	6.15726	-1.02841	0.000681736	Laccase	vv11000Single_reactions vv50109Incompletely_characterized_transport_systems
VIT_06s0004g03760	Vitvi06g00378	1.05182	0.134703	0.815844	1.49629	1.94688	0.9611	0.667456	1.46809	-1.13719	0.0277125	Laccase	vv11000Single_reactions vv50109Incompletely_characterized_transport_systems
VIT_01s0127g00800	Vitvi01g00742	34.7613	31.5978	29.3272	96.5351	56.2503	75.8376	31.8954	76.2077	-1.25659	0.000681736	Polyamine oxidase precursor	vv11000Single_reactions
VIT_16s0098g00380	Vitvi16g01291	3.04795	2.39416	1.82929	7.50857	7.11835	5.38349	2.4238	6.67014	-1.46045	0.000681736	Wax synthase	vv11000Single_reactions
VIT_04s0008g04870	Vitvi04g00430	12.8246	9.24315	13.6925	24.594	36.0785	25.2546	11.9201	28.6424	-1.26476	0.000681736	flavin monooxygenase-like protein	vv11000Single_reactions
VIT_06s0009g01450	Vitvi06g01043	5.89539	5.36374	4.98418	9.08012	11.1657	17.0937	5.41444	12.4465	-1.20086	0.000681736	Salutaridine reductase	vv10950Alkaloid_biosynthesis_I
VIT_19s0085g00750	Vitvi19g01727	1.43074	1.4874	0.970158	3.83116	2.74035	4.65071	1.2961	3.74074	-1.52915	0.00498847	Anthocyanidin 3-O-glucosyltransferase	vv10942Anthocyanin_biosynthesis
VIT_00s0820g00020	Vitvi07g01416	3.79702	1.61498	2.9344	6.08945	4.89061	6.63437	2.78214	5.87148	-1.07753	0.0256306	Anthocyanidine rhamnosyl-transferase	vv10942Anthocyanin_biosynthesis
VIT_12s0134g00670	Vitvi12g02454	0.838559	0.16619	0.704583	2.64945	0.617647	4.23998	0.569777	2.50236	-2.13482	0.000681736	Anthocyanin 5-aromatic acyltransferase	vv10941Flavonoid_biosynthesis vv10942Anthocyanin_biosynthesis
VIT_11s0016g01020	Vitvi11g00074	1.81613	1.82756	2.05841	4.49229	3.9985	4.76939	1.9007	4.42006	-1.21754	0.000681736	flavonoid 3-monooxygenase	vv10941Flavonoid_biosynthesis
VIT_11s0052g01580	Vitvi11g01287	0.525648	0.37136	0.629772	4.42557	5.36731	1.89489	0.508926	3.89592	-2.93644	0.000681736	UDP-glucose:anthocyanidin 3-O-glucosyltransferase	vv10941Flavonoid_biosynthesis
VIT_14s0068g00470	Vitvi14g01411	3.55104	2.86174	2.80621	9.88583	4.61444	4.59636	3.073	6.36554	-1.05064	0.0207355	UDP-glucosyl transferase	vv10941Flavonoid_biosynthesis
VIT_03s0038g04220,VIT_03s0038g04230		#N/A	#N/A	#N/A	#N/A	#N/A	#N/A	0.285921	0.987124	-1.78761	0.0247826	Dihydroflavonol-4-reductase	vv10941Flavonoid_biosynthesis
VIT_05s0062g00520	Vitvi05g01285	2.18138	1.13156	1.89787	4.58601	4.96028	4.592	1.73694	4.71276	-1.44003	0.00127542	UDP-glucose:flavonoid 7-O-glucosyltransferase	vv10941Flavonoid_biosynthesis
VIT_06s0009g02840	Vitvi06g01885	2.16939	2.3689	2.0612	5.12897	5.89693	3.34722	2.19983	4.79104	-1.12295	0.000681736	Flavonoid 3',5'-hydroxylase	vv10941Flavonoid_biosynthesis
VIT_17s0000g03930	Vitvi17g00339	2.88121	1.96219	1.21219	13.6738	19.9491	6.05825	2.01853	13.2271	-2.71211	0.000681736	ferulate 5-hydroxylase	vv10940Phenylpropanoid_biosynthesis
VIT_08s0007g02710	Vitvi08g01402	2.78238	1.79862	2.72338	10.4337	5.2734	6.5332	2.43479	7.41345	-1.60634	0.000681736	Secoisolariciresinol dehydrogenase	vv10940Phenylpropanoid_biosynthesis
VIT_08s0007g02630	Vitvi08g02253	2.91727	1.84104	1.82463	12.4912	15.6197	9.33618	2.19431	12.4824	-2.50805	0.000681736	Secoisolariciresinol dehydrogenase	vv10940Phenylpropanoid_biosynthesis
VIT_08s0007g03240	Vitvi08g01454	21.442	13.6685	14.0255	66.0689	84.1522	54.5628	16.3787	68.2613	-2.05925	0.000681736	Carbonic anhydrase precursor	vv10910Nitrogen_metabolism vv50124Porters_cat_30_to_64
VIT_03s0038g03420	Vitvi03g00208	0.82503	0	0.492988	1.69861	0.840311	2.11186	0.439339	1.55026	-1.8191	0.040686	Cytokinin riboside 5'-monophosphate phosphoribohydrolase LOG5	vv10908Zeatin_biosynthesis
VIT_07s0104g00270	Vitvi07g00154	1.9598	1.1839	3.22669	5.37002	1.46666	9.2662	2.12346	5.36763	-1.33787	0.000681736	Isopentenyltransferase 5	vv10908Zeatin_biosynthesis
VIT_00s0252g00040	Vitvi08g01962	2.43299	1.25141	1.44007	3.32361	8.42329	4.87025	1.70816	5.53905	-1.6972	0.000681736	Cytokinin oxidase	vv10908Zeatin_biosynthesis
VIT_19s0093g00550	Vitvi19g01356	30.3597	24.0761	35.6032	54.444	93.2623	35.1499	30.013	60.952	-1.02209	0.000681736	9-cis-epoxycarotenoid dioxygenase 2	vv10906Carotenoid_biosynthesis vv11013ABA_biosynthesis vv30001ABA_signaling
VIT_11s0016g04810	Vitvi11g00424	2.51657	2.06766	1.99441	5.23651	3.57346	4.63609	2.19288	4.48202	-1.03132	0.00278977	BAS1 (PHYB activation tagged suppressor 1)	vv10905Brassinosteroid_biosynthesis
VIT_14s0083g01110	Vitvi14g01351	21.5443	18.1258	15.772	42.3697	45.6616	43.0918	18.4807	43.7077	-1.24187	0.000681736	Brassinosteroid-6-oxidase	vv10905Brassinosteroid_biosynthesis
VIT_04s0023g01640		8.35809	7.02489	12.7641	24.3132	22.5626	19.9139	9.38237	22.2632	-1.24664	0.000681736	Steroid 22-alpha-hydroxylase (CYP90B1) (DWF4)	vv10905Brassinosteroid_biosynthesis
VIT_09s0002g05980	Vitvi09g00516	4.88123	1.896	3.00334	5.97597	7.94993	6.52746	3.26019	6.81779	-1.06435	0.000681736	CYP734A7 castasterone 26-hydroxylase	vv10905Brassinosteroid_biosynthesis
VIT_09s0002g05270	Vitvi09g00448	0.469699	0.296829	0.539335	1.30489	2.04291	1.49748	0.435288	1.61509	-1.89158	0.00325662	Gibberellin 3beta-hydroxylase3	vv10904Diterpenoid_biosynthesis vv30001ABA_signaling
VIT_11s0065g00130	Vitvi11g00900	12.0468	8.32204	9.51825	24.4116	29.5868	9.01975	9.96235	21.006	-1.07625	0.000681736	Taxane 10-beta-hydroxylase	vv10904Diterpenoid_biosynthesis
VIT_15s0048g01320	Vitvi15g00782	0.934789	1.65311	1.06797	2.98224	5.09707	2.66873	1.21862	3.58268	-1.55579	0.000681736	Gibberellin 20-oxidase	vv10904Diterpenoid_biosynthesis
VIT_16s0039g00570	Vitvi16g00028	30.296	25.272	22.4187	67.6398	49.2306	43.1781	25.9956	53.3495	-1.03721	0.000681736	10-deacetylbaccatin III 10-O-acetyltransferase	vv10904Diterpenoid_biosynthesis
VIT_18s0001g06690	Vitvi18g00466	4.99533	1.67495	3.18828	14.962	11.7781	12.4163	3.28619	13.0521	-1.9898	0.000681736	Gibberellin 20 oxidase 2	vv10904Diterpenoid_biosynthesis
VIT_18s0072g00580	Vitvi18g01643	0.341545	0.366346	0.246535	1.02313	1.24387	0.422443	0.318142	0.896479	-1.4946	0.0256306	Taxadiene 5-alpha-hydroxylase	vv10904Diterpenoid_biosynthesis
VIT_19s0177g00030	Vitvi19g00432	0.329861	0.399417	0.362868	1.59131	5.36048	2.11578	0.364049	3.02253	-3.05355	0.000681736	Gibberellin 2-beta-dioxygenase 7	vv10904Diterpenoid_biosynthesis
VIT_10s0092g00480	Vitvi10g01153	0.703798	0.41013	0.298081	1.18837	1.42264	1.34786	0.47067	1.31962	-1.48734	0.00774364	CYP71D10p	vv10902Monoterpenoid_biosynthesis
VIT_15s0048g01490	Vitvi15g00795	1.49174	1.42768	1.15292	3.67333	1.96519	3.58658	1.35745	3.07503	-1.1797	0.00230516	Geraniol 10-hydroxylase	vv10902Monoterpenoid_biosynthesis
VIT_15s0046g03600	Vitvi15g01182	2.61247	2.57565	1.97049	5.91214	4.81421	4.16198	2.3862	4.96278	-1.05643	0.00413266	(+)-neomenthol dehydrogenase	vv10902Monoterpenoid_biosynthesis
VIT_10s0071g00250	Vitvi10g01505	1.05737	0.788866	2.16596	6.10277	2.91012	4.09348	1.3374	4.36879	-1.7078	0.000681736	Strictosidine synthase	vv10900Terpenoid_biosynthesis vv10902Monoterpenoid_biosynthesis
VIT_11s0016g00870	Vitvi11g01329	0.292831	0.190642	0.415674	1.2097	0.818741	1.28603	0.299716	1.10482	-1.88215	0.00538952	Strictosidine synthase (YLS2)	vv10900Terpenoid_biosynthesis vv10902Monoterpenoid_biosynthesis
VIT_08s0007g05360	Vitvi08g01656	1.44905	1.66081	1.71593	3.74495	6.45485	3.29515	1.6086	4.49831	-1.48358	0.000681736	Strictosidine synthase	vv10900Terpenoid_biosynthesis vv10902Monoterpenoid_biosynthesis
VIT_19s0014g04930	Vitvi19g00391	1.82364	0.950039	0.912707	9.31567	3.00324	8.47135	1.22879	6.93009	-2.49563	0.000681736	Germacrene-D synthase	vv10900Terpenoid_biosynthesis
VIT_19s0014g01070	Vitvi19g00084	0.243707	0.0982205	0.0793179	0.252068	2.97439	1.04766	0.140415	1.4247	-3.34289	0.000681736	Germacrene D synthase	vv10900Terpenoid_biosynthesis
VIT_19s0014g04810	Vitvi19g01791	0.261831	0.248219	0.0429535	1.82173	0.14643	6.22547	0.184335	2.73121	-3.88914	0.000681736	Vetispiradiene synthase	vv10900Terpenoid_biosynthesis
VIT_01s0011g06290	Vitvi01g00539	18.3068	17.5453	15.0436	104.119	81.6186	71.8479	16.9652	85.8619	-2.33944	0.000681736	Purple acid phosphatase 3 ATPAP3/PAP3	vv10740Riboflavin_metabolism
VIT_12s0028g02200	Vitvi12g00188	0.940603	0.676159	0.358333	1.70765	0.558435	1.79086	0.658365	1.35232	-1.03847	0.0481422	Riboflavin kinase	vv10740Riboflavin_metabolism
VIT_07s0005g04130	Vitvi07g00667	7.68267	9.14464	9.69249	26.4119	27.7908	21.131	8.83993	25.1113	-1.50623	0.000681736	Acid phosphatase class B	vv10740Riboflavin_metabolism
VIT_08s0007g03520	Vitvi08g01476	0.315854	0.188757	0.342969	1.17692	1.51996	0.61217	0.282527	1.10302	-1.965	0.00814444	Purple acid phosphatase 22- ATPAP22/PAP22	vv10740Riboflavin_metabolism
VIT_09s0018g01800	Vitvi09g01282	19.8941	26.7517	23.9389	69.4207	59.9128	46.4112	23.5282	58.5815	-1.31605	0.000681736	Acid phosphatase	vv10740Riboflavin_metabolism
VIT_07s0129g00790	Vitvi07g01656	0.453044	1.17191	1.82515	11.4777	0.276535	0.723942	1.15003	4.15938	-1.85469	0.0117541	Ribulose bisphosphate carboxylase/oxygenase large subunit	vv10710Carbon_fixation
VIT_07s0031g03000	Vitvi07g01982	3.86545	3.69159	5.15966	33.4493	3.28338	5.52574	4.2389	14.0862	-1.73252	0.000681736	Ribulose 1,5-bisphosphate carboxylase large subunit	vv10710Carbon_fixation
VIT_02s0025g00360	Vitvi02g00032	9.65903	2.83313	2.45647	25.0893	4.35953	5.02939	4.98288	11.4927	-1.20567	0.000681736	1-aminocyclopropane-1-carboxylate synthase	vv10640Propanoate_metabolism vv30008Ethylene_signaling
VIT_03s0091g01080	Vitvi03g00676	4.40789	3.31532	4.92275	10.4688	12.1448	12.0701	4.21532	11.5612	-1.45558	0.000681736	1-aminocyclopropane-1-carboxylate oxidase	vv10640Propanoate_metabolism vv30008Ethylene_signaling
VIT_07s0005g03060	Vitvi07g00576	8.33954	5.24552	6.22435	41.715	58.1758	40.2273	6.60314	46.706	-2.82238	0.000681736	1-aminocyclopropane-1-carboxylate oxidase homolog 1	vv10640Propanoate_metabolism vv30008Ethylene_signaling
VIT_00s2086g00010	Vitvi10g02409	383.699	346.366	410.256	747.035	949.992	802.845	380.107	833.291	-1.13241	0.000681736	1-aminocyclopropane-1-carboxylate oxidase 1	vv10640Propanoate_metabolism vv30008Ethylene_signaling
VIT_12s0057g01060,VIT_12s0057g01070		#N/A	#N/A	#N/A	#N/A	#N/A	#N/A	10.8048	25.5114	-1.23947	0.000681736	Jasmonate O-methyltransferase	vv10592alpha-Linolenic_acid_metabolism
VIT_13s0064g01480	Vitvi13g01780	2.83377	2.34617	2.15068	5.68224	7.7682	3.93019	2.44354	5.79354	-1.24547	0.000681736	Lipoxygenase LOX1	vv10592alpha-Linolenic_acid_metabolism
VIT_13s0064g01500		1.36295	1.34374	0.465058	2.86601	5.0733	2.07522	1.05725	3.33818	-1.65874	0.00278977	Lipoxygenase	vv10592alpha-Linolenic_acid_metabolism
VIT_19s0090g01250	Vitvi19g00574	1.72012	2.12624	1.33732	15.1527	16.75	9.19435	1.72789	13.699	-2.98699	0.000681736	Jasmonate O-methyltransferase	vv10592alpha-Linolenic_acid_metabolism
VIT_11s0103g00190	Vitvi11g01098	47.4035	46.3495	56.289	169.326	125.79	110.337	50.014	135.151	-1.43417	0.000681736	Phospholipase A2 alpha	vv10564Glycerophospholipid_metabolism vv10565Ether_lipid_metabolism vv10592Alpha-linolenic_acid_metabolism
VIT_08s0007g05240	Vitvi08g01644	5.10802	5.16706	4.12177	15.0811	11.1162	13.4715	4.79895	13.2229	-1.46225	0.000681736	Phosphatidylinositol-4-phosphate 5-kinase	vv10562Inositol_phosphate_metabolism vv34070Phosphatidylinositol_signaling_system vv44810Regulation_of_actin_cytoskeleton vv50110Protein_coat
VIT_07s0031g00920	Vitvi07g01777	359.884	268.272	248.488	672.564	733.731	541.382	292.214	649.226	-1.15169	0.000681736	Inositol-3-phosphate synthase	vv10562Inositol_phosphate_metabolism
VIT_11s0118g00310	Vitvi11g00555	3.79404	3.92322	3.57757	7.90004	8.81033	7.31968	3.76494	8.01002	-1.08918	0.000681736	1,2-diacylglycerol 3-beta-galactosyltransferase	vv10561Glycerolipid_metabolism
VIT_11s0149g00350	Vitvi11g00641	0.418639	0.0602476	0.364897	0.355509	0.199032	4.01207	0.281261	1.5222	-2.43618	0.00850984	Chitinase-3 protein 1 precursor	vv10530Aminosugars_metabolism
VIT_11s0206g00030	Vitvi11g01491	0.230937	1.10185	0.561976	0.3432	0.335265	4.61416	0.631586	1.76421	-1.48197	0.0114144	Chitinase, class V	vv10530Aminosugars_metabolism
VIT_15s0046g01580	Vitvi15g01037	0.780442	0.192675	0.840211	2.25784	1.46399	2.13292	0.604443	1.95158	-1.69097	0.0018088	Acidic chitinase III	vv10530Aminosugars_metabolism
VIT_15s0046g01690	Vitvi15g01050	1.47187	1.15703	1.12123	4.3241	4.26825	2.26813	1.25004	3.62016	-1.53408	0.00325662	Chitinase, class III	vv10530Aminosugars_metabolism
VIT_16s0050g02220	Vitvi16g01979	1.88339	1.85372	1.43459	4.90404	2.6792	4.54233	1.7239	4.04186	-1.22934	0.00325662	Acidic endochitinase (CHIB1)	vv10530Aminosugars_metabolism
VIT_14s0066g01270	Vitvi14g01768	3.21604	1.7051	3.23584	11.0447	9.43514	6.68506	2.71899	9.05495	-1.73563	0.000681736	Alpha-L-fucosidase 2 precursor	vv10511N-Glycan_degradation
VIT_12s0057g00700	Vitvi12g00686	1.87205	1.6097	1.64989	6.80716	2.76115	4.71186	1.71055	4.76006	-1.47652	0.0018088	Glucan endo-1,3-beta-glucosidase 3 precursor	vv10500Starch_and_sucrose_metabolism
VIT_17s0053g00700	Vitvi17g01221	0.66958	0.575448	0.796634	1.49947	1.27301	1.9196	0.680554	1.56403	-1.20048	0.00230516	Sucrose synthase 2	vv10500Starch_and_sucrose_metabolism
VIT_18s0122g00980	Vitvi18g00070	14.0914	13.2906	17.4778	80.4774	63.51	61.7951	14.9533	68.5942	-2.19763	0.000681736	Glucan endo-1,3-beta-glucosidase 7 precursor	vv10500Starch_and_sucrose_metabolism
VIT_19s0014g00300	Vitvi19g00026	13.5948	11.9845	14.7326	30.2766	24.4365	28.926	13.4373	27.8797	-1.05297	0.000681736	Alpha,alpha-trehalose-phosphate synthase	vv10500Starch_and_sucrose_metabolism
VIT_19s0093g00150	Vitvi19g02192	1.78083	0.644335	1.30083	2.55824	1.77384	3.99362	1.242	2.77523	-1.15995	0.0477203	Glutathione S-transferase 25 GSTU25	vv10480Glutathione_metabolism
VIT_19s0015g02680	Vitvi19g01032	1.03221	1.36071	0.741717	2.13795	2.35998	2.0594	1.04488	2.18578	-1.06481	0.0439865	Glutathione S-transferase 25 GSTU25	vv10480Glutathione_metabolism
VIT_01s0011g00760	Vitvi01g00067	2.13075	2.13217	2.91071	5.20945	5.73004	3.89287	2.39121	4.94412	-1.04797	0.000681736	Beta-glucosidase	vv10460Cyanoamino_acid_metabolism vv10500Starch_and_sucrose_metabolism vv10902Monoterpenoid_biosynthesis vv40006Cell_wall
VIT_13s0064g01660	Vitvi13g01788	0.933555	0.907708	1.39556	2.37196	2.01834	2.95895	1.07894	2.44975	-1.18302	0.00278977	Prunasin hydrolase isoform PHA precursor	vv10460Cyanoamino_acid_metabolism
VIT_13s0064g01750	Vitvi13g02541	9.58737	7.03048	8.56247	15.0427	16.725	29.41	8.39344	20.3926	-1.28071	0.000681736	Vicianin hydrolase	vv10460Cyanoamino_acid_metabolism
VIT_19s0015g01620	Vitvi19g02103	3.5572	2.34946	2.93353	5.60492	7.67206	5.28299	2.94673	6.18666	-1.07005	0.000681736	Phenylalanine-tRNA ligase	vv10400Phenylalanine_tyrosine_and_tryptophan_biosynthesis vv20970Aminoacyl-tRNA_biosynthesis
VIT_02s0033g01030	Vitvi02g01118	1.54933	0.993437	0.786822	3.80537	2.24052	3.04013	1.10986	3.02867	-1.4483	0.000681736	Anthraniloyal-CoA: methanol anthraniloyal transferase	vv10400Phenylalanine_tyrosine_and_tryptophan_biosynthesis
VIT_06s0004g02960	Vitvi06g00293	1.47689	0.765016	0.752929	3.198	2.56677	1.81945	0.998279	2.52808	-1.34053	0.00230516	Chorismate synthase 1	vv10400Phenylalanine_tyrosine_and_tryptophan_biosynthesis
VIT_08s0007g01930	Vitvi08g01337	7.86451	4.98479	5.25401	21.4209	21.7073	24.4387	6.03444	22.5223	-1.90006	0.000681736	Anthranilate N-benzoyltransferase	vv10400Phenylalanine_tyrosine_and_tryptophan_biosynthesis
VIT_08s0056g01530	Vitvi08g00133	1.11561	0.687477	1.04095	3.19216	2.94931	2.62598	0.948011	2.92248	-1.62422	0.000681736	Anthranilate phosphoribosyltransferase	vv10400Phenylalanine_tyrosine_and_tryptophan_biosynthesis
VIT_11s0016g05280	Vitvi11g01437	13.5134	9.70965	14.0262	34.7346	28.2413	30.6946	12.4164	31.2235	-1.33038	0.000681736	Peroxidase	vv10360Phenylalanine_metabolism vv10680Methane_metabolism
VIT_05s0077g00880	Vitvi05g00135	2.81084	3.41957	2.02883	9.16715	5.24494	6.33727	2.75308	6.91645	-1.32899	0.000681736	Peroxidase	vv10360Phenylalanine_metabolism vv10680Methane_metabolism
VIT_08s0058g00970	Vitvi08g00821	1.44096	1.75825	1.44277	4.65312	5.71482	7.11254	1.54733	5.82683	-1.91293	0.000681736	Cationic peroxidase	vv10360Phenylalanine_metabolism vv10680Methane_metabolism
VIT_08s0040g02200	Vitvi08g01058	6.59278	5.60028	9.0184	15.0721	18.1744	13.7894	7.07048	15.6786	-1.14892	0.000681736	Peroxidase ATP2a	vv10360Phenylalanine_metabolism vv10680Methane_metabolism
VIT_00s0226g00030	Vitvi05g01550	0.840203	0.31895	0.708312	3.31304	4.69763	1.42518	0.622488	3.14528	-2.33707	0.000681736	Peroxidase	vv10360Phenylalanine_metabolism vv10680Methane_metabolism
VIT_00s1677g00010	Vitvi04g02306	29.6542	17.3774	25.3795	43.9985	76.5735	39.8547	24.137	53.4756	-1.14763	0.000681736	Peroxidase 64	vv10360Phenylalanine_metabolism vv10680Methane_metabolism
VIT_09s0002g04290	Vitvi09g00356	1.1214	1.93181	0.968297	4.20541	3.08091	2.07399	1.3405	3.1201	-1.21882	0.0106888	Hydroxyphenylpyruvate reductase (HPPR)	vv10350Tyrosine_metabolism vv10360Phenylalanine_metabolism
VIT_15s0048g02490	Vitvi15g00875	2.15081	0.886443	1.72996	3.28669	4.02659	4.34427	1.58907	3.88585	-1.29004	0.00127542	Catechol O-methyltransferase	vv10350Tyrosine_metabolism
VIT_05s0062g01280	Vitvi05g01362	1.24257	0.869616	0.915988	2.68654	2.31076	2.19085	1.00939	2.39605	-1.24717	0.000681736	Cyclo-DOPA 5-O-glucosyltransferase	vv10350Tyrosine_metabolism
VIT_11s0037g00880	Vitvi11g00800	1.47149	0.971221	0.818409	2.84861	1.74375	2.81202	1.08704	2.46813	-1.18301	0.00278977	Histone-lysine N-methyltransferase ASHR3	vv10300Lysine_biosynthesis vv60056SET_PCG
VIT_13s0064g00740	Vitvi13g01722	2.94344	2.81694	3.22266	6.76899	7.75497	5.68451	2.99435	6.73616	-1.16968	0.000681736	Lysine decarboxylase - like protein	vv10300Lysine_biosynthesis
VIT_00s2081g00010	Vitvi07g03152	0	0	0	0.774352	2.67745	0.934574	0	1.46212	-Inf	0.0426626	3-hydroxyisobutyrate dehydrogenase	vv10280Valine_leucine_and_isoleucine_degradation
VIT_14s0030g01550	Vitvi14g00405	1.98492	1.56603	2.05505	6.43404	5.55072	3.27306	1.86867	5.08594	-1.44451	0.000681736	Cysteine synthase 7, cytosolic	vv10272Cysteine_metabolism vv10450Selenoamino_acid_metabolism vv10920Sulfur_metabolism
VIT_05s0049g01610,VIT_05s0049g01620		#N/A	#N/A	#N/A	#N/A	#N/A	#N/A	0.341956	2.48781	-2.86299	0.0347524	Cyclopropane fatty acid synthase	vv10271Methionine_metabolism
VIT_06s0009g03350	Vitvi06g01226	5.4681	4.49671	5.7595	29.0644	26.9098	19.5404	5.24144	25.1715	-2.26376	0.000681736	Phosphatidylglycerol specific phospholipase C	vv10260Glycine_serine_and_threonine_metabolism vv10562Inositol_phosphate_metabolism vv10564Glycerophospholipid_metabolism vv10565Ether_lipid_metabolism vv34020Calcium_signaling_pathway
VIT_02s0012g01120	Vitvi02g00680	12.601	10.8647	10.7574	34.3207	23.252	23.5316	11.4077	27.0348	-1.2448	0.000681736	Glycine cleavage system H protein, mitochondrial	vv10260Glycine_serine_and_threonine_metabolism
VIT_01s0010g00240	Vitvi01g01236	42.017	27.5301	27.563	84.9515	116.469	77.3126	32.37	92.9109	-1.52119	0.000681736	CTP-synthetase	vv10240Pyrimidine_metabolism
VIT_18s0001g12360	Vitvi18g00952	18.6456	15.9383	16.8779	47.4928	27.5684	40.052	17.1539	38.3711	-1.16148	0.000681736	Deoxyuridine 5'-triphosphate nucleotidohydrolase	vv10240Pyrimidine_metabolism
VIT_14s0030g00420	Vitvi14g00319	0.496325	0.228181	0.497523	1.15407	0.923421	0.769631	0.407343	0.949042	-1.22023	0.0120594	Inosine-uridine preferring nucleoside hydrolase family protein	vv10230Purine_metabolism vv10760Nicotinate_and_nicotinamide_metabolism
VIT_05s0020g02370	Vitvi05g00393	1.06242	0.777172	1.15866	2.43204	2.02433	2.63683	0.999416	2.3644	-1.24232	0.0117541	S-adenosylmethionine decarboxylase	vv10220Urea_cycle_and_metabolism_of_amino_groups vv10271Methionine_metabolism
VIT_04s0008g01740	Vitvi04g00148	2.91639	2.20828	2.67494	5.93658	7.48924	5.28248	2.59987	6.2361	-1.2622	0.000681736	Spermine synthase ACAULIS5	vv10220Urea_cycle_and_metabolism_of_amino_groups
VIT_12s0028g00320	Vitvi12g00050	137.129	118.722	113.837	241.892	366.336	284.883	123.23	297.703	-1.27253	0.000681736	LHB1B1	vv10196Photosynthesis_antenna_proteins vv50105Transport_electron_carriers vv50113Thylakoid_targeting_pathway
VIT_19s0014g00160	Vitvi19g01793	228.705	248.723	268.91	448.015	610.417	539.817	248.779	532.75	-1.09859	0.000681736	LHCII type I CAB-1	vv10196Photosynthesis_antenna_proteins vv50105Transport_electron_carriers vv50113Thylakoid_targeting_pathway
VIT_11s0016g00730	Vitvi11g00052	0.557225	0.74933	0.412583	1.30298	1.46278	2.29765	0.573046	1.6878	-1.55842	0.0150104	LHCA6 (Photosystem I light harvesting complex gene 6)	vv10196Photosynthesis_antenna_proteins vv50105Transport_electron_carriers
VIT_12s0055g01110	Vitvi12g01553	120.524	115.7	106.76	215.73	297.3	224.173	114.328	245.734	-1.10392	0.000681736	LHCB6 (light harvesting complex PSII)	vv10196Photosynthesis_antenna_proteins vv50105Transport_electron_carriers
VIT_00s0181g00180	Vitvi10g00372	2.5722	1.6699	1.17109	3.92789	5.00853	4.10459	1.8044	4.347	-1.2685	0.00621087	LHCB3 (light-harvesting chlorophyll binding protein 3)	vv10196Photosynthesis_antenna_proteins vv50105Transport_electron_carriers
VIT_13s0019g02630	Vitvi13g00384	3.2763	2.65852	4.2481	33.6017	2.24237	2.39705	3.39431	12.747	-1.90897	0.000681736	Photosystem II PsbA	vv10195Photosynthesis vv50135Primary_active_transporter_cat_D3_to_E2
VIT_14s0081g00060	Vitvi14g00489	14.9636	12.1223	17.5178	35.9469	32.7576	34.5785	14.8679	34.4277	-1.21137	0.000681736	Photosystem II reaction centre W (PsbW)	vv10195Photosynthesis vv50135Primary_active_transporter_cat_D3_to_E2
VIT_19s0177g00200	Vitvi19g00445	0.855853	1.86151	1.37254	2.95022	3.74326	3.56982	1.3633	3.4211	-1.32735	0.00774364	Plastocyanin domain	vv10195Photosynthesis vv50113Thylakoid_targeting_pathway
VIT_04s0008g06670	Vitvi04g00602	23.1833	18.4653	18.4826	118.916	82.5124	80.8566	20.0437	94.095	-2.23097	0.000681736	Plastocyanin domain-containing protein	vv10195Photosynthesis vv50113Thylakoid_targeting_pathway
VIT_18s0001g08620	Vitvi18g00619	0.20264	0.301279	1.33814	4.49045	0.165883	0.694825	0.614019	1.78372	-1.53853	0.0459493	Photosystem I P700 chlorophyll a apoprotein A2	vv10195Photosynthesis vv50105Transport_electron_carriers
VIT_09s0002g08330,VIT_09s0002g08340		#N/A	#N/A	#N/A	#N/A	#N/A	#N/A	0.720156	2.16932	-1.59086	0.0222228	Photosystem I P700 apoprotein A2	vv10195Photosynthesis vv50105Transport_electron_carriers
VIT_11s0016g01400	Vitvi11g01345	100.432	90.7991	86.9438	202.118	222.074	157.288	92.7248	193.827	-1.06374	0.000681736	PSBX (photosystem II subunit X)	vv10195Photosynthesis
VIT_00s0246g00230,VIT_00s0246g00240		#N/A	#N/A	#N/A	#N/A	#N/A	#N/A	0.486918	1.47413	-1.59811	0.0147182	Cytochrome c oxidase subunit III	vv10190Oxidative_phosphorylation vv50135Primary_active_transporter_cat_D3_to_E2
VIT_11s0052g00620	Vitvi11g01208	9.52977	8.05244	9.49343	26.272	27.8016	24.7389	9.02521	26.2708	-1.54143	0.000681736	AHA2 (Arabidopsis H(+)-ATPase 2)	vv10190Oxidative_phosphorylation vv50131Primary_active_transporter_cat_A2_to_A4
VIT_03s0088g01140	Vitvi03g00779	0.399191	0.356183	0.0958785	2.05108	1.60159	0.308043	0.283751	1.32024	-2.2181	0.00230516	Squalene monooxygenase 2	vv10100Biosynthesis_of_steroids vv10900Terpenoid_biosynthesis
VIT_01s0011g03640	Vitvi01g00298	2.00405	1.43234	1.40455	4.51452	5.85846	5.66286	1.61365	5.34528	-1.72794	0.000681736	Adenylate isopentenyltransferase	vv10100Biosynthesis_of_steroids
VIT_10s0003g03600	Vitvi10g01869	2.85311	1.98549	2.81973	6.21665	8.36863	10.2436	2.55278	8.2763	-1.69692	0.000681736	Lupeol synthase 2	vv10100Biosynthesis_of_steroids
VIT_11s0065g00030	Vitvi11g00878	33.9168	30.9194	24.8727	154.292	159.473	89.9657	29.903	134.577	-2.17007	0.000681736	Lupeol synthase	vv10100Biosynthesis_of_steroids
VIT_11s0065g00050	Vitvi11g00880	68.5197	82.125	77.1478	197.158	325.29	229.021	75.9308	250.49	-1.72199	0.000681736	Lupeol synthase	vv10100Biosynthesis_of_steroids
VIT_00s0233g00060	Vitvi02g01695	0.920318	0.0994822	0.401684	0.47465	0.410808	4.01504	0.473828	1.6335	-1.78553	0.00278977	3-oxoacyl-[acyl-carrier-protein] synthase 3 A, chloroplast precursor	vv10061Fatty_acid_biosynthesis
VIT_04s0023g03750	Vitvi04g02166	1.7193	1.14227	1.62783	2.67766	2.88566	4.06775	1.49646	3.21036	-1.10118	0.0127144	Ascorbate peroxidase	vv10053Ascorbate_and_aldarate_metabolism
VIT_05s0020g04510	Vitvi05g00614	47.6906	33.4238	35.3236	107.669	73.8641	79.5184	38.8127	87.0173	-1.16477	0.000681736	GDP-mannose 3,5-epimerase 1	vv10053Ascorbate_and_aldarate_metabolism
VIT_00s0301g00190	Vitvi10g00409	2.03473	1.04357	1.09921	4.55837	3.2976	2.94301	1.3925	3.59966	-1.37018	0.000681736	Beta-galactosidase	vv10052Galactose_metabolism vv10511N-Glycan_degradation vv10600Sphingolipid_metabolism
VIT_17s0000g08960	Vitvi17g00885	3.38993	1.70523	2.09596	3.31305	8.26363	7.22198	2.39704	6.26622	-1.38634	0.000681736	Raffinose synthase	vv10052Galactose_metabolism
VIT_18s0089g01230	Vitvi18g02417	10.8509	6.87558	11.6264	22.291	22.4091	14.7261	9.78432	19.8087	-1.01759	0.000681736	fructokinase-2	vv10051Fructose_and_mannose_metabolism vv10500Starch_and_sucrose_metabolism
VIT_02s0025g01240	Vitvi02g00110	10.3328	4.60391	6.02497	27.5543	4.10788	23.0012	6.98721	18.2211	-1.38282	0.000681736	UDP-glucuronosyl/UDP-glucosyltransferase	vv10040Pentose_glucuronate_interconversion vv10500Starch_and_sucrose_metabolism
VIT_05s0077g01300	Vitvi05g01769	0.986249	0.500655	0.970329	2.2645	1.86069	1.51546	0.819078	1.88022	-1.19883	0.0207355	Aldo-keto reductase	vv10040Pentose_glucuronate_interconversion vv10051Fructose_and_mannose_metabolism vv10052Galactose_metabolism vv10561Glycerolipid_metabolism vv10620Pyruvate_metabolism
VIT_17s0000g08920	Vitvi17g00881	21.6036	17.7253	24.6718	42.1079	69.2862	45.7509	21.3335	52.3817	-1.29594	0.000681736	Ribitol dehydrogenase	vv10040Pentose_glucuronate_interconversion
VIT_04s0043g00310	Vitvi04g00962	22.3775	11.0122	11.4995	33.0912	31.7381	30.6077	14.9631	31.8124	-1.08818	0.000681736	Ribulose-phosphate 3-epimerase	vv10030Pentose_phosphate vv10040Pentose_glucuronate_interconversion vv10710Carbon_fixation
VIT_03s0088g01190	Vitvi03g00785	11.6222	9.94521	10.5989	22.1561	22.6666	19.8486	10.7221	21.5571	-1.00757	0.000681736	Malate dehydrogenase, glyoxysomal precursor	vv10020Citrate_cycle vv10620Pyruvate_metabolism vv10630Glyoxylate_and_dicarboxylate_metabolism vv10710Carbon_fixation vv10720Reductive_carboxylate_cycle
VIT_14s0171g00440	Vitvi14g01600	1.61835	0.788866	1.40151	4.27881	2.43234	1.68287	1.26957	2.79801	-1.14006	0.00538952	Glyceraldehyde-3-phosphate dehydrogenase GAPC3,cytosolic	vv10010Glycolysis
VIT_02s0025g00180	Vitvi02g00015	0.681993	0.996176	0.574615	1.75385	1.72383	2.21538	0.750928	1.89769	-1.33749	0.00369873	Bisphosphoglycerate mutase	vv10010Glycolysis
VIT_01s0011g00120	Vitvi01g00012	4.06994	4.71257	5.9053	7.77914	16.1052	11.3368	4.89594	11.7404	-1.26182	0.000681736	Unknown protein	0
VIT_01s0011g01920	Vitvi01g01887	0.821753	0.598792	0.644739	1.98055	2.41774	2.99209	0.688428	2.46346	-1.83931	0.00369873	Phosphate-induced protein 1	0
VIT_01s0011g02600	Vitvi01g01915	7.48613	7.65384	7.65888	25.1496	8.79479	13.2388	7.59962	15.7277	-1.04931	0.0018088	No hit	0
VIT_01s0011g02660	Vitvi01g01919	0.674666	0.131611	0.318848	2.10195	0.271742	0.967498	0.375042	1.11373	-1.57028	0.0477203	No hit	0
VIT_01s0011g02930	Vitvi01g00230	15.6014	9.25313	10.8843	44.2816	15	21.825	11.9129	27.0355	-1.18233	0.000681736	DNA-binding protein, chloroplast nucleoid	0
VIT_01s0011g04030	Vitvi01g00331	1.55171	0.512487	0.993261	13.363	11.2164	9.21901	1.01915	11.2661	-3.46655	0.000681736	Reticulon family protein (RTNLB9)	0
VIT_01s0011g04550	Vitvi01g00379	104.416	39.3091	33.1343	262.872	63.7454	56.6604	58.9531	127.759	-1.11579	0.000681736	Unknown protein	0
VIT_01s0127g00390	Vitvi01g00708	0.892824	0.927758	0.715155	1.61688	2.24296	1.41508	0.845246	1.75831	-1.05675	0.00127542	Pentatricopeptide (PPR) repeat	0
VIT_01s0026g00030	Vitvi01g00770	2.8041	2.41637	2.41478	9.91953	10.5271	7.49709	2.54508	9.31458	-1.87178	0.000681736	Unknown protein	0
VIT_01s0010g02290	Vitvi01g01512	5.01575	1.6028	2.48082	5.19189	26.1071	9.16415	3.03312	13.4877	-2.15277	0.000681736	Heat shock protein 26a, chloroplast	0
VIT_01s0150g00060	Vitvi01g01764	8.45854	4.24379	5.331	16.7832	24.4695	14.8168	6.01111	18.6898	-1.63655	0.000681736	SOUL heme-binding	0
VIT_01s0011g00080	Vitvi01g01835	2.95903	2.81334	4.23046	8.52349	10.9766	6.54421	3.33428	8.68144	-1.38056	0.000681736	Universal stress protein (USP) family protein	0
VIT_01s0011g00750	Vitvi01g00066	0.347719	0.22765	0.321718	1.58356	1.69213	1.37817	0.299029	1.55129	-2.37511	0.000681736	Glycosyl hydrolase family 1	0
VIT_01s0011g02000	Vitvi01g00158	4.86112	2.44434	1.93804	14.5599	13.6909	11.5692	3.08116	13.2733	-2.10698	0.000681736	Serine carboxypeptidase S10	0
VIT_01s0011g02030	Vitvi01g00160	2.81363	1.51767	2.06819	6.47546	5.1704	4.10171	2.13316	5.24919	-1.2991	0.000681736	Serine carboxypeptidase S10	0
VIT_01s0011g02420	Vitvi01g01902	26.3944	23.8877	21.8973	91.6289	83.7136	54.998	24.0598	76.7802	-1.67411	0.000681736	Unknown	0
VIT_01s0011g03900	Vitvi01g00324	0.544689	0.8586	0.800033	2.48714	1.25458	1.19951	0.73444	1.64708	-1.16519	0.045718	Receptor serine/threonine kinase PR5K	0
VIT_01s0011g04270	Vitvi01g00348	7.0514	4.21077	4.03304	18.8343	5.76911	9.3441	5.0984	11.3158	-1.15023	0.000681736	Receptor kinase homolog LRK10	0
VIT_01s0011g04620	Vitvi01g00384	14.3556	11.1451	11.897	24.937	40.5574	25.7339	12.4659	30.4094	-1.28653	0.000681736	Unknown protein	0
VIT_01s0011g05820	Vitvi01g00500	0.275947	0.692336	0.559096	2.22706	1.23889	2.29526	0.509126	1.9204	-1.91531	0.0285277	Unknown protein	0
VIT_01s0137g00750	Vitvi01g00639	1.93578	2.06837	1.61065	4.56592	4.47399	4.08872	1.8716	4.37621	-1.22541	0.000681736	Protein phosphatase 2C	0
VIT_01s0127g00520	Vitvi01g00719	0.450933	0.0641249	0.38838	0.746313	1.35049	0.720955	0.301146	0.939252	-1.64105	0.0117541	Protein disulfide isomerase	0
VIT_01s0026g02420	Vitvi01g01009	3.12264	2.51837	2.68449	6.22864	5.50758	5.0878	2.77517	5.608	-1.01491	0.000681736	Unknown protein	0
VIT_01s0010g00340	Vitvi01g01259	0.964745	0.954039	0.627353	2.27875	1.93607	1.88593	0.848713	2.03358	-1.26068	0.00127542	EDA18 (embryo sac development arrest 18)	0
VIT_01s0010g01390	Vitvi01g01404	1.85472	1.51755	0.919125	7.38665	9.0582	6.65172	1.43047	7.69886	-2.42816	0.000681736	Phototropic-responsive NPH3	0
VIT_01s0010g02240	Vitvi01g01507	2.19127	1.84918	2.02319	5.10509	5.07432	5.26206	2.02121	5.14716	-1.34856	0.000681736	Unknown protein	0
VIT_01s0146g00150	Vitvi01g01708	10.6009	12.4314	10.0729	5.35946	60.0759	13.2938	11.0351	26.243	-1.24984	0.000681736	BCL-2-associated athanogene 5	0
VIT_10s0116g00780	Vitvi10g00039	6.71111	4.35949	4.79731	19.8193	21.7296	20.2852	5.2893	20.6114	-1.96229	0.000681736	Dalcochinin 8'-O-beta-glucoside beta-glucosidase	0
VIT_10s0003g01650	Vitvi10g01798	22.0743	5.04227	7.60084	45.7962	18.6009	10.9504	11.5725	25.1158	-1.1179	0.000681736	Unknown	0
VIT_10s0003g02170	Vitvi10g01812	0.425334	0.386223	0.467842	2.43043	1.89394	2.5678	0.426467	2.29739	-2.42949	0.000681736	Subtilase	0
VIT_10s0003g03340	Vitvi10g01852	0.510596	0.518887	0.549972	1.89342	1.28563	1.45846	0.526485	1.54584	-1.55392	0.0147182	No hit	0
VIT_10s0003g03410	Vitvi10g00788	0.363154	0.204878	0.661795	1.67766	1.74847	1.59469	0.409942	1.6736	-2.02947	0.00699553	No hit	0
VIT_10s0003g03430	Vitvi10g01859	2.02507	0.974078	2.43851	4.50098	4.50511	3.65051	1.81255	4.21887	-1.21883	0.00413266	No hit	0
VIT_10s0003g05230	Vitvi10g00996	0.199093	0	0.150109	1.29497	0.955225	0.928828	0.116401	1.05967	-3.18645	0.000681736	Tetratricopeptide repeat domain male sterility MS5	0
VIT_10s0042g00760	Vitvi10g02016	0	0	0	3.81639	4.95235	0	0	2.92291	-Inf	0.000681736	No hit	0
VIT_10s0116g01030	Vitvi10g01615	0.871788	0.844065	1.66146	2.8471	3.22412	2.73744	1.12577	2.93622	-1.38305	0.0147182	Stigma-specific Stig1	0
VIT_10s0116g01810	Vitvi10g00104	8.18852	7.27082	8.28485	13.1008	22.6966	12.7361	7.91473	16.1778	-1.03141	0.000681736	Unknown protein	0
VIT_10s0116g01820	Vitvi10g01642	3.67937	4.17556	4.04637	7.25976	11.9715	5.9843	3.9671	8.40517	-1.08319	0.0018088	Unknown protein	0
VIT_10s0003g01310	Vitvi10g00585	4.93782	4.55373	3.00875	4.69475	19.4883	13.0679	4.16677	12.417	-1.57531	0.000681736	Unknown protein	0
VIT_10s0003g02220	Vitvi10g01814	0.241279	0.0972923	0.441947	1.78802	1.366	1.22007	0.260173	1.45803	-2.48648	0.000681736	Subtilisin	0
VIT_10s0003g05480	Vitvi10g01035	7.73786	5.88332	4.4808	24.7161	18.3303	22.394	6.034	21.8135	-1.85403	0.000681736	SEC14 cytosolic factor	0
VIT_10s0116g00630	Vitvi10g00422	1.69525	0.739143	1.40697	5.31524	3.00866	3.3332	1.28045	3.8857	-1.60152	0.000681736	Unknown protein	0
VIT_11s0016g00220	Vitvi11g00009	0.374993	0.128788	0.572013	0.832261	0.992738	1.22519	0.358598	1.01673	-1.5035	0.0201268	Glycosyl hydrolase family 17 protein	0
VIT_11s0016g02970	Vitvi11g00250	3.52261	3.92747	2.76925	8.75512	6.68099	5.27241	3.40644	6.90284	-1.01892	0.00127542	MAP kinase kinase 6	0
VIT_11s0016g03710	Vitvi11g00317	15.46	12.6732	10.2342	38.8295	20.6474	21.0821	12.7891	26.853	-1.07017	0.000681736	Abl interactor protein 1 (ABIL1)	0
VIT_11s0016g04200	Vitvi11g00362	4.42391	3.4084	4.59688	10.9118	9.60573	8.78243	4.14306	9.76664	-1.23716	0.000681736	MEE55 (maternal effect embryo arrest 55)	0
VIT_11s0016g04220	Vitvi11g00365	4.37989	1.21058	2.63953	5.50942	9.89813	5.65361	2.74334	7.02039	-1.35562	0.00127542	Copper-binding family protein	0
VIT_11s0016g04380	Vitvi11g00383	2.37367	3.05408	1.83277	7.62335	5.57692	5.79148	2.42017	6.33058	-1.38723	0.000681736	Unknown protein	0
VIT_11s0037g00910	Vitvi11g01520	17.1173	11.9969	8.64074	37.2934	19.013	20.1901	12.585	25.4988	-1.01873	0.00278977	No hit	0
VIT_11s0065g00040	Vitvi11g00879	21.7155	15.8265	19.3777	54.0238	79.1657	27.4118	18.9732	53.5338	-1.49649	0.000681736	CYP706A12	0
VIT_11s0065g00460	Vitvi11g00936	4.08161	4.29948	4.54991	12.6299	7.76519	8.254	4.31033	9.5497	-1.14766	0.000681736	Potyviral helper component protease-interacting protein 2	0
VIT_11s0065g00630	Vitvi11g00948	97.9523	82.4951	78.3761	516.717	667.069	268.836	86.2745	484.207	-2.48862	0.000681736	CYP706A12	0
VIT_11s0052g00630	Vitvi11g01650	4.70121	3.74611	5.38378	17.3622	8.44264	12.3552	4.61037	12.72	-1.46415	0.000681736	Metallothionein	0
VIT_11s0052g00770	Vitvi11g01224	1.5028	1.7387	1.44104	4.76317	1.58714	3.04699	1.56085	3.13243	-1.00495	0.0120594	Serine carboxypeptidase SCPL13	0
VIT_11s0016g01810	Vitvi11g00140	180.462	34.9273	25.0274	401.512	45.5619	49.9292	80.1388	165.668	-1.04772	0.000681736	Unknown protein	0
VIT_11s0016g02000,VIT_11s0016g02010		#N/A	#N/A	#N/A	#N/A	#N/A	#N/A	10.9865	23.2573	-1.08195	0.0230516	No hit	0
VIT_11s0016g02110	Vitvi11g01371	2.93789	1.82718	2.00049	6.53143	7.54529	4.31524	2.25519	6.13066	-1.44279	0.000681736	FAD linked oxidase, N-terminal	0
VIT_11s0016g03500	Vitvi11g01399	13.8458	10.0658	12.852	27.4684	22.7679	23.4496	12.2546	24.562	-1.00311	0.000681736	Unknown protein	0
VIT_11s0118g00770	Vitvi11g00598	3.38076	4.25355	2.42687	10.4292	7.15324	7.54392	3.35373	8.37546	-1.3204	0.000681736	Unknown protein	0
VIT_12s0028g01240		2.97595	2.62001	3.84689	8.39942	4.98341	5.69909	3.14762	6.36064	-1.01491	0.00498847	fanconi anemia, complementation group D2	0
VIT_12s0028g03330	Vitvi12g00278	3.07809	4.35485	2.90399	9.65047	7.64741	8.08417	3.44565	8.46068	-1.296	0.000681736	Targeting protein	0
VIT_12s0059g00690	Vitvi12g00375	1.58692	0.367613	0.742165	3.04991	1.82166	1.11275	0.898898	1.99477	-1.15	0.0404248	2-alkenal reductase	0
VIT_12s0059g01740	Vitvi12g00473	2.60457	2.93847	2.91227	9.78517	8.31016	5.69872	2.81844	7.93135	-1.49267	0.000681736	Phagocytosis and cell motility protein ELMO1	0
VIT_12s0055g00380	Vitvi12g02584	17.8688	8.57183	16.47	51.6845	43.575	39.6228	14.3036	44.9608	-1.65229	0.000681736	No hit	0
VIT_12s0034g01160	Vitvi12g01815	1.86462	1.36357	2.01877	7.67994	7.758	6.15843	1.74899	7.19879	-2.04124	0.000681736	Blue (type 1) copper domain	0
VIT_12s0034g01430	Vitvi12g01841	2.53505	1.71759	1.40579	6.84552	5.78921	5.13886	1.88614	5.92453	-1.65126	0.000681736	F-box family protein	0
VIT_12s0035g00340	Vitvi12g01975	3.35608	2.23005	4.1786	7.0347	5.46779	9.91445	3.25491	7.47231	-1.19894	0.000681736	AAA-type ATPase	0
VIT_12s0035g00350	Vitvi12g01976	8.92891	8.41877	13.9894	18.4993	12.3609	35.3156	10.4457	22.0586	-1.07843	0.000681736	AAA-type ATPase	0
VIT_12s0028g00040	Vitvi12g00037	0.12261	0.0650164	0	1.6513	0.859145	0.393604	0.062542	0.968017	-3.95213	0.0195389	Unknown protein	0
VIT_12s0028g01790	Vitvi12g00154	1.09844	1.13191	0.731261	2.33185	2.92916	1.59892	0.987205	2.28664	-1.21181	0.00621087	FAD-linked oxidoreductase 1	0
VIT_12s0028g03190	Vitvi12g00269	7.30592	7.671	5.3028	25.8815	16.5849	15.9777	6.75991	19.4814	-1.52702	0.000681736	Reticulon family protein	0
VIT_12s0059g00650	Vitvi12g02357	0	0	0	2.44078	5.64174	2.95391	0	3.67881	-Inf	0.0261075	No hit	0
VIT_12s0059g01070	Vitvi12g00406	2.13297	1.70834	1.88783	6.67656	4.23271	5.36546	1.90971	5.42491	-1.50624	0.000681736	Chromosome associate protein subunit H	0
VIT_12s0059g02730	Vitvi12g00566	6.25524	4.97173	7.13763	16.6433	19.8462	14.1733	6.12153	16.8876	-1.464	0.000681736	Unknown protein	0
VIT_12s0134g00240	Vitvi12g00594	130.346	41.4944	33.2096	304.643	76.1281	63.8261	68.3501	148.199	-1.11652	0.000681736	Avr9/Cf-9 rapidly elicited protein 20	0
VIT_12s0057g00510	Vitvi12g00658	0.407976	0.0573118	0.485962	0.928603	1.53834	0.669138	0.317083	1.04536	-1.72107	0.00230516	Phototropic-responsive NPH3	0
VIT_12s0057g01510	Vitvi12g00774	1.62877	1.67633	0.976736	3.96819	3.41737	2.73437	1.42728	3.37331	-1.2409	0.000681736	Unknown protein	0
VIT_12s0055g00800	Vitvi12g02565	38.7231	27.3275	23.8645	110.499	91.5904	57.6193	29.9717	86.5696	-1.53026	0.000681736	Arachidonic acid-induced DEA1	0
VIT_13s0067g03020	Vitvi13g00179	3.52807	2.53243	2.8933	7.45851	5.84673	5.99804	2.9846	6.43443	-1.10828	0.000681736	Unknown protein	0
VIT_13s0067g03860	Vitvi13g01929	0.251101	0.258196	0.437863	1.20069	0.938267	0.669899	0.31572	0.936285	-1.5683	0.0431203	Unknown protein	0
VIT_13s0019g00920	Vitvi13g01968	1.5293	0.589297	0	7.97307	6.81375	7.64475	0.7062	7.47719	-3.40435	0.0195389	Unknown	0
VIT_13s0019g01440		12.6113	13.0705	18.6266	32.7011	43.8142	27.9273	14.7694	34.8142	-1.23706	0.0137235	No hit	0
VIT_13s0019g02680	Vitvi13g00387	0	0	0	0.897517	2.1036	1.10141	0	1.36751	-Inf	0.000681736	Unknown	0
VIT_13s0019g03150	Vitvi13g00489	1.03656	0.268456	0.650376	1.2192	2.14326	1.85738	0.651797	1.73995	-1.41655	0.0439865	Membrane protein	0
VIT_13s0106g00690	Vitvi13g02139	1.63295	1.0429	1.76861	3.89534	1.80878	3.96857	1.48149	3.22423	-1.12191	0.0336141	No hit	0
VIT_13s0073g00520	Vitvi13g01048	1.48104	1.67008	1.48354	3.13299	3.99999	3.99606	1.54489	3.70968	-1.26379	0.0018088	Glutaredoxin family protein	0
VIT_13s0084g00130	Vitvi13g01389	55.642	46.1208	29.4382	130.531	107.894	68.6118	43.7337	102.346	-1.22663	0.000681736	CXE carboxylesterase	0
VIT_13s0158g00320	Vitvi13g01614	7.13105	6.0599	6.43373	11.5801	17.5758	11.0058	6.54156	13.3872	-1.03315	0.000681736	FAD linked oxidase, N-terminal	0
VIT_13s0064g00560	Vitvi13g01699	5.20801	6.80246	4.77978	19.7439	16.3545	18.3924	5.59675	18.1636	-1.69839	0.000681736	DNA topoisomerase, ATP-hydrolyzing	0
VIT_13s0064g00670	Vitvi13g02488	54.7694	47.9701	61.5254	107.369	137.887	102.361	54.7549	115.872	-1.08147	0.000681736	No hit	0
VIT_13s0064g01070	Vitvi13g02507	2.36811	1.10374	1.14599	4.11972	4.81829	3.68188	1.53928	4.20663	-1.45041	0.0176362	Unknown	0
VIT_13s0156g00110	Vitvi13g01837	3.47808	3.79047	3.96128	8.77578	5.27892	8.42038	3.74327	7.49169	-1.00099	0.000681736	Chaperone BCS1 mitochondrial	0
VIT_13s0067g02560	Vitvi13g00155	9.96414	5.91599	7.52449	16.8335	51.7913	23.0238	7.80154	30.5495	-1.96932	0.000681736	Unknown protein	0
VIT_13s0019g00760	Vitvi13g01964	67.946	58.273	50.1117	190.765	92.5807	114.644	58.7769	132.663	-1.17444	0.000681736	Histone H4	0
VIT_13s0019g00780	Vitvi13g00276	75.4889	69.9447	62.1923	175.123	120.757	142.219	69.2086	146.033	-1.07727	0.000681736	Histone H4	0
VIT_13s0019g00800	Vitvi13g01965	26.9909	35.6069	25.3715	94.8361	48.4359	60.8643	29.3231	68.0454	-1.21446	0.000681736	Histone H4	0
VIT_13s0019g02020	Vitvi13g00330	7.02999	5.87968	6.17258	52.8526	39.3335	28.8716	6.36075	40.3526	-2.66539	0.000681736	Thaumatin	0
VIT_13s0019g02470	Vitvi13g00368	0.456231	0.1008	0.244203	2.37233	1.41525	1.8307	0.267078	1.87276	-2.80983	0.0153339	RAB GTPase RABA2B	0
VIT_13s0019g02710	Vitvi13g00390	7.43287	7.74967	6.7	21.4761	14.7335	14.745	7.29418	16.9848	-1.21943	0.000681736	Rho guanyl-nucleotide exchange factor ROPGEF5	0
VIT_13s0019g04880	Vitvi13g00665	6.01553	5.55392	5.20175	16.8777	6.57304	11.0426	5.5904	11.4978	-1.04033	0.000681736	No hit	0
VIT_13s0106g00030	Vitvi13g00807	1.93818	1.89966	1.5779	3.9515	6.99288	4.13074	1.80525	5.02504	-1.47694	0.000681736	Ankyrin repeat	0
VIT_13s0147g00230	Vitvi13g00925	31.5549	27.3591	31.8817	84.8787	89.3527	62.2101	30.2652	78.8138	-1.38079	0.000681736	Unknown protein	0
VIT_13s0101g00210		1.57019	0.568244	2.35998	12.3063	1.20679	0.631854	1.49947	4.71499	-1.6528	0.000681736	Unknown	0
VIT_13s0084g00820	Vitvi13g01337	198.104	176.637	232.093	459.573	375.566	393.148	202.278	409.429	-1.01727	0.000681736	Pepsin A	0
VIT_13s0064g00950	Vitvi13g01736	1.38645	1.99901	1.13506	4.50696	5.15928	2.97144	1.50684	4.21256	-1.48317	0.0018088	Unknown protein	0
VIT_13s0064g01340	Vitvi13g01768	66.2855	62.1817	48.6143	281.52	127.672	143.978	59.0272	184.39	-1.64331	0.000681736	Histone H3	0
VIT_13s0064g01740	Vitvi13g02540	2.19975	2.38143	0.917854	3.84976	4.73822	5.71062	1.83301	4.7662	-1.37862	0.00538952	Glycosyl hydrolase family 1 protein	0
VIT_13s0064g01840	Vitvi13g02546	0	0	0	4.70291	12.1042	6.33756	0	7.71491	-Inf	0.0261075	No hit	0
VIT_13s0019g01210	Vitvi13g01555	3.18965	2.62701	2.61392	7.35709	5.19161	5.76103	2.81019	6.10325	-1.11891	0.006611	Dirigent protein pDIR14	0
VIT_14s0060g00620	Vitvi14g00055	0.658749	1.08985	0.605074	2.4569	1.20013	2.55274	0.784558	2.06993	-1.39963	0.00230516	Ribosome-binding factor A; Glycoside hydrolase, family 28	0
VIT_14s0060g02360,VIT_14s0060g02370		#N/A	#N/A	#N/A	#N/A	#N/A	#N/A	63.3328	157.418	-1.31357	0.000681736	Histone H2A.4 HTA12	0
VIT_14s0060g02650	Vitvi14g00216	2.83194	2.58407	3.51454	5.65593	7.63805	5.05774	2.97685	6.11724	-1.03909	0.000681736	ATRAD3 (Arabidopsis thaliana Ras Associated with Diabetes protein 3	0
VIT_14s0128g00620	Vitvi14g02549	4.31362	3.40372	4.53531	7.98793	14.243	6.378	4.08422	9.53629	-1.22337	0.00127542	Germin-like protein 3 [Vitis vinifera]	0
VIT_14s0030g00020	Vitvi14g02568	0.992407	0.439125	1.19683	3.08111	4.17071	1.70899	0.87612	2.98694	-1.76947	0.00964539	Unknown	0
VIT_14s0036g01120	Vitvi14g00695	1.99071	2.22235	2.24332	5.9318	5.99572	3.52364	2.15213	5.15039	-1.25892	0.000681736	Unknown	0
VIT_14s0068g01570	Vitvi14g01507	17.8336	13.2476	13.1609	46.2373	41.2455	31.404	14.7474	39.6289	-1.4261	0.000681736	Glutaredoxin-like	0
VIT_14s0068g01620	Vitvi14g01511	13.0515	12.9337	9.77505	70.019	44.188	32.2184	11.9201	48.8085	-2.03374	0.000681736	Pollen proteins Ole e I	0
VIT_14s0219g00090	Vitvi14g01621	3.55111	2.83714	4.34308	12.9749	11.4326	11.2438	3.57711	11.8838	-1.73213	0.000681736	Unknown protein	0
VIT_14s0066g00170	Vitvi14g01657	0.361544	0.270838	0.262458	1.33535	0.984204	1.17116	0.29828	1.16357	-1.96382	0.0123942	CYP724B1	0
VIT_14s0108g01630	Vitvi14g02039	2.35876	4.56221	3.4254	7.13083	6.63274	7.30425	3.44879	7.02261	-1.02592	0.000681736	Unknown protein	0
VIT_14s0060g00450	Vitvi14g00041	3.91153	3.77995	4.10037	13.724	9.17912	9.8316	3.93061	10.9116	-1.47303	0.000681736	Protein-serine/threonine kinase haspin-related	0
VIT_14s0060g00500	Vitvi14g02446	0.41435	0	0.211554	2.21454	0.432718	0.981775	0.208634	1.20968	-2.53557	0.0367797	Unknown protein	0
VIT_14s0060g01830	Vitvi14g02493	1.4047	0.624185	2.64632	4.19936	2.96418	2.96903	1.5584	3.37752	-1.1159	0.0189343	Unknown protein	0
VIT_14s0060g01910	Vitvi14g00149	5.48524	4.67466	3.49189	10.5229	11.0032	7.075	4.5506	9.53368	-1.06698	0.000681736	Nodulin MtN3 family	0
VIT_14s0060g02470	Vitvi14g02513	0.639238	0.101937	0.864352	1.35601	1.34703	2.46847	0.535176	1.72384	-1.68754	0.0451264	Unknown	0
VIT_14s0128g00610	Vitvi14g02550	0.943953	0.108031	0.130861	1.37147	2.85511	1.21459	0.394282	1.81373	-2.20166	0.029541	Germin-like protein 3 [Vitis vinifera]	0
VIT_14s0128g00640	Vitvi14g02547	0.576848	0.774793	0.938526	2.97057	5.86572	1.56351	0.763389	3.4666	-2.18303	0.00455214	Germin-like protein 3 [Vitis vinifera]	0
VIT_14s0128g00650	Vitvi14g02546	21.2262	18.6551	16.0863	42.2933	65.3497	30.1483	18.6558	45.9304	-1.29982	0.000681736	Germin-like protein 3 [Vitis vinifera]	0
VIT_14s0128g00660	Vitvi14g02545	3.21311	1.17388	2.55951	10.0668	20.1656	4.77156	2.3155	11.668	-2.33316	0.000681736	Germin-like protein 3 [Vitis vinifera]	0
VIT_14s0030g00040	Vitvi14g00292	0.395531	0.391507	0.316161	0.568212	0.808357	2.03156	0.367733	1.13604	-1.62728	0.032601	Disease resistance protein (CC-NBS-LRR class)	0
VIT_14s0006g00300	Vitvi14g00786	3.74515	3.34861	1.80278	9.98837	1.92055	6.03339	2.96551	5.98077	-1.01205	0.0130456	Nudix hydrolase 18	0
VIT_14s0006g01930	Vitvi14g02845	4.96873	2.60145	2.6664	14.7953	4.87548	3.37477	3.41219	7.68186	-1.17076	0.0018088	Unknown protein	0
VIT_14s0006g02610	Vitvi14g01141	0.209255	0.0696974	0.506557	0.642172	0.805876	1.8686	0.261836	1.10555	-2.07803	0.0261075	Unknown protein	0
VIT_14s0083g00260	Vitvi14g02894	126.162	91.7099	119.078	278.252	223.071	195.998	112.317	232.441	-1.04929	0.000681736	No hit	0
VIT_14s0083g00980	Vitvi14g01336	0.677993	1.47823	0.569741	5.8641	3.21863	3.7772	0.908654	4.28664	-2.23804	0.000681736	Pollen Ole e 1 allergen and extensin	0
VIT_14s0068g00150	Vitvi14g02929	20.586	12.1654	17.9039	74.7832	78.7823	47.5911	16.8851	67.0522	-1.98954	0.000681736	No hit	0
VIT_14s0068g00190	Vitvi14g02932	9.17185	6.82081	7.0819	16.4593	20.6553	16.9946	7.69152	18.0364	-1.22957	0.00127542	No hit	0
VIT_14s0068g01400	Vitvi14g01489	0.309675	0.090683	0.109847	3.91695	2.99578	0.392133	0.170068	2.43495	-3.83971	0.0376137	UPF0497 family	0
VIT_14s0066g00050	Vitvi14g01645	0.563806	0.696803	0.519418	1.29221	2.34621	1.73834	0.593342	1.79225	-1.59484	0.000681736	Unknown protein	0
VIT_14s0066g00100	Vitvi14g01651	0.278967	0.142486	0.460259	0.643232	0.706071	1.0269	0.293904	0.792069	-1.43028	0.0123942	Unknown protein	0
VIT_14s0066g00120	Vitvi14g02997	0.899245	1.0253	0.937818	1.94279	2.36756	2.0811	0.954122	2.13048	-1.15893	0.000681736	Unknown protein	0
VIT_14s0066g01300	Vitvi14g01771	15.9246	9.77522	10.3358	27.2227	28.5986	17.5887	12.0119	24.47	-1.02655	0.000681736	Unknown protein	0
VIT_14s0066g02610	Vitvi14g03052	93.9941	36.6006	13.1132	251.676	28.0994	34.2396	47.9026	104.672	-1.1277	0.000681736	Unknown	0
VIT_14s0108g00650,VIT_14s0108g00660,VIT_14s0108g00670		#N/A	#N/A	#N/A	#N/A	#N/A	#N/A	1.61553	4.70027	-1.54074	0.00230516	Chromosome condensation protein	0
VIT_14s0108g00710	Vitvi14g01953	2.64851	2.48417	2.5988	7.50922	4.55795	6.65279	2.57716	6.23999	-1.27576	0.000681736	Chromosome condensation protein	0
VIT_15s0048g01050	Vitvi15g00753	0.512604	0.400378	0.606234	1.10366	1.48801	0.865661	0.506405	1.15244	-1.18633	0.0169782	Unknown	0
VIT_15s0046g03420	Vitvi15g01696	1.80719	0.131005	0.952134	4.19105	0.973762	4.07875	0.963444	3.08119	-1.67721	0.0156485	Unknown	0
VIT_15s0048g00650	Vitvi15g00716	0.585187	0.498031	1.65901	2.95858	1.6967	2.1536	0.914077	2.26963	-1.31207	0.0143936	Unknown protein	0
VIT_15s0048g02070	Vitvi15g00844	18.3023	0.95139	2.53537	46.118	5.34308	6.58244	7.26304	19.3479	-1.41353	0.000681736	BON2-associated protein (BAP2)	0
VIT_15s0048g02910	Vitvi15g00916	32.1693	28.0001	32.4145	61.3534	69.0825	66.0568	30.8613	65.4976	-1.08564	0.000681736	Unknown	0
VIT_15s0046g01380	Vitvi15g01630	0.220587	0.276207	0.446102	1.51373	1.06455	1.43326	0.314299	1.33718	-2.08898	0.0315906	Unknown	0
VIT_15s0046g02080	Vitvi15g01083	4.66771	4.34336	2.55951	15.8407	20.6504	9.64464	3.85686	15.3786	-1.99542	0.000681736	Unknown	0
VIT_15s0046g03280	Vitvi15g01690	0	0	0	2.76233	3.38278	0	0	2.04837	-Inf	0.0120594	No hit	0
VIT_16s0039g00480		2.45446	1.37291	1.90061	6.77571	4.29252	5.25827	1.90933	5.44217	-1.51112	0.00127542	No hit	0
VIT_16s0039g00760	Vitvi16g00037	1.42359	0.827486	1.83039	2.72099	4.63533	2.64478	1.36049	3.3337	-1.293	0.000681736	CYP89A2	0
VIT_16s0039g02400	Vitvi16g00165	3.22798	2.64254	2.11128	7.98135	4.63191	5.38525	2.6606	5.9995	-1.17309	0.000681736	Protein kinase FU (FUSED)	0
VIT_16s0022g00510	Vitvi16g00681	119.045	73.6201	57.6095	116.858	640.055	394.617	83.4247	383.843	-2.20197	0.000681736	Heat shock 22 kDa protein	0
VIT_16s0022g01620	Vitvi16g00808	19.8617	17.2108	15.0133	53.2444	23.7471	34.2653	17.362	37.0856	-1.09493	0.000681736	Receptor protein kinase	0
VIT_16s0100g00330	Vitvi16g00934	1.61847	0.528194	0.959722	2.91955	3.56256	2.58857	1.03546	3.02356	-1.54597	0.00455214	Unknown protein	0
VIT_16s0050g00710	Vitvi16g01904	3.8857	2.05136	1.32526	10.8086	11.3512	7.21471	2.42077	9.7915	-2.01606	0.000681736	Unknown protein	0
VIT_16s0098g00220	Vitvi16g02041	0.700717	0.373683	0.0411501	2.06352	0.0841696	0.646355	0.37185	0.931347	-1.3246	0.0328218	Membrane located receptor	0
VIT_16s0098g01640	Vitvi16g02084	7.14791	3.58776	7.9017	17.5312	21.2805	16.3605	6.21246	18.3907	-1.56574	0.00127542	No hit	0
VIT_16s0022g02370	Vitvi16g00897	0.429233	0.3378	0.238691	0.957217	0.650968	0.754706	0.335241	0.787631	-1.23232	0.0242009	Unknown protein	0
VIT_16s0050g00140	Vitvi16g01876	16.5444	11.8927	25.1707	34.7693	41.5549	33.1165	17.8693	36.4802	-1.02964	0.000681736	Heavy-metal-associated domain-containing protein	0
VIT_16s0050g00400,VIT_16s0050g00410		#N/A	#N/A	#N/A	#N/A	#N/A	#N/A	1.31249	3.47304	-1.4039	0.00230516	Photoassimilate-responsive protein PAR-1a	0
VIT_16s0050g00840	Vitvi16g01079	0.800836	0.537807	0.829129	1.70088	3.14957	1.14166	0.722591	1.99737	-1.46685	0.00369873	Unknown protein	0
VIT_16s0050g01820,VIT_16s0050g01830		#N/A	#N/A	#N/A	#N/A	#N/A	#N/A	0.510331	1.70808	-1.74287	0.00325662	No hit	0
VIT_16s0098g00030	Vitvi16g02028	1.34552	0.542831	0.438363	2.48129	1.94272	2.76463	0.77557	2.39621	-1.62743	0.00369873	Receptor kinase LRK10	0
VIT_16s0098g00390	Vitvi16g01292	0.528026	0.249859	0.958423	1.99564	1.85721	2.34096	0.57877	2.06461	-1.83481	0.00230516	Receptor kinase homolog LRK10	0
VIT_16s0098g01000	Vitvi16g02067	36.3842	12.874	7.56099	70.2301	32.2198	17.2071	18.9397	39.8856	-1.07445	0.00325662	No hit	0
VIT_17s0000g07270	Vitvi17g00704	22.1431	21.7445	20.2116	57.3441	52.703	46.0545	21.3664	52.0339	-1.28411	0.000681736	No hit	0
VIT_17s0000g07950	Vitvi17g00770	1.50292	0.657531	0.980287	3.44862	2.21397	2.75582	1.04691	2.80614	-1.42245	0.0018088	Unknown protein	0
VIT_17s0000g09320	Vitvi17g00920	2.86573	2.57431	2.35074	11.9274	6.96709	6.9189	2.59693	8.60447	-1.72828	0.000681736	AAA-type ATPase	0
VIT_17s0000g09700	Vitvi17g00963	0.996963	0.74678	1.11567	3.68923	4.70794	3.68134	0.953136	4.02617	-2.07865	0.000681736	Unknown protein	0
VIT_17s0000g09770	Vitvi17g00973	4.11193	4.66736	5.17252	11.9374	13.9837	9.01781	4.65061	11.6463	-1.32438	0.000681736	Cysteine proteinase	0
VIT_17s0000g10120	Vitvi17g01020	0	0	0	1.54568	0	1.95127	0	1.16565	-Inf	0.0274534	No hit	0
VIT_17s0000g02050	Vitvi17g00173	71.5186	14.2473	14.1671	155.035	24.236	26.2985	33.311	68.5233	-1.0406	0.000681736	Nudix hydrolase 17	0
VIT_17s0000g09800	Vitvi17g00977	8.97574	5.39744	8.49947	17.7608	37.4448	13.537	7.62422	22.9142	-1.58758	0.000681736	No hit	0
VIT_17s0000g10370	Vitvi17g01596	12.0532	5.43812	3.81372	45.421	19.9745	18.6888	7.10167	28.0281	-1.98064	0.000681736	No hit	0
VIT_18s0001g00040	Vitvi18g00109	6.89986	5.10804	6.8221	21.2225	17.0911	16.5945	6.27667	18.3027	-1.54399	0.000681736	Unknown protein	0
VIT_18s0001g02100	Vitvi18g02528	6.60139	2.06908	3.95737	6.53728	27.0717	7.81701	4.20928	13.8086	-1.71393	0.000681736	Unknown protein	0
VIT_18s0001g03570	Vitvi18g00311	0.998501	0.90978	0.734692	1.8179	2.20405	2.25555	0.880991	2.0925	-1.24803	0.0195389	Thaumatin ATLP-1	0
VIT_18s0001g04640		4.21046	1.43109	2.42691	8.72648	4.37312	3.58923	2.68949	5.56294	-1.04852	0.0323475	No hit	0
VIT_18s0001g06170	Vitvi18g02584	204.429	55.4752	47.6737	509.014	43.935	92.0142	102.526	214.988	-1.06827	0.000681736	Phosphate-induced protein 1	0
VIT_18s0001g10540	Vitvi18g00796	5.43342	6.94036	5.55326	14.4313	11.911	12.1148	5.97568	12.819	-1.10111	0.000681736	Dem protein	0
VIT_18s0001g10600	Vitvi18g00802	3.8375	3.24599	7.02133	8.07504	13.9787	10.026	4.70161	10.6932	-1.18547	0.0140546	Unknown	0
VIT_18s0001g11070	Vitvi18g00833	3.08627	0.832534	1.15254	14.66	5.20599	11.5202	1.69045	10.4621	-2.62969	0.000681736	No hit	0
VIT_18s0001g12490	Vitvi18g00962	4.63076	3.29406	3.29348	9.90434	6.47749	6.55688	3.73943	7.64624	-1.03193	0.00127542	O-methyltransferase	0
VIT_18s0001g12860	Vitvi18g00992	2.03207	1.7131	1.81573	5.23058	3.39561	3.07425	1.85363	3.90014	-1.07317	0.00230516	Unknown protein	0
VIT_18s0001g14640	Vitvi18g02812	73.2562	41.1231	43.316	134.067	100.155	82.225	52.5651	105.482	-1.00482	0.000681736	No hit	0
VIT_18s0001g15640,VIT_18s0001g15650		#N/A	#N/A	#N/A	#N/A	#N/A	#N/A	1.75767	5.12997	-1.54529	0.000681736	Pathogenesis-related	0
VIT_18s0072g00360	Vitvi18g02971	2.02837	2.13359	1.56835	6.11766	4.20197	4.99945	1.9101	5.10636	-1.41864	0.000681736	No hit	0
VIT_18s0072g00620	Vitvi18g02985	4.58731	2.47736	2.70079	7.31509	10.6394	4.92782	3.25515	7.62743	-1.22847	0.0280169	No hit	0
VIT_18s0072g00990	Vitvi18g01676	6.34344	2.14055	1.92233	15.5612	2.62132	5.47394	3.46877	7.88551	-1.18478	0.000681736	Leucine-rich repeat protein kinase	0
VIT_18s0089g00380	Vitvi18g03235	2.50225	0.993112	1.20298	6.94483	13.506	6.81384	1.56611	9.08823	-2.53681	0.000681736	Carboxyesterase18 CXE18	0
VIT_18s0122g00300	Vitvi18g00020	10.7442	3.38938	5.07167	22.6307	7.0805	8.79386	6.40174	12.835	-1.00355	0.00278977	Unknown protein	0
VIT_18s0001g00610	Vitvi18g00148	15.2837	13.1842	13.3495	31.8093	30.4326	23.7986	13.9391	28.6802	-1.04091	0.000681736	Rho GTPase activator	0
VIT_18s0001g01410	Vitvi18g02517	0.546419	0.922994	0.931704	7.64482	4.19262	4.52339	0.800372	5.45361	-2.76847	0.000681736	Unknown	0
VIT_18s0001g05020	Vitvi18g02569	21.2186	12.9911	21.7263	46.6876	61.7449	47.1155	18.6453	51.8493	-1.47551	0.000681736	Senescence-associated protein	0
VIT_18s0001g06140	Vitvi18g00431	25.1778	18.2703	15.729	84.3933	52.3816	60.5517	19.7257	65.7755	-1.73747	0.000681736	Phosphate-induced protein 1	0
VIT_18s0001g06600	Vitvi18g00457	2.52033	2.10346	2.90185	6.36605	5.50123	4.80057	2.50855	5.55595	-1.14718	0.00127542	Unknown protein	0
VIT_18s0001g07340	Vitvi18g00510	32.4822	28.2023	37.9079	141.729	85.7788	99.6662	32.8642	109.058	-1.73051	0.000681736	Aspartic proteinase nepenthesin-1 precursor	0
VIT_18s0001g08750	Vitvi18g00634	14.122	11.3798	14.3217	27.8792	35.6412	26.4578	13.2745	29.9927	-1.17595	0.000681736	Unknown	0
VIT_18s0001g09350	Vitvi18g02654	1.73253	1.26267	2.12431	5.53136	5.67763	5.46006	1.7065	5.55635	-1.70309	0.000681736	No hit	0
VIT_18s0072g00150	Vitvi18g02962	7.44878	6.59452	7.17299	13.9213	26.6761	12.454	7.07209	17.6838	-1.32222	0.000681736	Unknown protein	0
VIT_18s0072g00270	Vitvi18g01618	2.06408	2.52881	1.70178	9.27809	7.34853	7.6141	2.09823	8.08024	-1.94523	0.000681736	Unknown	0
VIT_18s0072g00800	Vitvi18g02991	95.8155	86.6129	86.3496	408.495	280.104	275.85	89.5927	321.483	-1.84329	0.000681736	Histone H3	0
VIT_18s0089g01080	Vitvi18g02401	0.336194	0.242658	0.146969	3.08345	3.50717	3.25285	0.24194	3.28116	-3.76148	0.00889117	GDA2	0
VIT_18s0089g01290	Vitvi18g02426	0	0	0	0.905737	2.40537	1.25941	0	1.52351	-Inf	0.0261075	No hit	0
VIT_18s0089g01330	Vitvi18g02428	1.24842	1.33288	0.904147	2.23492	2.33373	2.99711	1.16181	2.52192	-1.11814	0.0186389	Epsin N-terminal	0
VIT_18s0001g02500	Vitvi18g01541	0.410472	0.257002	0.103771	1.56346	1.34429	1.3336	0.257082	1.41379	-2.45926	0.0156485	Unknown protein	0
VIT_19s0014g00800	Vitvi19g01823	0	0	0	4.27301	6.006	28.3017	0	12.8602	-Inf	0.000681736	No hit	0
VIT_19s0014g01270	Vitvi19g00101	1.61414	0.871907	2.04631	2.79142	3.69052	3.53468	1.51079	3.33887	-1.14406	0.00621087	Unknown	0
VIT_19s0014g02390	Vitvi19g01861	74.3946	60.7258	87.6872	164.122	179.205	150.19	74.2692	164.506	-1.1473	0.000681736	No hit	0
VIT_19s0014g03220	Vitvi19g01896	5.86222	4.37178	4.66521	13.9986	8.68269	8.7321	4.9664	10.4711	-1.07615	0.00230516	Unknown protein	0
VIT_19s0014g03310	Vitvi19g01897	7.75257	1.92233	2.32856	21.1105	7.48457	6.65005	4.00115	11.7484	-1.55397	0.000681736	No hit	0
VIT_19s0014g04720	Vitvi19g01972	25.9752	17.9529	27.3516	79.5654	49.9079	41.5372	23.7599	57.0035	-1.26252	0.000681736	Unknown protein	0
VIT_19s0090g00800	Vitvi19g02029	2.76291	1.12845	1.50361	7.69719	5.17249	3.75735	1.79832	5.54234	-1.62384	0.000681736	F-box protein	0
VIT_19s0090g01810	Vitvi19g00627	4.60833	2.29213	3.93339	10.9259	7.41445	7.10336	3.61128	8.48124	-1.23176	0.0120594	Unknown	0
VIT_19s0015g00620	Vitvi19g00690	0.91628	0.826943	0.438242	2.71517	2.4971	1.5421	0.727155	2.25145	-1.63052	0.000681736	Lectin protein kinase	0
VIT_19s0027g01850	Vitvi19g01661	5.96657	4.1421	4.39025	14.178	10.2628	8.39595	4.83297	10.9456	-1.17937	0.00230516	Unknown protein	0
VIT_19s0014g02120	Vitvi19g00181	5.62002	3.16283	1.47354	17.9829	2.00935	4.20824	3.4188	8.06682	-1.23851	0.0258657	Metallothionein	0
VIT_19s0090g00120	Vitvi19g02007	1.15515	0.347951	0.421482	2.13441	2.63423	1.80554	0.641528	2.19139	-1.77227	0.00278977	Ubiquitin-conjugating enzyme E2 variant	0
VIT_19s0090g00670	Vitvi19g00515	0.417591	0.223726	0.36134	0.949523	0.739095	0.644961	0.334219	0.777859	-1.21872	0.0204247	MutS homolog 5 MSH5	0
VIT_19s0015g00490	Vitvi19g02064	27.9117	34.3727	25.0668	95.0838	80.7614	67.2194	29.1171	81.0215	-1.47644	0.000681736	No hit	0
VIT_19s0015g01230	Vitvi19g00750	7.33466	5.54587	4.55854	40.6979	26.2549	25.4376	5.81303	30.7968	-2.40542	0.000681736	Unknown protein	0
VIT_02s0025g01710	Vitvi02g00160	9.78884	12.5085	6.56128	16.8508	25.8728	15.9854	9.61953	19.5696	-1.02458	0.000681736	Unknown	0
VIT_02s0025g02640	Vitvi02g00235	2.9025	1.86973	1.64716	6.47608	7.76777	4.31207	2.1398	6.1853	-1.53137	0.000681736	Unknown protein	0
VIT_02s0025g04080	Vitvi02g00377	1.13738	0.756764	1.34807	3.22566	3.27209	3.07992	1.08074	3.19256	-1.5627	0.000681736	CYP87A2	0
VIT_02s0025g04230	Vitvi02g00391	3.21199	8.56861	4.46707	15.9399	23.7385	15.4777	5.41589	18.3853	-1.76329	0.000681736	Thaumatin [Vitis vinifera]	0
VIT_02s0025g04260	Vitvi02g01403	4.67203	9.10056	4.02217	12.118	20.2122	9.57231	5.93159	13.9675	-1.23558	0.000681736	Osmotin [Vitis vinifera]	0
VIT_02s0025g04270	Vitvi02g01404	4.80209	13.0774	6.12519	22.5542	37.442	21.9413	8.00158	27.3125	-1.77121	0.000681736	Thaumatin	0
VIT_02s0154g00300	Vitvi02g01440	688.49	451.962	452.913	1466.55	1233.54	783.861	531.122	1161.32	-1.12865	0.000681736	Small nuclear ribonucleoprotein Sm D3	0
VIT_02s0154g00590	Vitvi02g01450	0.147738	0.423733	0.68437	2.84623	2.2164	0.977234	0.418614	2.01329	-2.26586	0.0429048	Unknown	0
VIT_02s0025g00870	Vitvi02g01330	22.4615	12.8965	13.8861	56.5	36.1889	29.873	16.4147	40.854	-1.31549	0.000681736	No hit	0
VIT_02s0025g01600	Vitvi02g00147	14.9672	9.78896	10.2552	43.4869	16.2785	17.3895	11.6705	25.7183	-1.13993	0.000681736	Harpin-induced 1	0
VIT_02s0025g02100	Vitvi02g01358	2.48361	0.526642	1.27587	12.7855	11.8886	12.1457	1.42871	12.2733	-3.10274	0.000681736	No hit	0
VIT_02s0025g02690	Vitvi02g00240	9.65243	9.96328	7.34417	24.4668	13.7143	20.8738	8.98663	19.685	-1.13124	0.000681736	Calmodulin-binding protein	0
VIT_02s0025g03190	Vitvi02g00288	3.02681	0.666385	1.91712	4.77384	4.12772	4.75463	1.87011	4.55207	-1.2834	0.00538952	2-oxoglutarate-dependent dioxygenase	0
VIT_02s0025g05030	Vitvi02g00460	33.7826	30.1195	23.6829	87.3376	73.3172	65.3502	29.195	75.335	-1.3676	0.000681736	Unknown protein	0
VIT_02s0154g00280	Vitvi02g01438	177.307	114.362	133.388	773.198	832.14	334.85	141.685	646.729	-2.19047	0.000681736	Arachidonic acid-induced DEA1	0
VIT_02s0154g00310	Vitvi02g00531	47.788	33.0597	38.6409	205.638	64.1878	90.3726	39.8295	120.066	-1.59192	0.000681736	Protease inhibitor/seed storage/lipid transfer protein (LTP)	0
VIT_02s0154g00320	Vitvi02g00532	124.914	138.261	74.5668	351.991	279.219	235.008	112.581	288.739	-1.35881	0.000681736	Protease inhibitor/seed storage/lipid transfer protein (LTP)	0
VIT_02s0154g00490	Vitvi02g01447	1.66947	1.55219	1.17513	1.65224	6.0091	6.04081	1.4656	4.56738	-1.63988	0.000681736	Heat shock 22 kDa protein mitochondrial	0
VIT_02s0236g00020	Vitvi02g01456	0.401556	0	0.472641	2.04301	3.97443	2.58711	0.291399	2.86818	-3.29907	0.0201268	Unknown	0
VIT_02s0236g00100	Vitvi02g01464	23.3555	11.5651	8.08973	63.2045	17.7577	23.5258	14.3368	34.8294	-1.28058	0.000681736	Unknown	0
VIT_02s0012g00990	Vitvi02g00666	6.04136	3.49122	3.68913	13.7878	11.5949	9.37931	4.40724	11.5873	-1.3946	0.000681736	LOL1 (LSD ONE like 1)	0
VIT_02s0012g01350	Vitvi02g00701	1.8439	2.01985	2.83048	7.67209	6.21477	8.28898	2.23141	7.39195	-1.728	0.000681736	No hit	0
VIT_02s0012g01410	Vitvi02g00705	17.3559	11.4463	15.7949	54.3396	43.9536	40.5157	14.8657	46.2696	-1.63808	0.000681736	TRN2 (TORNADO 2)	0
VIT_02s0012g02540	Vitvi02g01529	3.6537	3.10742	2.72449	8.32936	8.09027	5.7332	3.16187	7.38427	-1.22368	0.000681736	Chlororespiratory reduction 4 (CRR4)	0
VIT_02s0087g00280	Vitvi02g01215	0.179743	0.0423259	0.615245	0.839005	0.804003	0.768712	0.279105	0.803907	-1.52622	0.047467	Glycosyl transferase family 1 protein	0
VIT_03s0038g01850	Vitvi03g01389	9.16241	10.1281	9.8519	26.2562	19.4754	13.9794	9.71414	19.9037	-1.03488	0.000681736	Proline-rich protein 4	0
VIT_03s0038g01860	Vitvi03g01390	5.57626	5.62841	5.9656	18.3519	12.3959	7.70719	5.72342	12.8183	-1.16326	0.000681736	Proline-rich protein 4	0
VIT_03s0038g02060	Vitvi03g00113	17.8569	19.7799	14.6129	57.5385	23.6066	28.3856	17.4166	36.5102	-1.06784	0.000681736	Dirigent protein pDIR7	0
VIT_03s0063g00860	Vitvi03g00475	7.5642	8.50549	7.37739	16.9832	14.2805	19.0407	7.81569	16.7681	-1.10128	0.000681736	Serine carboxypeptidase	0
VIT_03s0063g01930	Vitvi03g00381	1.72241	1.30797	2.19374	3.85334	4.23786	4.78579	1.74137	4.29233	-1.30154	0.00964539	DC1 domain-containing protein	0
VIT_03s0063g01950	Vitvi03g00380	1.5962	1.24662	1.61793	6.20579	2.20624	4.38955	1.48692	4.26719	-1.52096	0.0018088	Unknown	0
VIT_03s0063g02650	Vitvi03g00321	1.35888	0.825713	1.13357	3.58484	2.90966	2.61842	1.10605	3.03764	-1.45753	0.0018088	Hydrolase, alpha/beta fold	0
VIT_03s0091g00230	Vitvi03g00580	4.70817	3.08229	2.38414	10.6907	21.1012	15.4482	3.39153	15.7467	-2.21504	0.000681736	Unknown protein	0
VIT_03s0091g00550	Vitvi03g00613	1.41568	1.19509	1.36413	3.63333	2.82819	2.30566	1.32497	2.92239	-1.14119	0.00127542	Unknown protein	0
VIT_03s0088g01160	Vitvi03g00781	1.56443	1.69863	1.65282	4.16709	3.44971	4.72022	1.63863	4.11234	-1.32747	0.000681736	Unknown protein	0
VIT_03s0017g01620	Vitvi03g01849	0.720309	1.08446	1.53257	2.52315	2.83621	2.39682	1.11244	2.58539	-1.21665	0.0137235	Disease resistance protein RGA4	0
VIT_03s0038g02180	Vitvi03g00125	13.3362	12.3266	11.393	44.821	27.572	29.6219	12.3519	34.005	-1.46101	0.000681736	Glycosyl hydrolase family 10 protein	0
VIT_03s0038g03550	Vitvi03g00215	3.37194	2.96004	3.41482	8.95683	5.23859	5.892	3.24893	6.69581	-1.04329	0.000681736	Unknown protein	0
VIT_03s0038g03660	Vitvi03g00227	16.8474	13.6542	13.4384	55.5314	18.3469	32.7507	14.6467	35.543	-1.27899	0.000681736	Armadillo/beta-catenin repeat protein / U-box domain-containing	0
VIT_03s0063g02090	Vitvi03g00369	14.674	7.85184	6.73705	37.5878	12.4292	13.369	9.7543	21.1287	-1.11509	0.000681736	Unknown protein	0
VIT_03s0091g00530	Vitvi03g00610	0.758273	0.202885	0.430079	2.003	0.879697	1.75464	0.463746	1.54578	-1.73693	0.00498847	N-acetyltransferase ESCO2	0
VIT_03s0088g00490	Vitvi03g00726	1.2192	0.777675	1.0093	5.81038	5.07704	4.37169	1.00206	5.08637	-2.34367	0.000681736	Unknown	0
VIT_03s0017g01840	Vitvi03g01856	0.876558	0.629161	0.831401	1.80914	2.03124	1.23665	0.77904	1.69234	-1.11925	0.0401999	Disease resistance protein RGA4	0
VIT_03s0017g02210	Vitvi03g01294	2.87262	0.744351	0.772844	11.9995	8.60657	8.09284	1.46327	9.56631	-2.70876	0.000681736	Unknown	0
VIT_04s0008g01080	Vitvi04g00089	3.54595	2.63449	3.91182	17.1204	11.3703	12.3108	3.36409	13.6005	-2.01537	0.000681736	Calmodulin-binding region IQD6	0
VIT_04s0008g03090	Vitvi04g00270	11.6189	10.2326	14.4608	39.3456	28.5457	18.5841	12.1041	28.8251	-1.25183	0.000681736	Unknown protein	0
VIT_04s0008g03630	Vitvi04g00317	6.956	8.57308	8.96867	17.6952	22.5747	15.7435	8.16592	18.6711	-1.19312	0.000681736	Binding	0
VIT_04s0008g04160	Vitvi04g00357	0.037199	0.0457168	0.221511	0.68497	0.188786	1.93736	0.101476	0.937038	-3.20697	0.0227478	Dehydration-responsive protein (RD22)	0
VIT_04s0008g04920	Vitvi04g00433	8.35465	9.18494	8.55382	17.0573	23.6138	14.3496	8.6978	18.3403	-1.07629	0.000681736	2-oxoglutarate-dependent dioxygenase	0
VIT_04s0008g05510	Vitvi04g00486	11.2239	2.76883	1.98897	31.1356	2.02086	5.26257	5.32724	12.8064	-1.2654	0.000681736	SYNC1 protein, related	0
VIT_04s0008g07080	Vitvi04g00641	0.650408	0.0493814	0.418718	1.67318	4.20073	1.45205	0.372836	2.44199	-2.71144	0.000681736	Chloroplast nucleoid DNA-binding protein	0
VIT_04s0069g00990	Vitvi04g00761	3.2324	3.93253	2.76287	11.3561	11.1293	9.34149	3.30927	10.609	-1.6807	0.000681736	Ulp1 protease , C-terminal catalytic domain containing protein	0
VIT_04s0023g03610	Vitvi04g01475	2.03853	1.39411	2.17121	5.33785	3.70088	2.32525	1.86795	3.78799	-1.01998	0.00455214	MLO4 (mildew resistance locus O 4)	0
VIT_04s0023g03720	Vitvi04g02163	2.49298	2.67157	2.49342	10.2265	7.41506	8.40868	2.55266	8.68341	-1.76626	0.000681736	Tetratricopeptide repeat domain male sterility MS5	0
VIT_04s0044g00290	Vitvi04g02211	2.48331	1.91876	3.18055	10.2531	7.58985	4.27959	2.52754	7.37418	-1.54475	0.000681736	No hit	0
VIT_04s0044g01150	Vitvi04g01674	1.11324	1.77061	1.14635	1.86568	2.11786	6.57404	1.3434	3.5192	-1.38936	0.000681736	Aminotransferase, class V	0
VIT_04s0008g02730	Vitvi04g01829	0	0	0	2.51171	0	6.39684	0	2.96952	-Inf	0.0256306	No hit	0
VIT_04s0008g03190	Vitvi04g00281	14.8104	8.36833	8.7572	44.6734	18.9755	16.7015	10.6453	26.7835	-1.33112	0.000681736	F-box family protein (FBX13)	0
VIT_04s0008g03570	Vitvi04g00308	5.70766	3.3825	5.13692	12.7907	9.88178	11.2211	4.74236	11.2979	-1.25237	0.000681736	Unknown protein	0
VIT_04s0008g06140	Vitvi04g01918	5.30817	1.91264	1.15841	16.0077	2.14379	4.84425	2.79307	7.66523	-1.45648	0.00413266	No hit	0
VIT_04s0008g06150	Vitvi04g01920	42.0953	11.7698	12.8106	103.868	13.5242	28.3242	22.2252	48.5721	-1.12793	0.000681736	No hit	0
VIT_04s0008g06660	Vitvi04g00601	6.62001	1.9109	6.48122	13.3407	16.0976	9.91579	5.00404	13.118	-1.39039	0.00814444	Unknown protein	0
VIT_04s0043g00850	Vitvi04g01045	25.6793	18.1904	18.3034	49.8093	49.0057	39.7568	20.7244	46.1906	-1.15627	0.000681736	Unknown protein	0
VIT_04s0023g00700	Vitvi04g01185	1.88283	1.57815	2.16654	3.80352	4.11289	4.85281	1.87584	4.25641	-1.1821	0.000681736	Serine carboxypeptidase S10	0
VIT_04s0023g00990	Vitvi04g02090	2.39898	0.457661	1.52453	4.20844	3.30732	3.8591	1.46039	3.79162	-1.37646	0.0186389	Unknown protein	0
VIT_04s0023g01170	Vitvi04g01227	39.0972	27.1715	33.3504	66.7725	74.0247	60.0475	33.2064	66.9482	-1.01159	0.000681736	Unknown protein	0
VIT_04s0023g03360	Vitvi04g01453	11.8609	13.1414	10.2073	33.1743	23.0739	21.863	11.7365	26.037	-1.14956	0.000681736	Unknown protein	0
VIT_04s0044g00560	Vitvi04g02223	38.5999	24.816	32.1232	153.255	82.7853	94.475	31.8464	110.172	-1.79055	0.000681736	Histone H3	0
VIT_04s0044g01760	Vitvi04g02252	9.95174	5.45522	4.72003	29.914	17.893	10.1098	6.709	19.3056	-1.52485	0.000681736	Unknown	0
VIT_05s0077g01280	Vitvi05g00089	7.92179	11.9071	10.4199	30.0607	41.673	20.1845	10.0829	30.6394	-1.60347	0.000681736	Glycosyl hydrolase family 3 beta xylosidase BXL1	0
VIT_05s0077g01630		0.371935	0	0.294709	1.56984	2.61216	0.841648	0.222215	1.67455	-2.91374	0.0416485	Major allergen Pru ar 1	0
VIT_05s0077g01650	Vitvi05g01752	47.861	49.7378	28.9697	258.935	278.244	161.87	42.1895	233.016	-2.46547	0.000681736	Major allergen Pru ar 1	0
VIT_05s0077g01960	Vitvi05g00042	1.62915	2.08527	1.31634	4.6859	3.25037	3.07346	1.67692	3.66991	-1.12993	0.000681736	Chromosoma associate protein subunit H2	0
VIT_05s0020g00610	Vitvi05g00236	0.745394	0.265531	0.257316	7.0836	2.93863	4.17951	0.422747	4.73391	-3.48517	0.000681736	Unknown protein	0
VIT_05s0020g01040	Vitvi05g01843	4.24757	3.66925	0.96623	3.09744	6.58785	8.83015	2.96102	6.17181	-1.0596	0.0347524	Unknown protein	0
VIT_05s0020g01270	Vitvi05g00292	5.23673	5.82978	4.10038	16.9881	9.99196	9.81264	5.05563	12.2642	-1.27849	0.000681736	Unknown protein	0
VIT_05s0020g02730	Vitvi05g00431	0.236882	0.0969091	0.410859	1.74474	0.400183	0.251434	0.248217	0.798786	-1.68621	0.044892	Nectarin IV NEC4	0
VIT_05s0020g02910	Vitvi05g00444	2.06211	3.35665	2.86246	6.62089	4.76824	6.22399	2.76041	5.87104	-1.08874	0.000681736	STE11 protein kinase homolog NPK1	0
VIT_05s0020g04410	Vitvi05g00604	0.688947	0.676482	0.678964	1.88249	1.50051	2.05604	0.681464	1.81302	-1.41168	0.000681736	Unknown	0
VIT_05s0049g01390	Vitvi05g00783	4.70291	4.73765	4.29812	11.0921	8.36584	9.1547	4.57956	9.53755	-1.05841	0.000681736	Unknown protein	0
VIT_05s0049g01720	Vitvi05g00815	2.5442	3.12257	1.81754	6.22729	4.99035	3.96313	2.49477	5.06026	-1.0203	0.000681736	Unknown	0
VIT_05s0049g02080	Vitvi05g00848	2.38818	1.58557	1.73326	6.90048	7.50574	5.91989	1.90234	6.77537	-1.83253	0.000681736	Calcium ion binding protein	0
VIT_05s0062g01070	Vitvi05g01343	7.17165	7.1509	7.24878	24.172	24.5405	18.537	7.19045	22.4165	-1.64041	0.000681736	Receptor protein kinase	0
VIT_05s0062g01360	Vitvi05g02124	15.3668	9.29396	10.6439	47.3687	19.1198	29.813	11.7682	32.1005	-1.4477	0.000681736	Unknown protein	0
VIT_05s0102g00600	Vitvi05g02185	0.838702	0.889015	0.358962	0.759639	2.93693	2.13572	0.69556	1.9441	-1.48285	0.0318167	No hit	0
VIT_05s0102g00620	Vitvi05g02187	3.13079	2.58691	1.16059	2.2216	9.57475	6.29752	2.29277	6.03129	-1.39538	0.0018088	No hit	0
VIT_05s0094g00960	Vitvi05g01642	1.10834	0.595819	0.412417	2.83491	2.9525	3.20216	0.705525	2.99652	-2.08652	0.000681736	UDP-xylose phenolic glycosyltransferase	0
VIT_05s0077g00540	Vitvi05g00162	1.93101	0.54936	1.464	6.33254	2.90376	3.27827	1.31479	4.17152	-1.66574	0.000681736	No hit	0
VIT_05s0077g01370	Vitvi05g00083	2.9492	3.147	2.8305	8.47619	6.52107	7.5946	2.97557	7.53062	-1.3396	0.000681736	Unknown protein	0
VIT_05s0077g01910	Vitvi05g01744	4.38543	2.59572	7.44693	6.55112	18.2786	8.74328	4.80936	11.191	-1.21842	0.00230516	No hit	0
VIT_05s0077g01920	Vitvi05g00046	3.49758	2.56305	4.91574	5.57319	12.5244	9.79015	3.65879	9.29592	-1.34523	0.00580399	No hit	0
VIT_05s0077g02330	Vitvi05g00006	4.46829	3.84871	3.77323	11.02	13.1718	10.2011	4.03008	11.4643	-1.50827	0.000681736	Transducin protein	0
VIT_05s0020g01160	Vitvi05g00281	0.950312	0.720596	0.941337	3.57188	2.60226	2.82275	0.870748	2.99896	-1.78414	0.000681736	Binding	0
VIT_05s0020g02920	Vitvi05g00448	4.3695	3.30324	2.74375	7.78321	7.79464	8.36632	3.47217	7.98139	-1.2008	0.000681736	Unknown protein	0
VIT_05s0020g03640	Vitvi05g00519	1.92251	1.66833	1.60482	7.56412	5.1062	5.8987	1.73189	6.18967	-1.83752	0.000681736	Unknown protein	0
VIT_05s0020g03650	Vitvi05g00520	5.85027	2.81363	5.11233	23.9482	26.7232	22.0354	4.59208	24.2356	-2.39991	0.000681736	Unknown protein	0
VIT_05s0020g04050	Vitvi05g00557	41.1473	23.3498	31.0572	105.275	82.9987	50.8809	31.8514	79.7183	-1.32355	0.000681736	Allergen	0
VIT_05s0020g04960	Vitvi05g00664	0.883779	0.569428	0.517321	2.75836	2.35143	2.33922	0.656842	2.483	-1.91847	0.0209987	No hit	0
VIT_05s0049g00680	Vitvi05g01941	3.6744	5.12423	2.97424	11.6115	14.9886	4.80096	3.92429	10.467	-1.41535	0.000681736	No hit	0
VIT_05s0049g00740	Vitvi05g01945	1.34262	0.209386	2.40953	1.88478	2.59396	4.07445	1.32051	2.85106	-1.1104	0.048924	No hit	0
VIT_05s0051g00700	Vitvi05g02019	5.8271	4.13187	5.50553	16.7399	17.0624	12.0603	5.15483	15.2875	-1.56836	0.000681736	No hit	0
VIT_05s0062g01260	Vitvi05g02122	269.092	157.913	149.466	1430.69	1492.01	641.761	192.157	1188.15	-2.62836	0.000681736	No hit	0
VIT_06s0004g01690	Vitvi06g00175	33.5367	30.1686	25.4886	110.339	70.9793	75.6424	29.7313	85.6534	-1.52653	0.000681736	Histone H3	0
VIT_06s0004g02230	Vitvi06g01635	3.1712	1.55636	3.07594	5.96529	6.69754	3.68381	2.60117	5.44888	-1.0668	0.0127144	Unknown protein	0
VIT_06s0004g02690	Vitvi06g00266	0.980587	0.977368	0.719632	3.5287	1.40865	1.93915	0.892529	2.29217	-1.36074	0.000681736	Glycosyl transferase family 2 protein	0
VIT_06s0004g03470	Vitvi06g00350	1.40456	0.833578	0.66021	3.20144	1.77407	2.66184	0.966116	2.54579	-1.39784	0.000681736	Unknown protein	0
VIT_06s0004g03770	Vitvi06g00379	1.24703	0.985943	1.99049	2.03619	4.07142	2.91335	1.40782	3.00698	-1.09485	0.0256306	Embryo-specific protein	0
VIT_06s0004g04640	Vitvi06g00463	125.163	88.4485	96.5144	458.104	385.651	419.011	103.375	420.922	-2.02566	0.000681736	Metallothionein 2b	0
VIT_06s0004g07680	Vitvi06g00761	1.92895	1.95322	1.29747	5.30884	5.17768	3.29672	1.72655	4.59441	-1.41199	0.000681736	Nodulin	0
VIT_06s0009g00320	Vitvi06g00906	0.184878	0.352411	0.243934	0.843777	0.748424	1.04496	0.260408	0.879055	-1.75518	0.029541	U-box protein	0
VIT_06s0061g00590	Vitvi06g01334	3.39763	3.8881	2.69128	11.1116	8.23176	7.01876	3.32567	8.78737	-1.40179	0.000681736	Nodulin family protein	0
VIT_06s0061g00600	Vitvi06g01927	0.299217	0.101722	0.205364	1.0264	1.51221	0.469194	0.202101	1.0026	-2.3106	0.00127542	Nodulin family protein	0
VIT_06s0061g00680	Vitvi06g01340	17.2338	15.2752	18.2254	53.7472	29.8155	31.8564	16.9115	38.473	-1.18585	0.000681736	Unknown protein	0
VIT_06s0004g01320	Vitvi06g00126	1.34474	1.86388	1.23151	3.14918	2.56562	3.51703	1.48005	3.07727	-1.05601	0.0106888	Unknown protein	0
VIT_06s0004g01710	Vitvi06g00178	62.126	53.7536	49.062	251.016	145.367	154.385	54.9805	183.589	-1.73949	0.000681736	Histone H3	0
VIT_06s0004g04110	Vitvi06g00411	5.52755	2.21896	4.47979	10.694	14.285	7.43018	4.07543	10.8031	-1.40642	0.000681736	Unknown protein	0
VIT_06s0004g04270	Vitvi06g00423	116.048	98.9024	106.66	370.365	229.367	218.169	107.203	272.633	-1.34661	0.000681736	Histone H2A.4 HTA12	0
VIT_06s0004g04370	Vitvi06g00433	90.1826	61.4234	84.3846	370.552	189.306	187.869	78.6635	249.242	-1.66378	0.000681736	Histone H4	0
VIT_06s0004g06170	Vitvi06g01740	8.05367	8.88241	6.03183	26.819	18.5621	14.4327	7.65597	19.9379	-1.38086	0.000681736	Thylakoid soluble phosphoprotein	0
VIT_06s0004g06680	Vitvi06g00650	0.352977	0.30724	0.458052	2.33702	1.36633	1.77825	0.372756	1.8272	-2.29333	0.000681736	ACR4 (Arabidopsis CRINKLY4)	0
VIT_06s0004g06770	Vitvi06g01752	3.55476	1.898	3.21872	19.6369	9.09174	4.26783	2.89049	10.9988	-1.92796	0.00278977	No hit	0
VIT_06s0009g00130	Vitvi06g00884	0	0	0	0	0	3.12711	0	1.04237	-Inf	0.000681736	No hit	0
VIT_06s0009g03540	Vitvi06g01907	7.29801	3.06741	1.35114	17.8542	2.76366	4.82334	3.90552	8.4804	-1.11862	0.010019	No hit	0
VIT_06s0009g03600	Vitvi06g01911	5.83453	5.55003	3.46487	12.8243	8.67383	9.11984	4.94981	10.206	-1.04397	0.000681736	Wall-associated receptor kinase-like 14	0
VIT_06s0061g00520	Vitvi06g01924	1.82927	0.540116	0.805238	2.13365	3.77451	1.7966	1.05821	2.56825	-1.27916	0.00498847	Serine carboxypeptidase precursor	0
VIT_06s0061g00530	Vitvi06g01925	0.209284	0.249284	0.150982	0.844035	0.995097	0.790505	0.203183	0.876545	-2.10905	0.00850984	Serine carboxypeptidase precursor	0
VIT_06s0061g01380	Vitvi06g01410	28.2668	10.7802	19.8984	102.093	99.4909	98.7076	19.6485	100.097	-2.34891	0.000681736	Pop3 peptide	0
VIT_07s0104g00050	Vitvi07g00136	2.6213	1.2969	1.66915	5.86706	4.81995	4.69677	1.86245	5.12793	-1.46117	0.00127542	Unknown protein	0
VIT_07s0104g00490	Vitvi07g00176	1.07237	0.997208	2.34039	3.78931	2.72813	3.34192	1.46999	3.28645	-1.16073	0.00580399	Unknown	0
VIT_07s0104g00960	Vitvi07g00219	36.3526	37.6762	31.93	168.571	103.038	83.4295	35.3196	118.346	-1.74447	0.000681736	Histone H2AXb HTA3	0
VIT_07s0104g01350	Vitvi07g00251	83.6934	51.7705	58.6361	163.973	122.714	117.949	64.7	134.879	-1.05983	0.000681736	Integral membrane family protein UPF0497	0
VIT_07s0005g01140	Vitvi07g00386	14.4173	2.58242	4.62965	38.6227	4.77747	6.43216	7.20979	16.6108	-1.20409	0.000681736	Unknown protein	0
VIT_07s0005g03140	Vitvi07g00586	7.97537	4.96419	5.19591	12.8292	21.6538	20.0074	6.04516	18.1635	-1.58719	0.000681736	Aspartyl protease	0
VIT_07s0005g03810	Vitvi07g00639	5.47017	3.27183	3.12888	8.46311	9.81319	5.51032	3.95696	7.92887	-1.00272	0.031363	Unknown protein	0
VIT_07s0005g03990	Vitvi07g00659	4.77121	5.84717	3.71477	10.7173	9.01664	10.1492	4.77772	9.96102	-1.05997	0.000681736	Unknown protein	0
VIT_07s0005g06160	Vitvi07g02364	61.2147	37.2612	38.8972	117.76	86.0039	71.7861	45.791	91.8501	-1.00422	0.000681736	No hit	0
VIT_07s0031g02770	Vitvi07g01955	1.4167	1.64393	2.48916	6.28909	3.90341	4.26523	1.84993	4.81924	-1.38134	0.029302	Unknown protein	0
VIT_07s0141g00760	Vitvi07g00021	0.470939	0	0.513828	0.296728	1.14654	1.00052	0.328256	0.814596	-1.31126	0.044892	Unknown protein	0
VIT_07s0104g00470	Vitvi07g00174	15.9251	10.2542	7.14352	37.1186	38.528	30.5633	11.1076	35.4033	-1.67234	0.000681736	Unknown protein	0
VIT_07s0104g00500	Vitvi07g00177	3.28451	2.08152	2.02942	9.94612	6.37329	7.99109	2.46515	8.1035	-1.71687	0.000681736	Unknown protein	0
VIT_07s0104g01270	Vitvi07g00243	3.21449	1.60612	3.05727	8.12858	7.32726	6.68066	2.62596	7.37883	-1.49055	0.000681736	Kinase interacting family protein	0
VIT_07s0005g01060	Vitvi07g02212	7.24614	6.8055	5.15229	22.6747	24.3267	13.9785	6.40131	20.3266	-1.66693	0.000681736	Histone H1	0
VIT_07s0005g01080	Vitvi07g00380	1.81471	2.03248	1.28024	1.61267	6.98304	4.21868	1.70914	4.27146	-1.32146	0.00538952	Unknown protein	0
VIT_07s0005g01320	Vitvi07g02221	24.457	9.88855	8.44781	56.7847	18.9128	17.1941	14.2644	30.9639	-1.11816	0.000681736	Unknown	0
VIT_07s0005g03750	Vitvi07g00634	0.3883	0.181186	0.49382	1.20647	0.897844	1.72368	0.354436	1.276	-1.84803	0.00455214	RIC7 (ROP-interactive crib motif-containing protein 7)	0
VIT_07s0005g05210	Vitvi07g02317	37.9609	24.2166	30.7091	148.113	74.8969	47.8866	30.9622	90.2988	-1.5442	0.000681736	No hit	0
VIT_07s0005g05230	Vitvi07g02318	80.8129	58.4086	83.7935	210.2	138.716	122.445	74.3384	157.12	-1.07969	0.000681736	No hit	0
VIT_07s0129g00190	Vitvi07g01596	1.08487	0.798213	0.773516	3.50233	1.75357	2.33332	0.885532	2.52974	-1.51437	0.000681736	Binding	0
VIT_07s0031g01260	Vitvi07g02681	4.04263	0.807165	3.32431	11.8151	11.7327	7.6788	2.7247	10.4089	-1.93365	0.000681736	No hit	0
VIT_07s0031g01430	Vitvi07g01820	0	0	0	2.75833	1.49422	0	0	1.41751	-Inf	0.0357679	No hit	0
VIT_07s0141g00930		0.755213	0.690287	0.557441	2.21387	2.72382	1.45931	0.667647	2.13233	-1.67528	0.00699553	33 kDa secretory protein	0
VIT_07s0151g00680		0.491247	0.335149	0.57314	1.35815	0.700134	1.09121	0.466512	1.04983	-1.17017	0.00736065	Tetratricopeptide repeat (TPR)-containing	0
VIT_08s0032g00700	Vitvi08g00212	1.37496	1.61765	1.25408	3.01912	3.15297	2.51823	1.41556	2.89678	-1.03307	0.0224825	CXE carboxylesterase	0
VIT_08s0032g01030	Vitvi08g00261	0.883981	0.957302	0.0828288	2.87104	1.24242	1.24188	0.641371	1.78511	-1.47678	0.0201268	Glutaredoxin	0
VIT_08s0058g00950	Vitvi08g00819	0.922105	0.611665	0.529232	1.93051	1.55159	1.32249	0.687667	1.60153	-1.21967	0.0183133	Curculin-like (mannose-binding) lectin family	0
VIT_08s0007g00580	Vitvi08g01222	1.08217	1.20824	1.46357	7.32754	0.997876	3.25092	1.25133	3.85878	-1.62469	0.00736065	No hit	0
VIT_08s0007g01950	Vitvi08g02235	1.1848	1.66883	2.35841	7.79348	5.97253	3.6082	1.73735	5.7914	-1.73703	0.0166239	Unknown	0
VIT_08s0007g02850	Vitvi08g01416	2.96269	2.27777	2.961	7.4306	5.68945	3.89178	2.73382	5.67061	-1.05259	0.00230516	F-box family protein	0
VIT_08s0007g06500	Vitvi08g01738	6.49534	8.37365	4.83753	20.899	20.3216	16.155	6.56884	19.1252	-1.54177	0.000681736	Unknown protein	0
VIT_08s0007g06800	Vitvi08g01767	2.43756	3.02771	2.50659	9.01556	4.11964	5.93402	2.65729	6.35641	-1.25826	0.000681736	Chromomethylase	0
VIT_08s0007g08020	Vitvi08g02385	42.4292	15.2581	13.0917	103.593	21.5276	27.3081	23.593	50.8096	-1.10674	0.000681736	No hit	0
VIT_08s0007g08460	Vitvi08g01904	4.66934	4.77733	4.70185	20.8905	15.437	13.2213	4.71618	16.5163	-1.8082	0.000681736	Unknown protein	0
VIT_08s0056g01240	Vitvi08g01993	2.39683	2.23692	2.14902	5.93656	7.2624	4.46956	2.26092	5.88951	-1.38124	0.00127542	No hit	0
VIT_08s0032g00340	Vitvi08g02013	3.84689	0.695569	2.52768	5.58273	6.7021	6.61715	2.35671	6.30066	-1.41873	0.0195389	No hit	0
VIT_08s0032g00640	Vitvi08g00202	4.33422	1.62488	2.21429	7.98809	4.27756	4.39147	2.72446	5.55237	-1.02713	0.0215948	Unknown	0
VIT_08s0105g00180	Vitvi08g02051	1.53465	0.311609	0.269614	3.87776	1.02942	0.731481	0.70529	1.87955	-1.4141	0.00850984	U-box domain-containing protein	0
VIT_08s0105g00190	Vitvi08g02053	3.74065	0.684699	0.829392	8.25329	2.36798	1.73946	1.75158	4.12025	-1.23407	0.000681736	U-box domain-containing protein	0
VIT_08s0105g00600	Vitvi08g00679	0.340825	0.787608	0.136293	0.261428	0.464629	21.0186	0.421575	7.24822	-4.10377	0.000681736	Late embryogenesis abundant protein B19.3	0
VIT_08s0058g00540	Vitvi08g00781	2.89058	2.72248	2.44759	9.87569	9.43306	7.2659	2.68688	8.85822	-1.72108	0.000681736	IMK2 (inflorescence meristem receptor-like kinase 2)	0
VIT_08s0058g01420	Vitvi08g00871	1.33981	1.87681	1.31619	5.68814	5.62911	4.69859	1.51094	5.33861	-1.82102	0.000681736	Unknown protein	0
VIT_08s0040g00480	Vitvi08g00910	3.00847	1.76336	3.50914	7.53615	5.09721	7.57069	2.76033	6.73468	-1.28677	0.000681736	Unknown	0
VIT_08s0040g00490	Vitvi08g00911	3.42158	2.04161	3.78231	7.30015	9.12505	5.60862	3.08184	7.34461	-1.2529	0.000681736	Caspase	0
VIT_08s0040g01800	Vitvi08g01032	1.6922	1.39103	0.744527	3.22398	2.645	1.79054	1.27592	2.55317	-1.00076	0.00774364	BTB/POZ; NPH3	0
VIT_08s0007g00220	Vitvi08g01189	2.07633	2.20414	1.13472	4.37193	3.73179	4.24138	1.80506	4.11503	-1.18885	0.00230516	Unknown protein	0
VIT_08s0007g00750	Vitvi08g01235	18.9083	9.53421	10.5837	39.5322	52.0405	33.5732	13.0087	41.7153	-1.68109	0.000681736	SRG1 (senescence-related gene 1)	0
VIT_08s0007g01600	Vitvi08g01303	2.5929	2.35734	1.82565	6.76653	2.61716	5.38092	2.25863	4.92154	-1.12366	0.000681736	Unknown protein	0
VIT_08s0007g03220	Vitvi08g01451	1.40741	0.685013	0.95743	5.34045	3.04633	3.32672	1.01662	3.9045	-1.94136	0.000681736	Unknown	0
VIT_08s0007g04000	Vitvi08g02274	3.71734	4.77789	3.7541	2.84867	20.4767	12.9548	4.08311	12.0934	-1.56648	0.000681736	Unknown protein	0
VIT_08s0007g05850,VIT_08s0007g05860		#N/A	#N/A	#N/A	#N/A	#N/A	#N/A	10.5877	23.3969	-1.14392	0.0463692	No hit	0
VIT_08s0007g05990	Vitvi08g01699	1.20343	1.06212	1.02926	8.77823	2.50002	3.76615	1.09827	5.0148	-2.19096	0.000681736	Beta 1-3 glucanase	0
VIT_08s0007g06430	Vitvi08g02344	0.613106	1.99186	2.04159	0.889359	1.13889	8.87829	1.54885	3.63551	-1.23096	0.0431203	No hit	0
VIT_08s0007g07490	Vitvi08g01822	1.9188	1.53786	1.70431	7.94435	5.08043	6.16898	1.72032	6.39792	-1.89492	0.000681736	Binding	0
VIT_08s0007g07790	Vitvi08g01851	3.68763	1.76871	3.34762	13.3497	7.85159	7.64828	2.93465	9.61654	-1.71233	0.000681736	UVI4 (polychome, UV-B-insensitive 4)	0
VIT_08s0007g07930	Vitvi08g01863	11.9238	11.2156	11.7955	27.459	20.5823	25.1423	11.645	24.3945	-1.06685	0.000681736	Clavata1 receptor kinase (CLV1)	0
VIT_08s0007g08030	Vitvi08g02386	10.1573	8.0879	10.036	29.8917	27.6965	16.5486	9.42707	24.7123	-1.39035	0.000681736	No hit	0
VIT_08s0007g08520	Vitvi08g02401	74.5113	18.0823	23.2869	193.52	57.2209	46.5859	38.6268	99.109	-1.35941	0.000681736	Unknown protein	0
VIT_09s0002g00490	Vitvi09g00033	10.1805	5.46292	5.42061	15.604	22.319	10.7057	7.02135	16.2095	-1.20702	0.000681736	Lipase GDSL 5	0
VIT_09s0002g03650	Vitvi09g00304	0.379126	0.296559	0.119743	1.01162	0.816419	0.812177	0.265143	0.880073	-1.73085	0.0285277	DTA4 (downstream target of AGL15-4)	0
VIT_09s0002g04620	Vitvi09g01609	27.0328	31.2931	27.2146	57.7443	73.6906	44.9673	28.5135	58.8008	-1.04419	0.000681736	Unknown protein	0
VIT_09s0002g05680	Vitvi09g00486	1.60696	2.43216	1.48737	4.43206	4.817	4.37026	1.84216	4.53977	-1.30122	0.000681736	Unknown protein	0
VIT_09s0002g05820	Vitvi09g01641	23.4872	18.6105	21.5772	56.4899	41.4997	32.7652	21.2249	43.5849	-1.03807	0.000681736	Unknown	0
VIT_09s0002g07090	Vitvi09g00625	0.890824	0.479317	0.798336	2.22621	1.33604	1.76177	0.722826	1.77468	-1.29584	0.0215948	Unknown protein	0
VIT_09s0002g08420	Vitvi09g00759	76.3281	52.7847	44.3717	158.888	88.567	103.501	57.8282	116.985	-1.01648	0.000681736	Unknown	0
VIT_09s0018g01680	Vitvi09g01273	10.7645	13.006	8.6818	14.2668	36.0263	22.2024	10.8174	24.1652	-1.15957	0.000681736	Unknown protein	0
VIT_09s0018g01690	Vitvi09g01904	0	0	0	1.65988	3.77778	2.6373	0	2.69165	-Inf	0.0117541	No hit	0
VIT_09s0002g00630	Vitvi09g02017	16.8222	10.6541	9.67921	26.6634	91.2915	56.4368	12.3852	58.1305	-2.23068	0.000681736	No hit	0
VIT_09s0002g00640	Vitvi09g00045	53.3507	26.4054	25.9342	59.9139	259.456	151.585	35.2301	156.985	-2.15575	0.000681736	Small heat stress protein class CIII	0
VIT_09s0002g01200	Vitvi09g01503	0.758885	0.455161	0.102101	2.78589	0.25061	0.422803	0.438716	1.1531	-1.39416	0.00230516	Unknown protein	0
VIT_09s0002g01680	Vitvi09g00143	0.88416	1.36209	0.604203	1.96821	2.09145	2.04076	0.950153	2.03347	-1.09772	0.000681736	Calmodulin-binding region IQD6	0
VIT_09s0002g03350	Vitvi09g01571	2.12862	1.76854	1.94144	7.72036	5.13501	5.87906	1.9462	6.24481	-1.682	0.000681736	Unknown	0
VIT_09s0002g04840	Vitvi09g01616	6.07333	3.67472	3.38297	36.7975	29.7423	15.7632	4.37701	27.4343	-2.64796	0.000681736	Unknown	0
VIT_09s0002g05290	Vitvi09g00450	0.191821	0.426967	0.258598	0.351098	1.58683	4.98501	0.292462	2.30765	-2.9801	0.00230516	2-oxoglutarate-dependent dioxygenase	0
VIT_09s0002g06070	Vitvi09g00524	3.62872	2.82126	2.02517	4.26152	10.5284	12.019	2.82505	8.93633	-1.66141	0.000681736	Late embryogenesis abundant protein	0
VIT_09s0002g08540	Vitvi09g00772	6.97192	6.63833	6.41487	12.1962	24.5791	8.3214	6.67504	15.0322	-1.17121	0.000681736	Serine-rich protein	0
VIT_09s0002g08590	Vitvi09g00782	0.741717	0.838965	0.635162	1.4556	0.923861	2.32788	0.738615	1.56912	-1.08706	0.0209987	Pentatricopeptide (PPR) repeat-containing protein	0
VIT_09s0002g09270	Vitvi09g00857	0.308856	0.258189	0.417	1.0396	1.06618	0.707095	0.328015	0.937627	-1.51525	0.0209987	CYP82M1v4	0
VIT_09s0096g00490	Vitvi09g00902	0.233457	0.45095	0.252114	0.57671	0.171894	2.46001	0.312174	1.06954	-1.77657	0.00325662	C2-HC type zinc finger protein C.e-MyT1	0
VIT_09s0018g00780	Vitvi09g01181	0	0	0	0	0.0144671	3.22683	0	1.08043	-Inf	0.000681736	HcrVf1 protein	0
VIT_09s0054g01760	Vitvi09g01471	1.72115	1.01621	0.783339	3.88105	5.41718	2.79639	1.17357	4.03154	-1.78043	0.000681736	Unknown protein	0
VIT_00s0125g00060	Vitvi10g01200	18.346	13.1576	17.1778	94.4176	11.712	12.7701	16.2271	39.6332	-1.2883	0.000681736	Unknown	0
VIT_00s0187g00160	Vitvi10g01672	31.047	14.2779	19.6871	113.321	110.331	104.106	21.6707	109.252	-2.33385	0.000681736	Ripening-related protein	0
VIT_00s0259g00110	Vitvi10g00246	33.8398	49.6206	38.4163	77.1896	96.9597	70.7238	40.6256	81.6244	-1.00661	0.000681736	ATFP3 (Arabidopsis thaliana farnesylated protein 3	0
VIT_00s0333g00060	Vitvi07g01140	10.1921	8.4212	7.62987	30.4732	20.0169	16.8753	8.74772	22.4551	-1.36007	0.000681736	Unknown protein	0
VIT_00s0357g00090	Vitvi07g01350	10.1567	8.58334	9.26484	26.7122	18.0031	22.674	9.33497	22.4631	-1.26684	0.000681736	Unknown protein	0
VIT_00s0361g00090	Vitvi10g02177	1.7954	1.38726	1.58707	3.41221	2.38694	3.86591	1.58991	3.22168	-1.01887	0.00413266	Phototropic-responsive NPH3 protein	0
VIT_00s0475g00020	Vitvi10g01723	7.69472	5.92452	7.00253	17.8583	15.4501	14.4708	6.87392	15.9264	-1.21221	0.000681736	Zinc finger (C3HC4-type ring finger)	0
VIT_00s0499g00020	Vitvi07g02983	42.2716	39.0823	33.3182	121.373	92.0887	88.6029	38.224	100.688	-1.39735	0.000681736	Unknown protein	0
VIT_00s0516g00020	Vitvi10g00164	4.63387	5.90133	3.17211	13.9674	9.10804	11.1006	4.5691	11.392	-1.31804	0.000681736	Calcium-binding EF hand family	0
VIT_00s0804g00020	Vitvi00g00936	3.6248	1.65588	2.67441	7.46448	5.25993	5.61816	2.6517	6.11419	-1.20524	0.000681736	Unknown protein	0
VIT_00s0945g00010	Vitvi01g02303	2.62532	1.86077	0.965996	4.44379	3.80539	2.91202	1.81736	3.7204	-1.03361	0.0367797	Unknown protein	0
VIT_00s1373g00020	Vitvi00g01106	2.06799	2.59656	2.51623	8.72807	9.00684	4.94038	2.39359	7.55843	-1.65891	0.0404248	Unknown protein	0
VIT_00s1404g00010	Vitvi10g01652	1.4435	1.81842	1.12382	4.65999	3.00364	2.59968	1.46191	3.4211	-1.2266	0.0018088	Calmodulin-binding	0
VIT_00s2300g00010	Vitvi03g01897	3.87466	3.08372	2.41145	13.8964	21.9865	11.2417	3.12328	15.7082	-2.33039	0.000681736	Acyltransferase	0
VIT_00s0125g00230		0	0	0	2.31515	2.36926	1.2405	0	1.97497	-Inf	0.029541	No hit	0
VIT_00s0179g00340	Vitvi07g02097	26.1523	17.0055	26.1257	119.165	79.3868	88.5115	23.0945	95.6876	-2.05078	0.000681736	Histone H2A variant 1 HTA11	0
VIT_00s0189g00010	Vitvi07g01078	5.8839	5.09082	6.36718	14.7063	16.9888	12.5998	5.78063	14.765	-1.35288	0.000681736	Unknown protein	0
VIT_00s0256g00010	Vitvi10g02089	1.43705	0.40725	0.775204	4.37799	3.1232	2.76735	0.873168	3.42285	-1.97087	0.000681736	Unknown	0
VIT_00s0291g00050	Vitvi01g00646	8.85948	9.88772	8.83238	15.7782	25.7304	18.3209	9.19319	19.9432	-1.11726	0.000681736	Octicosapeptide/Phox/Bem1p (PB1) domain-containing protein	0
VIT_00s0333g00050	Vitvi07g02443	43.7432	23.5838	19.1811	178.316	131.057	103.293	28.8361	137.555	-2.25406	0.000681736	DIR1 (defective IN induced resistance 1)	0
VIT_00s0373g00020	Vitvi07g03067	2.04623	0.379184	0.765525	5.2379	0.626331	1.58502	1.06365	2.48309	-1.22311	0.02129	HSL2 (HAESA-like 2)	0
VIT_00s0411g00010	Vitvi10g02109	0.777993	0.307624	0.558949	2.16048	1.65142	1.09744	0.548189	1.63645	-1.57782	0.00230516	Unknown	0
VIT_00s0415g00070	Vitvi07g02611	66.578	43.0717	44.7957	172.257	157.023	108.992	51.4818	146.09	-1.50473	0.000681736	No hit	0
VIT_00s0508g00040	Vitvi10g00264	1.3964	2.03918	1.45673	4.06521	4.23196	5.20029	1.63077	4.49915	-1.4641	0.000681736	Unknown protein	0
VIT_00s0802g00010	Vitvi07g02625	141.928	71.0048	87.4928	303.451	149.134	239.28	100.142	230.622	-1.20348	0.000681736	No hit	0
VIT_00s2485g00010	Vitvi00g02300	0.505554	0.290727	0.293471	1.07897	1.60073	0.335245	0.363251	1.00498	-1.46813	0.0328218	CRK10 (cysteine-rich RLK10)	0

## Sheet: S2_GSEA
Table S2. Gene set enrichment analysis (GSEA) of total gene expression in LD and SD buds. A positive normalized enrichment score (NES) indicates VitisNet pathways enriched in SD and a negative NES indicates pathways enriched in LD treatments at nominal p-value <0.05 and false discovery rate (FDR) q-value < 25%.
SD buds						LD buds
VitisNet ID	SIZE	NES	NOM p-val	FDR q-val		VitisNet ID	SIZE	NES	NOM p-val	FDR q-val
VV10010GLYCOLYSIS	181	3.58475	0	0		VV10195PHOTOSYNTHESIS	113	-4.66463	0	0
VV10020CITRATE_CYCLE	58	2.69524	0	0.000240882		VV10196PHOTOSYNTHESIS_ANTENNA_PROTEINS	19	-3.67677	0	0
VV10061FATTY_ACID_BIOSYNTHESIS	70	2.30622	0	0.00322814		VV10900TERPENOID_BIOSYNTHESIS	149	-1.92406	0.0083682	0.0248012
VV10071FATTY_ACID_METABOLISM	82	2.68043	0	0.000309736		VV10904DITERPENOID_BIOSYNTHESIS	66	-1.79169	0.0195312	0.0460309
VV10260GLYCINE_SERINE_AND_THREONINE_METABOLISM	95	2.50861	0	0.00106363		VV10906CAROTENOID_BIOSYNTHESIS	37	-2.38968	0.00205761	0.00270352
VV10340HISTIDINE_METABOLISM	51	2.13573	0	0.0102781		VV23030DNA_REPLICATION	61	-1.65987	0.0323232	0.0765281
VV10350TYROSINE_METABOLISM	142	2.72243	0	0.000172424		VV23410BASE_EXCISION_REPAIR	29	-1.82709	0.020202	0.0392105
VV10500STARCH_AND_SUCROSE_METABOLISM	318	2.43113	0	0.00172759		VV24120UBIQUITIN_MEDIATED_PROTEOLYSIS	166	-1.5351	0.0452756	0.122805
VV10510N-GLYCAN_BIOSYNTHESIS	46	2.39287	0	0.00195644		VV30001ABA_SIGNALING	150	-2.71325	0	0.000226039
VV10620PYRUVATE_METABOLISM	179	3.14441	0	0		VV30003AUXIN_SIGNALING	262	-2.8856	0	0.000101343
VV10670ONE_CARBON_POOL_BY_FOLATE	39	2.32157	0	0.00306397		VV30008ETHYLENE_SIGNALING	233	-3.25336	0	0
VV10940PHENYLPROPANOID_BIOSYNTHESIS	212	3.15172	0	0		VV40006CELL_WALL	441	-2.20746	0.00194932	0.00748313
VV11000SINGLE_REACTIONS	161	2.9664	0	0		VV44110CELL_CYCLE	315	-4.26543	0	0
VV11012IBA_METABOLISM	13	2.56728	0	0.000892514		VV44810REGULATION_OF_ACTIN_CYTOSKELETON	336	-2.32921	0	0.00373493
VV23008RIBOSOME_BIOGENESIS_IN_EUKARYOTES	100	4.35231	0	0		VV50004AUXIN_TRANSPORT	52	-2.07154	0.00782779	0.0151003
VV23010RIBOSOME	382	4.02187	0	0		VV50101CHANNELS_AND_PORES	367	-1.6803	0.030888	0.075044
VV23013RNA_TRANSPORT	212	2.95003	0	0		VV50105TRANSPORT_ELECTRON_CARRIERS	60	-3.87007	0	0
VV23040SPLICEOSOME	231	3.84121	0	0		VV50113THYLAKOID_TARGETING_PATHWAY	48	-1.93355	0.00416667	0.0251948
VV23050PROTEASOME	57	2.66438	0	0.000369153		VV50135PRIMARY_ACTIVE_TRANSPORTER_CAT_D3_TO_E2	81	-1.99224	0.00379507	0.0213164
VV23060PROTEIN_EXPORT	58	2.51139	0	0.00112272		VV60001ABI3VP1	23	-1.96343	0.00764818	0.0233968
VV44146PEROXISOME	77	3.04173	0	0		VV60003AP2_EREBP	134	-3.4211	0	0
VV50109INCOMPLETELY_CHARACTERIZED_TRANSPORT_SYSTEMS	329	2.4206	0	0.00170412		VV60007AS2	48	-1.94031	0	0.0253126
VV50110PROTEIN_COAT	205	3.59342	0	0		VV60008AUXIAA	21	-2.77841	0	9.12088e-05
VV50111TETHERING_FACTORS	102	2.23756	0	0.00474113		VV60011BHLH	147	-3.83678	0	0
VV50132PRIMARY_ACTIVE_TRANSPORTER_CAT_A5_TO_A8	179	2.79713	0	0		VV60012BZIP	63	-2.2701	0	0.00533533
VV50133PRIMARY_ACTIVE_TRANSPORTER_CAT_A9_TO_A18	213	3.98316	0	0		VV60015C2C2-DOF	25	-2.56446	0	0.000572766
						VV60017C2H2	121	-1.66434	0.0402299	0.0766483
						VV60034HB	91	-2.17343	0.00195312	0.00845378
						VV60044MYB	166	-1.88375	0.0113422	0.0303159
						VV60049PLATZ	12	-1.78378	0.00982318	0.0463736
						VV60055SBP	20	-1.97331	0.0019802	0.0229471
						VV60063TUB	13	-1.658	0.0329897	0.0752301
						VV60066WRKY	62	-2.62736	0	0.000403452
						VV60068ZF-HD	17	-3.14143	0	0
						VV60072ORPHANS_RESPONSE_REG	13	-2.37811	0	0.0028976
						VV60073ORPHANS_ZF-B_BOX	15	-2.05447	0.00396825	0.0157394
						VV60082GNAT	35	-1.66607	0.0186335	0.0781592
						VV60086OFP	14	-1.92614	0.00411523	0.0253212

## Sheet: S3_DEGs GO
Table S3: Gene Ontology enrichment analysis or differentially expressed genes for V. riparia bud short day (SD, 13h) and long day (LD, 15h). Significance of BP enrichment was calculated using hypergeometric distribution adjusted by set count sizes (SCS) for multiple hypothesis correction (P-value, SCS < 0.05).
SD Buds						LD Buds
GO term ID	GO type	GO Name	p-value	SD gene list		GO term ID	Go type	GO Name	p-value	LD gene list
GO:0003824	MF	catalytic activity 1	9.48e-05	0000G09570,VIT_06S0080G00120,VIT_18S0075G00810,VIT_02S0012G00540,VIT_07S0005G06010,VIT_06S0009G03380,VIT_18S0001G06060,VIT_10S0003G02280,VIT_03S0063G00370,VIT_07S0104G01260,VIT_06S0004G06790,VIT_00S0371G00100,VIT_18S0072G00920,VIT_10S0003G00470,VIT_00S0444G00010,VIT_05S0094G01230,VIT_08S0007G07780,VIT_01S0011G00730,VIT_12S0059G00770,VIT_13S0156G00590,VIT_04S0079G00240,VIT_06S0004G06020,VIT_06S000…		GO:0065007	BP	biological regulation	9.65e-06	VIT_14S0060G00450,VIT_05S0020G04780,VIT_16S0039G02400,VIT_13S0084G00800,VIT_13S0073G00520,VIT_07S0005G01080,VIT_11S0016G02970,VIT_14S0108G01630,VIT_06S0080G00290,VIT_16S0022G02210,VIT_00S1291G00010,VIT_11S0016G05330,VIT_08S0007G03220,VIT_03S0063G01930,VIT_10S0003G02220,VIT_11S0016G00670,VIT_13S0067G01530,VIT_13S0067G02560,VIT_11S0037G00880,VIT_08S0007G08800,VIT_03S0038G03540,VIT_09S0018G01630,VIT…
GO:0004497	MF	monooxygenase activity 3	0.00122	VIT_17S0000G09570,VIT_07S0104G01260,VIT_11S0078G00290,VIT_03S0063G01650,VIT_18S0001G09650,VIT_11S0065G00350,VIT_01S0010G03560,VIT_03S0063G01480,VIT_07S0129G00760,VIT_10S0092G00370,VIT_03S0063G01530,VIT_06S0004G06480,VIT_03S0063G01820,VIT_15S0048G01960,VIT_07S0031G01380,VIT_15S0048G01530,VIT_06S0004G06460,VIT_07S0129G00800,VIT_07S0129G00820,VIT_19S0015G02050		GO:0000070	BP	mitotic sister chromatid segregation	0.00415	VIT_13S0067G01530,VIT_01S0010G02430,VIT_12S0059G01070,VIT_16S0022G00060,VIT_12S0028G03360,VIT_08S0007G05500,VIT_05S0020G01160,VIT_07S0031G02330
GO:0004866	MF	endopeptidase inhibitor activity	4.8e-05	VIT_12S0035G01000,VIT_05S0020G05020,VIT_17S0119G00280,VIT_17S0119G00150,VIT_00S0270G00120,VIT_18S0041G00370,VIT_05S0020G05000		GO:0000086	BP	G2/M transition of mitotic cell cycle	1.09e-08	VIT_14S0060G00450,VIT_16S0039G02400,VIT_11S0016G02970,VIT_14S0108G00710,VIT_05S0020G00620,VIT_05S0020G03640,VIT_12S0059G01070,VIT_18S0001G08700,VIT_12S0057G01510,VIT_18S0001G10540,VIT_12S0028G03330,VIT_19S0014G02500,VIT_12S0034G01430,VIT_08S0058G01420
GO:0005506	MF	iron ion binding 4	3.27e-06	VIT_17S0000G09570,VIT_06S0004G06790,VIT_06S0004G01480,VIT_11S0078G00290,VIT_03S0063G01650,VIT_18S0001G09650,VIT_11S0065G00350,VIT_01S0010G03560,VIT_03S0063G01480,VIT_07S0129G00760,VIT_10S0092G00370,VIT_00S0265G00170,VIT_03S0063G01530,VIT_08S0058G00430,VIT_06S0004G06480,VIT_09S0002G02940,VIT_03S0063G01820,VIT_15S0046G01680,VIT_15S0048G01960,VIT_07S0031G01380,VIT_15S0048G01530,VIT_11S0016G00540,VIT…		GO:0000226	BP	microtubule cytoskeleton organization	3.55e-11	VIT_14S0060G00450,VIT_16S0039G02400,VIT_19S0015G00620,VIT_14S0108G01630,VIT_14S0128G00440,VIT_08S0007G08800,VIT_02S0025G04000,VIT_07S0104G01120,VIT_07S0005G02580,VIT_05S0020G03640,VIT_12S0059G01070,VIT_18S0001G08700,VIT_06S0009G00820,VIT_04S0008G06670,VIT_12S0028G03330,VIT_15S0048G01730,VIT_13S0019G01840,VIT_07S0104G00500,VIT_07S0005G01030,VIT_04S0008G02770,VIT_14S0068G00270,VIT_16S0022G01820,VIT…
GO:0005576	CC	extracellular region 1	4.94e-10	VIT_18S0075G00810,VIT_02S0012G00540,VIT_03S0063G00370,VIT_00S0444G00010,VIT_08S0007G07780,VIT_03S0088G00290,VIT_18S0117G00550,VIT_01S0026G00200,VIT_03S0088G00700,VIT_14S0128G00970,VIT_18S0117G00590,VIT_06S0004G01750,VIT_11S0052G01250,VIT_00S0309G00050,VIT_03S0088G00810,VIT_14S0128G00570,VIT_06S0004G07770,VIT_18S0001G08760,VIT_18S0075G00530,VIT_09S0002G01320,VIT_07S0129G00360,VIT_14S0128G00990,VIT…		GO:0000278	BP	mitotic cell cycle 2	8.28e-18	VIT_14S0060G00450,VIT_16S0039G02400,VIT_19S0015G00620,VIT_11S0016G02970,VIT_14S0108G01630,VIT_14S0128G00440,VIT_13S0067G01530,VIT_08S0007G08800,VIT_01S0010G02430,VIT_14S0108G00710,VIT_05S0020G00620,VIT_02S0025G04000,VIT_04S0008G06590,VIT_07S0104G01120,VIT_07S0005G02580,VIT_05S0020G03640,VIT_12S0059G01070,VIT_18S0001G08700,VIT_12S0057G01510,VIT_11S0016G00340,VIT_16S0022G00060,VIT_18S0001G07550,VIT…
GO:0005983	BP	starch catabolic process 1	0.000693	VIT_07S0031G01540,VIT_01S0026G01660,VIT_18S0001G06520,VIT_02S0012G00170,VIT_00S0250G00020		GO:0000280	BP	nuclear division 5	1.35e-07	VIT_14S0060G00450,VIT_16S0039G02400,VIT_14S0108G01630,VIT_13S0067G01530,VIT_01S0010G02430,VIT_02S0025G00410,VIT_14S0108G00710,VIT_05S0020G00620,VIT_11S0052G00940,VIT_04S0008G06590,VIT_12S0059G01070,VIT_18S0001G08700,VIT_11S0016G00340,VIT_16S0022G00060,VIT_12S0028G03330,VIT_08S0007G05340,VIT_10S0003G02180,VIT_19S0014G02500,VIT_19S0014G00340,VIT_12S0028G01240,VIT_12S0028G03360,VIT_08S0007G05500,VIT…
GO:0009055	MF	electron carrier activity 1	0.0103	VIT_17S0000G09570,VIT_11S0078G00290,VIT_03S0063G01650,VIT_18S0001G09650,VIT_07S0104G01420,VIT_11S0065G00350,VIT_01S0010G03560,VIT_03S0063G01480,VIT_07S0129G00760,VIT_10S0092G00370,VIT_03S0063G01530,VIT_06S0004G06480,VIT_03S0063G01820,VIT_15S0048G01960,VIT_07S0031G01380,VIT_15S0048G01530,VIT_11S0016G00540,VIT_18S0001G03910,VIT_15S0048G01950,VIT_06S0004G06460,VIT_05S0094G01200,VIT_07S0129G00800,VIT…		GO:0000281	BP	mitotic cytokinesis	1.45e-17	VIT_16S0039G02400,VIT_19S0015G00620,VIT_14S0128G00440,VIT_08S0007G08800,VIT_14S0108G00710,VIT_05S0020G00620,VIT_02S0025G04000,VIT_07S0104G01120,VIT_07S0005G02580,VIT_05S0020G03640,VIT_12S0059G01070,VIT_18S0001G08700,VIT_18S0001G07550,VIT_11S0016G03750,VIT_06S0009G00820,VIT_04S0008G06670,VIT_12S0028G03330,VIT_15S0048G01730,VIT_19S0014G02500,VIT_13S0019G01840,VIT_03S0063G01120,VIT_07S0104G00500,VIT…
GO:0009251	BP	glucan catabolic process 1	0.0367	VIT_07S0031G01540,VIT_01S0026G01660,VIT_18S0001G06520,VIT_02S0012G00170,VIT_00S0250G00020		GO:0000785	CC	chromatin	0.000346	VIT_04S0044G00560,VIT_06S0004G04370,VIT_11S0037G00880,VIT_13S0019G00760,VIT_06S0004G04270,VIT_06S0004G01710,VIT_06S0004G01690,VIT_13S0064G01340,VIT_07S0005G01060,VIT_13S0019G00800,VIT_13S0019G00780,VIT_00S0179G00340,VIT_07S0104G00960,VIT_14S0060G02360,VIT_18S0072G00800
GO:0009698	BP	phenylpropanoid metabolic process	0.00163	VIT_18S0075G00810,VIT_00S0444G00010,VIT_18S0117G00550,VIT_18S0117G00590,VIT_18S0075G00530,VIT_16S0039G01130,VIT_00S0413G00010,VIT_18S0122G01150,VIT_18S0001G00080,VIT_18S0075G00540,VIT_18S0001G01010		GO:0000786	CC	nucleosome 3	9.86e-06	VIT_04S0044G00560,VIT_06S0004G04370,VIT_13S0019G00760,VIT_06S0004G04270,VIT_06S0004G01710,VIT_06S0004G01690,VIT_13S0064G01340,VIT_07S0005G01060,VIT_13S0019G00800,VIT_13S0019G00780,VIT_00S0179G00340,VIT_07S0104G00960,VIT_14S0060G02360,VIT_18S0072G00800
GO:0009808	BP	lignin metabolic process 2	7.84e-05	VIT_18S0075G00810,VIT_00S0444G00010,VIT_18S0117G00550,VIT_18S0117G00590,VIT_18S0075G00530,VIT_00S0413G00010,VIT_18S0122G01150,VIT_18S0001G00080,VIT_18S0075G00540,VIT_18S0001G01010		GO:0000819	BP	sister chromatid segregation	0.0103	VIT_13S0067G01530,VIT_01S0010G02430,VIT_02S0025G00410,VIT_14S0108G00710,VIT_11S0052G00940,VIT_12S0059G01070,VIT_16S0022G00060,VIT_08S0007G05340,VIT_10S0003G02180,VIT_12S0028G01240,VIT_12S0028G03360,VIT_08S0007G05500,VIT_05S0020G01160,VIT_19S0090G00670,VIT_07S0031G02330
GO:0015144	MF	carbohydrate transmembrane transporter activity	0.0176	VIT_00S0616G00010,VIT_05S0020G03140,VIT_17S0000G00830,VIT_18S0001G15330,VIT_14S0066G01420,VIT_08S0007G01810,VIT_03S0038G03940		GO:0000910	BP	cytokinesis	4.24e-19	VIT_16S0039G02400,VIT_19S0015G00620,VIT_14S0128G00440,VIT_08S0007G08800,VIT_14S0108G00710,VIT_05S0020G00620,VIT_02S0025G04000,VIT_07S0104G01120,VIT_07S0005G02580,VIT_05S0020G03640,VIT_12S0059G01070,VIT_18S0001G08700,VIT_18S0001G07550,VIT_11S0016G03750,VIT_06S0009G00820,VIT_04S0008G06670,VIT_01S0011G00670,VIT_12S0028G03330,VIT_15S0048G01730,VIT_19S0014G02500,VIT_13S0019G01840,VIT_03S0063G01120,VIT…
GO:0015698	BP	inorganic anion transport 1	0.00897	VIT_03S0063G00370,VIT_11S0016G04160,VIT_00S0616G00010,VIT_04S0008G04180,VIT_15S0021G00330,VIT_00S0270G00120,VIT_08S0007G01810,VIT_01S0026G01730,VIT_12S0055G00340,VIT_18S0166G00260		GO:0000911	BP	cytokinesis by cell plate formation	1.2e-17	VIT_16S0039G02400,VIT_19S0015G00620,VIT_14S0128G00440,VIT_08S0007G08800,VIT_14S0108G00710,VIT_05S0020G00620,VIT_02S0025G04000,VIT_07S0104G01120,VIT_07S0005G02580,VIT_05S0020G03640,VIT_12S0059G01070,VIT_18S0001G08700,VIT_18S0001G07550,VIT_11S0016G03750,VIT_06S0009G00820,VIT_04S0008G06670,VIT_12S0028G03330,VIT_15S0048G01730,VIT_19S0014G02500,VIT_13S0019G01840,VIT_07S0104G00500,VIT_07S0005G01030,VIT…
GO:0015926	MF	glucosidase activity 1	0.0261	VIT_06S0061G00120,VIT_08S0007G06040,VIT_00S0233G00010,VIT_05S0077G01150		GO:0001071	MF	nucleic acid binding transcription factor activity	3.05e-05	VIT_05S0020G04780,VIT_13S0084G00800,VIT_00S1291G00010,VIT_01S0011G02940,VIT_11S0016G00670,VIT_09S0018G01630,VIT_16S0050G02500,VIT_07S0191G00240,VIT_11S0052G01120,VIT_16S0013G00970,VIT_17S0000G05000,VIT_02S0025G04000,VIT_16S0022G02330,VIT_05S0020G01070,VIT_07S0005G02580,VIT_02S0025G01280,VIT_06S0004G03780,VIT_15S0046G01140,VIT_07S0005G03610,VIT_11S0016G04080,VIT_08S0007G03420,VIT_01S0010G00930,VIT…
GO:0016491	MF	oxidoreductase activity 2	1.96e-13	VIT_17S0000G09570,VIT_06S0080G00120,VIT_18S0075G00810,VIT_02S0012G00540,VIT_07S0005G06010,VIT_10S0003G02280,VIT_03S0063G00370,VIT_07S0104G01260,VIT_06S0004G06790,VIT_00S0371G00100,VIT_00S0444G00010,VIT_05S0094G01230,VIT_12S0059G00770,VIT_06S0004G01480,VIT_09S0002G06970,VIT_16S0098G00860,VIT_11S0078G00290,VIT_17S0000G02140,VIT_03S0063G01650,VIT_18S0001G09650,VIT_18S0001G06890,VIT_18S0117G00550,VIT…		GO:0003677	MF	DNA binding 1	3.98e-06	VIT_17S0000G00810,VIT_04S0044G00560,VIT_05S0020G04780,VIT_06S0004G04370,VIT_00S1291G00010,VIT_11S0016G00670,VIT_13S0067G02560,VIT_13S0019G00760,VIT_08S0058G01110,VIT_16S0050G02500,VIT_07S0191G00240,VIT_06S0004G04270,VIT_01S0010G02430,VIT_16S0013G00970,VIT_02S0025G00410,VIT_17S0000G05000,VIT_11S0052G00940,VIT_16S0022G02330,VIT_06S0004G01710,VIT_14S0006G01290,VIT_06S0004G01690,VIT_13S0064G01340,VIT…
GO:0016679	MF	oxidoreductase activity, acting on diphenols and related substances as donors	1.74e-05	VIT_18S0075G00810,VIT_00S0444G00010,VIT_18S0117G00550,VIT_18S0117G00590,VIT_18S0075G00530,VIT_00S0480G00060,VIT_00S0413G00010,VIT_18S0122G01150,VIT_18S0001G00080,VIT_18S0075G00540,VIT_18S0001G01010		GO:0003700	MF	transcription factor activity, sequence-specific DNA binding	3.05e-05	VIT_05S0020G04780,VIT_13S0084G00800,VIT_00S1291G00010,VIT_01S0011G02940,VIT_11S0016G00670,VIT_09S0018G01630,VIT_16S0050G02500,VIT_07S0191G00240,VIT_11S0052G01120,VIT_16S0013G00970,VIT_17S0000G05000,VIT_02S0025G04000,VIT_16S0022G02330,VIT_05S0020G01070,VIT_07S0005G02580,VIT_02S0025G01280,VIT_06S0004G03780,VIT_15S0046G01140,VIT_07S0005G03610,VIT_11S0016G04080,VIT_08S0007G03420,VIT_01S0010G00930,VIT…
GO:0016682	MF	oxidoreductase activity, acting on diphenols and related substances as donors, oxygen as acceptor	3.92e-06	VIT_18S0075G00810,VIT_00S0444G00010,VIT_18S0117G00550,VIT_18S0117G00590,VIT_18S0075G00530,VIT_00S0480G00060,VIT_00S0413G00010,VIT_18S0122G01150,VIT_18S0001G00080,VIT_18S0075G00540,VIT_18S0001G01010		GO:0003774	MF	motor activity	4.62e-06	VIT_00S0532G00020,VIT_14S0128G00440,VIT_08S0007G08800,VIT_05S0020G00620,VIT_18S0001G13580,VIT_08S0040G02590,VIT_18S0001G08700,VIT_11S0016G05000,VIT_18S0001G07550,VIT_06S0009G00820,VIT_17S0000G04330,VIT_14S0128G00090,VIT_08S0007G05340,VIT_03S0063G01120,VIT_08S0007G00340,VIT_08S0007G03090,VIT_14S0128G00460,VIT_17S0000G03290
GO:0016705	MF	oxidoreductase activity, acting on paired donors, with incorporation or reduction of molecular oxygen	0.000124	VIT_17S0000G09570,VIT_10S0003G02280,VIT_07S0104G01260,VIT_06S0004G06790,VIT_09S0002G06970,VIT_16S0098G00860,VIT_11S0078G00290,VIT_03S0063G01650,VIT_18S0001G09650,VIT_11S0065G00350,VIT_01S0010G03560,VIT_03S0063G01480,VIT_07S0129G00760,VIT_03S0063G01160,VIT_10S0092G00370,VIT_03S0063G01530,VIT_18S0001G03430,VIT_06S0004G06480,VIT_03S0063G01820,VIT_15S0046G01680,VIT_15S0048G01960,VIT_07S0031G01380,VIT…		GO:0003777	MF	microtubule motor activity 2	1.12e-07	VIT_00S0532G00020,VIT_14S0128G00440,VIT_08S0007G08800,VIT_05S0020G00620,VIT_18S0001G13580,VIT_08S0040G02590,VIT_18S0001G08700,VIT_11S0016G05000,VIT_18S0001G07550,VIT_06S0009G00820,VIT_17S0000G04330,VIT_14S0128G00090,VIT_08S0007G05340,VIT_03S0063G01120,VIT_08S0007G00340,VIT_08S0007G03090,VIT_14S0128G00460,VIT_17S0000G03290
GO:0020037	MF	heme binding 2	2.18e-08	VIT_17S0000G09570,VIT_02S0012G00540,VIT_03S0063G00370,VIT_11S0078G00290,VIT_03S0063G01650,VIT_18S0001G09650,VIT_18S0001G06890,VIT_11S0065G00350,VIT_01S0010G03560,VIT_03S0063G01480,VIT_07S0129G00760,VIT_10S0092G00370,VIT_16S0098G00820,VIT_03S0063G01530,VIT_06S0004G07770,VIT_06S0004G06480,VIT_07S0129G00360,VIT_14S0066G01670,VIT_03S0063G01820,VIT_15S0046G01680,VIT_15S0048G01960,VIT_07S0031G01380,VIT…		GO:0005576	CC	extracellular region 1	1.84e-05	VIT_01S0026G02620,VIT_11S0052G01650,VIT_14S0066G01060,VIT_15S0021G02700,VIT_01S0127G00390,VIT_05S0062G00480,VIT_10S0003G02440,VIT_13S0019G01920,VIT_13S0019G01650,VIT_14S0128G00640,VIT_14S0128G00610,VIT_17S0000G06360,VIT_05S0062G00610,VIT_03S0088G00690,VIT_06S0004G03760,VIT_03S0088G00910,VIT_17S0053G00990,VIT_14S0128G00660,VIT_11S0103G00190,VIT_03S0088G01190,VIT_06S0004G04860,VIT_08S0007G04950,VIT…
GO:0030414	MF	peptidase inhibitor activity 1	4.8e-05	VIT_12S0035G01000,VIT_05S0020G05020,VIT_17S0119G00280,VIT_17S0119G00150,VIT_00S0270G00120,VIT_18S0041G00370,VIT_05S0020G05000		GO:0005618	CC	cell wall	0.0219	VIT_01S0026G02620,VIT_05S0062G00480,VIT_10S0003G02440,VIT_13S0019G01650,VIT_17S0000G06360,VIT_05S0062G00610,VIT_08S0058G00540,VIT_17S0053G00990,VIT_15S0048G01210,VIT_06S0004G04860,VIT_08S0007G04950,VIT_06S0004G04470,VIT_13S0084G00820,VIT_06S0061G00550,VIT_00S0253G00040,VIT_02S0154G00600,VIT_11S0016G01220,VIT_18S0001G07340,VIT_11S0016G03020,VIT_03S0038G04060,VIT_05S0049G01390,VIT_05S0077G01280
GO:0042973	MF	glucan endo-1,3-beta-D-glucosidase activity	0.00277	VIT_06S0061G00120,VIT_08S0007G06040,VIT_05S0077G01150		GO:0005634	CC	nucleus	0.000212	VIT_14S0060G00450,VIT_04S0044G00560,VIT_06S0004G04370,VIT_06S0080G00290,VIT_06S0080G01090,VIT_00S1291G00010,VIT_11S0016G00670,VIT_13S0067G02560,VIT_11S0037G00880,VIT_13S0019G00760,VIT_09S0018G01630,VIT_06S0004G04270,VIT_01S0010G02430,VIT_16S0013G00970,VIT_17S0000G05000,VIT_14S0108G00710,VIT_16S0022G02330,VIT_06S0004G01710,VIT_05S0077G01960,VIT_06S0004G01690,VIT_03S0180G00040,VIT_13S0064G01340,VIT…
GO:0043169	MF	cation binding 1	2.49e-05	0000G09570,VIT_18S0075G00810,VIT_02S0012G00540,VIT_10S0003G02280,VIT_19S0014G0VIT_17S1720,VIT_06S0004G06790,VIT_00S0371G00100,VIT_00S0444G00010,VIT_05S0094G01230,VIT_12S0059G00770,VIT_06S0004G08080,VIT_06S0004G01480,VIT_16S0022G01770,VIT_16S0098G00860,VIT_11S0078G00290,VIT_13S0067G00380,VIT_17S0000G02140,VIT_03S0063G01650,VIT_07S0031G01540,VIT_18S0001G09650,VIT_18S0001G06890,VIT_18S0117G00550,VIT…		GO:0005694	CC	chromosome 3	8.25e-09	VIT_04S0044G00560,VIT_06S0004G04370,VIT_11S0037G00880,VIT_13S0019G00760,VIT_06S0004G04270,VIT_01S0010G02430,VIT_02S0025G00410,VIT_14S0108G00710,VIT_04S0008G06590,VIT_06S0004G01710,VIT_05S0077G01960,VIT_06S0004G01690,VIT_13S0064G01340,VIT_07S0005G01060,VIT_12S0059G01070,VIT_13S0019G00800,VIT_13S0019G00780,VIT_11S0016G00340,VIT_16S0022G00060,VIT_00S0179G00340,VIT_07S0104G00960,VIT_15S0048G01730,VIT…
GO:0044247	BP	cellular polysaccharide catabolic process	0.0367	VIT_07S0031G01540,VIT_01S0026G01660,VIT_18S0001G06520,VIT_02S0012G00170,VIT_00S0250G00020		GO:0005856	CC	cytoskeleton	0.000777	VIT_00S0532G00020,VIT_14S0108G01630,VIT_14S0128G00440,VIT_08S0007G08800,VIT_01S0010G02430,VIT_05S0020G00620,VIT_12S0059G01740,VIT_18S0001G13580,VIT_08S0040G02590,VIT_18S0001G08700,VIT_11S0016G05000,VIT_18S0001G07550,VIT_06S0009G00820,VIT_17S0000G04330,VIT_14S0128G00090,VIT_12S0028G03330,VIT_08S0007G05340,VIT_15S0048G01730,VIT_03S0063G01120,VIT_06S0004G05870,VIT_08S0007G00340,VIT_08S0007G03090,VIT…
GO:0044275	BP	cellular carbohydrate catabolic process	0.0137	VIT_07S0031G01540,VIT_01S0026G01660,VIT_18S0001G06520,VIT_09S0002G02940,VIT_02S0012G00170,VIT_00S0250G00020		GO:0005871	CC	kinesin complex	9.67e-07	VIT_00S0532G00020,VIT_14S0128G00440,VIT_08S0007G08800,VIT_05S0020G00620,VIT_18S0001G13580,VIT_08S0040G02590,VIT_18S0001G08700,VIT_18S0001G07550,VIT_06S0009G00820,VIT_17S0000G04330,VIT_14S0128G00090,VIT_08S0007G05340,VIT_03S0063G01120,VIT_08S0007G00340,VIT_08S0007G03090,VIT_14S0128G00460,VIT_17S0000G03290
GO:0045735	MF	nutrient reservoir activity 1	9.89e-07	VIT_12S0034G01970,VIT_12S0034G01900,VIT_14S0128G00970,VIT_14S0128G00570,VIT_14S0128G00630,VIT_12S0034G01950,VIT_09S0002G01320,VIT_14S0128G00990,VIT_18S0086G00410,VIT_12S0034G01910,VIT_12S0034G01870,VIT_12S0034G01980,VIT_17S0000G05360		GO:0005874	CC	microtubule 2	1.49e-07	VIT_00S0532G00020,VIT_14S0108G01630,VIT_14S0128G00440,VIT_08S0007G08800,VIT_01S0010G02430,VIT_05S0020G00620,VIT_18S0001G13580,VIT_08S0040G02590,VIT_18S0001G08700,VIT_18S0001G07550,VIT_06S0009G00820,VIT_17S0000G04330,VIT_14S0128G00090,VIT_12S0028G03330,VIT_08S0007G05340,VIT_03S0063G01120,VIT_06S0004G05870,VIT_08S0007G00340,VIT_08S0007G03090,VIT_14S0128G00460,VIT_14S0108G00440,VIT_17S0000G03290
GO:0046271	BP	phenylpropanoid catabolic process	7.36e-06	VIT_18S0075G00810,VIT_00S0444G00010,VIT_18S0117G00550,VIT_18S0117G00590,VIT_18S0075G00530,VIT_00S0413G00010,VIT_18S0122G01150,VIT_18S0001G00080,VIT_18S0075G00540,VIT_18S0001G01010		GO:0005875	CC	microtubule associated complex	7.63e-06	VIT_00S0532G00020,VIT_14S0128G00440,VIT_08S0007G08800,VIT_05S0020G00620,VIT_18S0001G13580,VIT_08S0040G02590,VIT_18S0001G08700,VIT_11S0016G05000,VIT_18S0001G07550,VIT_06S0009G00820,VIT_17S0000G04330,VIT_14S0128G00090,VIT_08S0007G05340,VIT_03S0063G01120,VIT_08S0007G00340,VIT_08S0007G03090,VIT_14S0128G00460,VIT_17S0000G03290
GO:0046274	BP	lignin catabolic process 3	7.36e-06	VIT_18S0075G00810,VIT_00S0444G00010,VIT_18S0117G00550,VIT_18S0117G00590,VIT_18S0075G00530,VIT_00S0413G00010,VIT_18S0122G01150,VIT_18S0001G00080,VIT_18S0075G00540,VIT_18S0001G01010		GO:0006259	BP	DNA metabolic process	6.3e-06	VIT_14S0060G00450,VIT_16S0039G02400,VIT_11S0016G02970,VIT_01S0010G02430,VIT_02S0025G00410,VIT_14S0108G00710,VIT_05S0020G00620,VIT_11S0052G00940,VIT_05S0077G01960,VIT_05S0020G03640,VIT_10S0003G04280,VIT_12S0059G01070,VIT_18S0001G08700,VIT_12S0057G01510,VIT_06S0004G08420,VIT_11S0016G00340,VIT_16S0022G00060,VIT_00S0179G00340,VIT_18S0001G10540,VIT_14S0128G00090,VIT_12S0028G03330,VIT_07S0104G00020,VIT…
GO:0046872	MF	metal ion binding 2	0.000188	0000G09570,VIT_18S0075G00810,VIT_02S0012G00540,VIT_10S0003G02280,VIT_19S0014G01720,VIT_06S0004G06790,VIT_00S0371G00100,VIT_00S0444G00010,VIT_05S0094G01230,VIVIT_17ST_12S0059G00770,VIT_06S0004G08080,VIT_06S0004G01480,VIT_16S0022G01770,VIT_16S0098G00860,VIT_11S0078G00290,VIT_13S0067G00380,VIT_17S0000G02140,VIT_03S0063G01650,VIT_18S0001G09650,VIT_18S0001G06890,VIT_18S0117G00550,VIT_11S0065G00350,VIT…		GO:0006260	BP	DNA replication	1.1e-06	VIT_14S0060G00450,VIT_16S0039G02400,VIT_11S0016G02970,VIT_01S0010G02430,VIT_14S0108G00710,VIT_05S0020G00620,VIT_05S0020G03640,VIT_12S0059G01070,VIT_18S0001G08700,VIT_12S0057G01510,VIT_06S0004G08420,VIT_11S0016G00340,VIT_18S0001G10540,VIT_14S0128G00090,VIT_12S0028G03330,VIT_07S0104G00020,VIT_10S0071G00870,VIT_19S0014G02500,VIT_08S0032G00640,VIT_13S0019G01840,VIT_10S0003G03080,VIT_12S0034G01430,VIT…
GO:0046906	MF	tetrapyrrole binding 1	9.18e-08	VIT_17S0000G09570,VIT_02S0012G00540,VIT_03S0063G00370,VIT_11S0078G00290,VIT_03S0063G01650,VIT_18S0001G09650,VIT_18S0001G06890,VIT_11S0065G00350,VIT_01S0010G03560,VIT_03S0063G01480,VIT_07S0129G00760,VIT_10S0092G00370,VIT_16S0098G00820,VIT_03S0063G01530,VIT_06S0004G07770,VIT_06S0004G06480,VIT_07S0129G00360,VIT_14S0066G01670,VIT_03S0063G01820,VIT_15S0046G01680,VIT_15S0048G01960,VIT_07S0031G01380,VIT…		GO:0006261	BP	DNA-dependent DNA replication	1.13e-07	VIT_14S0060G00450,VIT_16S0039G02400,VIT_01S0010G02430,VIT_14S0108G00710,VIT_05S0020G03640,VIT_12S0059G01070,VIT_18S0001G08700,VIT_06S0004G08420,VIT_11S0016G00340,VIT_14S0128G00090,VIT_12S0028G03330,VIT_07S0104G00020,VIT_10S0071G00870,VIT_19S0014G02500,VIT_08S0032G00640,VIT_13S0019G01840,VIT_10S0003G03080,VIT_12S0034G01430,VIT_11S0065G00460,VIT_17S0000G07630,VIT_05S0020G02910,VIT_08S0007G03090,VIT…
GO:0046914	MF	transition metal ion binding	0.00119	VIT_17S0000G09570,VIT_18S0075G00810,VIT_06S0004G06790,VIT_00S0371G00100,VIT_00S0444G00010,VIT_05S0094G01230,VIT_12S0059G00770,VIT_06S0004G08080,VIT_06S0004G01480,VIT_11S0078G00290,VIT_17S0000G02140,VIT_03S0063G01650,VIT_18S0001G09650,VIT_18S0117G00550,VIT_11S0065G00350,VIT_01S0010G03560,VIT_03S0063G01480,VIT_07S0129G00760,VIT_10S0092G00370,VIT_00S0265G00170,VIT_14S0128G00970,VIT_18S0117G00590,VIT…		GO:0006270	BP	DNA replication initiation 2	3.07e-08	VIT_14S0060G00450,VIT_16S0039G02400,VIT_14S0108G00710,VIT_05S0020G03640,VIT_12S0059G01070,VIT_18S0001G08700,VIT_06S0004G08420,VIT_12S0028G03330,VIT_19S0014G02500,VIT_10S0003G03080,VIT_12S0034G01430,VIT_11S0065G00460,VIT_05S0020G02910,VIT_08S0007G03090,VIT_05S0051G00930,VIT_13S0064G00560
GO:0048046	CC	apoplast 2	0.000473	VIT_18S0075G00810,VIT_03S0063G00370,VIT_00S0444G00010,VIT_18S0117G00550,VIT_01S0026G00200,VIT_18S0117G00590,VIT_06S0004G01750,VIT_11S0052G01250,VIT_18S0075G00530,VIT_00S0413G00010,VIT_18S0122G01150,VIT_18S0001G00080,VIT_18S0075G00540,VIT_18S0001G01010		GO:0006275	BP	regulation of DNA replication	6.61e-13	VIT_14S0060G00450,VIT_16S0039G02400,VIT_11S0016G02970,VIT_14S0108G00710,VIT_05S0020G00620,VIT_05S0020G03640,VIT_12S0059G01070,VIT_18S0001G08700,VIT_12S0057G01510,VIT_06S0004G08420,VIT_11S0016G00340,VIT_18S0001G10540,VIT_12S0028G03330,VIT_07S0104G00020,VIT_19S0014G02500,VIT_13S0019G01840,VIT_10S0003G03080,VIT_12S0034G01430,VIT_11S0065G00460,VIT_08S0058G01420,VIT_17S0000G07630,VIT_05S0020G02910,VIT…
GO:0051119	MF	sugar transmembrane transporter activity	0.00727	VIT_00S0616G00010,VIT_05S0020G03140,VIT_17S0000G00830,VIT_18S0001G15330,VIT_14S0066G01420,VIT_08S0007G01810,VIT_03S0038G03940		GO:0006304	BP	DNA modification	1.18e-05	VIT_14S0060G00450,VIT_16S0039G02400,VIT_14S0108G00710,VIT_05S0020G03640,VIT_12S0059G01070,VIT_18S0001G08700,VIT_11S0016G00340,VIT_00S0179G00340,VIT_18S0001G10540,VIT_12S0028G03330,VIT_19S0014G02500,VIT_08S0032G00640,VIT_13S0019G01840,VIT_10S0003G03080,VIT_05S0020G02910,VIT_08S0007G03090,VIT_05S0051G00930,VIT_09S0002G05680,VIT_13S0064G00560,VIT_08S0007G06800
GO:0052716	MF	hydroquinone:oxygen oxidoreducta se activity	7.36e-06	VIT_18S0075G00810,VIT_00S0444G00010,VIT_18S0117G00550,VIT_18S0117G00590,VIT_18S0075G00530,VIT_00S0413G00010,VIT_18S0122G01150,VIT_18S0001G00080,VIT_18S0075G00540,VIT_18S0001G01010		GO:0006305	BP	DNA alkylation	8.95e-06	VIT_14S0060G00450,VIT_16S0039G02400,VIT_14S0108G00710,VIT_05S0020G03640,VIT_12S0059G01070,VIT_18S0001G08700,VIT_11S0016G00340,VIT_00S0179G00340,VIT_18S0001G10540,VIT_12S0028G03330,VIT_19S0014G02500,VIT_08S0032G00640,VIT_13S0019G01840,VIT_10S0003G03080,VIT_05S0020G02910,VIT_08S0007G03090,VIT_05S0051G00930,VIT_09S0002G05680,VIT_13S0064G00560,VIT_08S0007G06800
GO:0055114	BP	oxidation-reduction process 1	5.75e-12	VIT_17S0000G09570,VIT_18S0075G00810,VIT_02S0012G00540,VIT_09S0002G06980,VIT_07S0005G06010,VIT_10S0003G02280,VIT_03S0063G00370,VIT_07S0104G01260,VIT_06S0004G06790,VIT_00S0371G00100,VIT_00S0444G00010,VIT_05S0094G01230,VIT_12S0059G00770,VIT_06S0004G01480,VIT_09S0002G06970,VIT_16S0098G00860,VIT_11S0078G00290,VIT_17S0000G02140,VIT_03S0063G01650,VIT_18S0001G09650,VIT_18S0001G06890,VIT_18S0117G00550,VIT…		GO:0006306	BP	DNA methylation	8.95e-06	VIT_14S0060G00450,VIT_16S0039G02400,VIT_14S0108G00710,VIT_05S0020G03640,VIT_12S0059G01070,VIT_18S0001G08700,VIT_11S0016G00340,VIT_00S0179G00340,VIT_18S0001G10540,VIT_12S0028G03330,VIT_19S0014G02500,VIT_08S0032G00640,VIT_13S0019G01840,VIT_10S0003G03080,VIT_05S0020G02910,VIT_08S0007G03090,VIT_05S0051G00930,VIT_09S0002G05680,VIT_13S0064G00560,VIT_08S0007G06800
GO:0061134	MF	peptidase regulator activity 1	4.8e-05	VIT_12S0035G01000,VIT_05S0020G05020,VIT_17S0119G00280,VIT_17S0119G00150,VIT_00S0270G00120,VIT_18S0041G00370,VIT_05S0020G05000		GO:0006323	BP	DNA packaging	5.38e-09	VIT_04S0044G00560,VIT_06S0004G04370,VIT_13S0019G00760,VIT_06S0004G04270,VIT_14S0108G00710,VIT_06S0004G01710,VIT_06S0004G01690,VIT_13S0064G01340,VIT_07S0005G01060,VIT_12S0059G01070,VIT_13S0019G00800,VIT_13S0019G00780,VIT_16S0022G00060,VIT_00S0179G00340,VIT_07S0104G00960,VIT_14S0060G02360,VIT_08S0007G05500,VIT_18S0072G00800,VIT_09S0002G05680,VIT_05S0020G01160
GO:0061135	MF	endopeptidase regulator activity	4.8e-05	VIT_12S0035G01000,VIT_05S0020G05020,VIT_17S0119G00280,VIT_17S0119G00150,VIT_00S0270G00120,VIT_18S0041G00370,VIT_05S0020G05000		GO:0006325	BP	chromatin organization	7.51e-10	VIT_14S0060G00450,VIT_04S0044G00560,VIT_06S0004G04370,VIT_16S0039G02400,VIT_14S0128G00440,VIT_11S0037G00880,VIT_08S0007G08800,VIT_13S0019G00760,VIT_06S0004G04270,VIT_01S0010G02430,VIT_14S0108G00710,VIT_06S0004G01710,VIT_06S0004G01690,VIT_13S0064G01340,VIT_07S0005G01060,VIT_07S0005G02580,VIT_05S0020G03640,VIT_12S0059G01070,VIT_18S0001G08700,VIT_13S0019G00800,VIT_13S0019G00780,VIT_12S0057G01510,VIT…
GO:1901476	MF	carbohydrate transporter activity	0.0176	VIT_00S0616G00010,VIT_05S0020G03140,VIT_17S0000G00830,VIT_18S0001G15330,VIT_14S0066G01420,VIT_08S0007G01810,VIT_03S0038G03940		GO:0006333	BP	chromatin assembly or disassembly	0.000465	VIT_04S0044G00560,VIT_06S0004G04370,VIT_13S0019G00760,VIT_06S0004G04270,VIT_06S0004G01710,VIT_06S0004G01690,VIT_13S0064G01340,VIT_07S0005G01060,VIT_13S0019G00800,VIT_13S0019G00780,VIT_00S0179G00340,VIT_07S0104G00960,VIT_14S0060G02360,VIT_18S0072G00800,VIT_09S0002G05680
						GO:0006334	BP	nucleosome assembly	1.94e-05	VIT_04S0044G00560,VIT_06S0004G04370,VIT_13S0019G00760,VIT_06S0004G04270,VIT_06S0004G01710,VIT_06S0004G01690,VIT_13S0064G01340,VIT_07S0005G01060,VIT_13S0019G00800,VIT_13S0019G00780,VIT_00S0179G00340,VIT_07S0104G00960,VIT_14S0060G02360,VIT_18S0072G00800
						GO:0006342	BP	chromatin silencing 2	9.05e-05	VIT_16S0039G02400,VIT_08S0007G08800,VIT_14S0108G00710,VIT_07S0005G02580,VIT_05S0020G03640,VIT_12S0059G01070,VIT_18S0001G08700,VIT_12S0057G01510,VIT_06S0009G00820,VIT_18S0001G10540,VIT_12S0028G03330,VIT_08S0007G05340,VIT_15S0048G01730,VIT_10S0003G02180,VIT_19S0014G02500,VIT_13S0019G01840,VIT_11S0065G00460,VIT_08S0007G03090,VIT_09S0002G05680,VIT_13S0064G00560
						GO:0006351	BP	transcription, DNA-templated 1	0.0449	VIT_05S0020G04780,VIT_16S0039G02400,VIT_13S0084G00800,VIT_07S0005G01080,VIT_00S1291G00010,VIT_11S0016G05330,VIT_11S0016G00670,VIT_13S0067G02560,VIT_08S0007G08800,VIT_09S0018G01630,VIT_16S0050G02500,VIT_07S0191G00240,VIT_11S0052G01120,VIT_16S0013G00970,VIT_17S0000G05000,VIT_13S0067G03490,VIT_14S0108G00710,VIT_11S0052G00940,VIT_02S0025G04000,VIT_16S0022G02330,VIT_05S0020G01070,VIT_07S0005G02580,VIT…
						GO:0006355	BP	regulation of transcription, DNA-templated 2	0.000869	VIT_05S0020G04780,VIT_16S0039G02400,VIT_13S0084G00800,VIT_07S0005G01080,VIT_00S1291G00010,VIT_11S0016G05330,VIT_11S0016G00670,VIT_13S0067G02560,VIT_08S0007G08800,VIT_09S0018G01630,VIT_16S0050G02500,VIT_07S0191G00240,VIT_11S0052G01120,VIT_16S0013G00970,VIT_17S0000G05000,VIT_13S0067G03490,VIT_14S0108G00710,VIT_11S0052G00940,VIT_02S0025G04000,VIT_16S0022G02330,VIT_05S0020G01070,VIT_07S0005G02580,VIT…
						GO:0006479	BP	protein methylation 2	1.43e-05	VIT_14S0060G00450,VIT_16S0039G02400,VIT_11S0037G00880,VIT_08S0007G08800,VIT_14S0108G00710,VIT_07S0005G02580,VIT_05S0020G03640,VIT_12S0059G01070,VIT_18S0001G08700,VIT_12S0057G01510,VIT_06S0009G00820,VIT_00S0179G00340,VIT_18S0001G10540,VIT_12S0028G03330,VIT_15S0048G01730,VIT_19S0014G02500,VIT_08S0032G00640,VIT_13S0019G01840,VIT_10S0003G03080,VIT_11S0065G00460,VIT_05S0020G02910,VIT_08S0007G03090,VIT…
						GO:0006928	BP	movement of cell or subcellular component	3.27e-06	VIT_00S0532G00020,VIT_14S0128G00440,VIT_08S0007G08800,VIT_05S0020G00620,VIT_18S0001G13580,VIT_08S0040G02590,VIT_18S0001G08700,VIT_18S0001G07550,VIT_06S0009G00820,VIT_17S0000G04330,VIT_14S0128G00090,VIT_08S0007G05340,VIT_03S0063G01120,VIT_00S1365G00010,VIT_08S0007G00340,VIT_08S0007G03090,VIT_14S0128G00460,VIT_17S0000G03290
						GO:0006996	BP	organelle organization	0.000878	VIT_14S0060G00450,VIT_04S0044G00560,VIT_18S0089G01330,VIT_06S0004G04370,VIT_16S0039G02400,VIT_19S0015G00620,VIT_14S0108G01630,VIT_14S0128G00440,VIT_13S0067G01530,VIT_13S0067G02560,VIT_11S0037G00880,VIT_08S0007G08800,VIT_13S0019G00760,VIT_06S0004G04270,VIT_01S0010G02430,VIT_02S0025G00410,VIT_14S0108G00710,VIT_05S0020G00620,VIT_11S0052G00940,VIT_02S0025G04000,VIT_04S0008G06590,VIT_06S0004G01710,VIT…
						GO:0007010	BP	cytoskeleton organization 4	1.23e-05	VIT_14S0060G00450,VIT_16S0039G02400,VIT_19S0015G00620,VIT_14S0108G01630,VIT_14S0128G00440,VIT_08S0007G08800,VIT_02S0025G00410,VIT_02S0025G04000,VIT_07S0104G01120,VIT_07S0005G02580,VIT_05S0020G03640,VIT_12S0059G01070,VIT_18S0001G08700,VIT_06S0009G00820,VIT_04S0008G06670,VIT_12S0028G03330,VIT_15S0048G01730,VIT_13S0019G01840,VIT_11S0016G03640,VIT_07S0104G00500,VIT_07S0005G01030,VIT_04S0008G02770,VIT…
						GO:0007017	BP	microtubule-based process	8.1e-16	VIT_14S0060G00450,VIT_16S0039G02400,VIT_00S0532G00020,VIT_19S0015G00620,VIT_14S0108G01630,VIT_14S0128G00440,VIT_08S0007G08800,VIT_05S0020G00620,VIT_02S0025G04000,VIT_07S0104G01120,VIT_07S0005G02580,VIT_05S0020G03640,VIT_18S0001G13580,VIT_12S0059G01070,VIT_08S0040G02590,VIT_18S0001G08700,VIT_11S0016G05000,VIT_18S0001G07550,VIT_06S0009G00820,VIT_04S0008G06670,VIT_17S0000G04330,VIT_14S0128G00090,VIT…
						GO:0007018	BP	microtubule-based movement 2	5.08e-07	VIT_00S0532G00020,VIT_14S0128G00440,VIT_08S0007G08800,VIT_05S0020G00620,VIT_18S0001G13580,VIT_08S0040G02590,VIT_18S0001G08700,VIT_18S0001G07550,VIT_06S0009G00820,VIT_17S0000G04330,VIT_14S0128G00090,VIT_08S0007G05340,VIT_03S0063G01120,VIT_08S0007G00340,VIT_08S0007G03090,VIT_14S0128G00460,VIT_17S0000G03290
						GO:0007049	BP	cell cycle	6.9e-22	VIT_14S0060G00450,VIT_16S0039G02400,VIT_19S0015G00620,VIT_11S0016G02970,VIT_14S0108G01630,VIT_14S0128G00440,VIT_13S0067G01530,VIT_08S0007G08800,VIT_01S0010G02430,VIT_02S0025G00410,VIT_14S0108G00710,VIT_05S0020G00620,VIT_11S0052G00940,VIT_02S0025G04000,VIT_04S0008G06590,VIT_07S0104G01120,VIT_07S0005G02580,VIT_05S0020G03640,VIT_12S0059G01070,VIT_18S0001G08700,VIT_19S0085G00690,VIT_12S0057G01510,VIT…
						GO:0007051	BP	spindle organization 1	0.000524	VIT_14S0060G00450,VIT_16S0039G02400,VIT_14S0108G01630,VIT_18S0001G08700,VIT_06S0009G00820,VIT_12S0028G03330,VIT_13S0019G01840,VIT_04S0008G02770,VIT_13S0064G00560,VIT_00S1404G00010
						GO:0007059	BP	chromosome segregation	3.31e-05	VIT_13S0067G01530,VIT_01S0010G02430,VIT_02S0025G00410,VIT_14S0108G00710,VIT_11S0052G00940,VIT_12S0059G01070,VIT_16S0022G00060,VIT_08S0007G05340,VIT_15S0048G01730,VIT_10S0003G02180,VIT_19S0014G00340,VIT_12S0028G01240,VIT_12S0028G03360,VIT_08S0007G05500,VIT_08S0007G03090,VIT_07S0151G00680,VIT_05S0020G01160,VIT_13S0064G00560,VIT_05S0020G04170,VIT_19S0090G00670,VIT_07S0031G02330
						GO:0007067	BP	mitotic nuclear division	2.97e-05	VIT_14S0060G00450,VIT_14S0108G01630,VIT_13S0067G01530,VIT_01S0010G02430,VIT_14S0108G00710,VIT_04S0008G06590,VIT_12S0059G01070,VIT_16S0022G00060,VIT_12S0028G03330,VIT_12S0028G03360,VIT_08S0007G05500,VIT_08S0007G03090,VIT_05S0020G01160,VIT_07S0031G02330
						GO:0007346	BP	regulation of mitotic cell cycle	3.44e-09	VIT_14S0060G00450,VIT_16S0039G02400,VIT_11S0016G02970,VIT_14S0108G01630,VIT_13S0067G01530,VIT_01S0010G02430,VIT_14S0108G00710,VIT_05S0020G00620,VIT_05S0020G03640,VIT_12S0059G01070,VIT_18S0001G08700,VIT_12S0057G01510,VIT_18S0001G10540,VIT_12S0028G03330,VIT_19S0014G02500,VIT_12S0028G03360,VIT_12S0034G01430,VIT_08S0058G01420,VIT_07S0031G02330
						GO:0008017	MF	microtubule binding	9.39e-07	VIT_00S0532G00020,VIT_14S0128G00440,VIT_08S0007G08800,VIT_05S0020G00620,VIT_18S0001G13580,VIT_08S0040G02590,VIT_18S0001G08700,VIT_18S0001G07550,VIT_06S0009G00820,VIT_17S0000G04330,VIT_14S0128G00090,VIT_12S0028G03330,VIT_08S0007G05340,VIT_03S0063G01120,VIT_16S0022G01820,VIT_08S0007G00340,VIT_08S0007G03090,VIT_14S0128G00460,VIT_17S0000G03290
						GO:0008092	MF	cytoskeletal protein binding 1	0.00104	VIT_00S0532G00020,VIT_14S0128G00440,VIT_08S0007G08800,VIT_05S0020G00620,VIT_18S0001G13580,VIT_08S0040G02590,VIT_18S0001G08700,VIT_18S0001G07550,VIT_06S0009G00820,VIT_17S0000G04330,VIT_14S0128G00090,VIT_12S0028G03330,VIT_08S0007G05340,VIT_03S0063G01120,VIT_00S1365G00010,VIT_16S0022G01820,VIT_08S0007G00340,VIT_08S0007G03090,VIT_14S0128G00460,VIT_17S0000G03290
						GO:0008213	BP	protein alkylation	1.43e-05	VIT_14S0060G00450,VIT_16S0039G02400,VIT_11S0037G00880,VIT_08S0007G08800,VIT_14S0108G00710,VIT_07S0005G02580,VIT_05S0020G03640,VIT_12S0059G01070,VIT_18S0001G08700,VIT_12S0057G01510,VIT_06S0009G00820,VIT_00S0179G00340,VIT_18S0001G10540,VIT_12S0028G03330,VIT_15S0048G01730,VIT_19S0014G02500,VIT_08S0032G00640,VIT_13S0019G01840,VIT_10S0003G03080,VIT_11S0065G00460,VIT_05S0020G02910,VIT_08S0007G03090,VIT…
						GO:0008283	BP	cell proliferation	4.1e-17	VIT_14S0060G00450,VIT_04S0044G00560,VIT_16S0039G02400,VIT_16S0050G02500,VIT_01S0010G02430,VIT_14S0108G00710,VIT_06S0004G01710,VIT_07S0104G01120,VIT_06S0004G01690,VIT_13S0064G01340,VIT_05S0020G03640,VIT_06S0004G03780,VIT_12S0059G01070,VIT_18S0001G08700,VIT_18S0001G07550,VIT_08S0058G00540,VIT_00S0179G00340,VIT_18S0001G10540,VIT_12S0028G03330,VIT_07S0104G00020,VIT_19S0014G02500,VIT_08S0032G00640,VIT…
						GO:0009889	BP	regulation of biosynthetic process 3	5.87e-05	VIT_14S0060G00450,VIT_05S0020G04780,VIT_16S0039G02400,VIT_13S0084G00800,VIT_07S0005G01080,VIT_11S0016G02970,VIT_00S1291G00010,VIT_11S0016G05330,VIT_11S0016G00670,VIT_13S0067G02560,VIT_08S0007G08800,VIT_09S0018G01630,VIT_16S0050G02500,VIT_07S0191G00240,VIT_11S0052G01120,VIT_16S0013G00970,VIT_17S0000G05000,VIT_13S0067G03490,VIT_14S0108G00710,VIT_05S0020G00620,VIT_11S0052G00940,VIT_02S0025G04000,VIT…
						GO:0009890	BP	negative regulation of biosynthetic process	0.00521	VIT_16S0039G02400,VIT_11S0016G05330,VIT_08S0007G08800,VIT_14S0108G00710,VIT_07S0005G02580,VIT_05S0020G03640,VIT_12S0059G01070,VIT_18S0001G08700,VIT_12S0057G01510,VIT_06S0009G00820,VIT_18S0001G10540,VIT_12S0028G03330,VIT_02S0025G04170,VIT_08S0007G05340,VIT_15S0048G01730,VIT_07S0104G00020,VIT_10S0003G02180,VIT_19S0014G02500,VIT_13S0019G01840,VIT_11S0065G00460,VIT_17S0000G07630,VIT_08S0007G03090,VIT…
						GO:0009892	BP	negative regulation of metabolic process	0.000383	VIT_14S0060G00450,VIT_16S0039G02400,VIT_11S0016G05330,VIT_10S0003G02220,VIT_13S0067G01530,VIT_11S0037G00880,VIT_08S0007G08800,VIT_01S0010G02430,VIT_14S0108G00710,VIT_07S0005G02580,VIT_05S0020G03640,VIT_12S0059G01070,VIT_18S0001G08700,VIT_12S0057G01510,VIT_11S0016G00340,VIT_06S0009G00820,VIT_18S0001G10540,VIT_04S0044G01100,VIT_12S0028G03330,VIT_15S0048G01210,VIT_02S0025G04170,VIT_08S0007G05340,VIT…
						GO:0009908	BP	flower development 3	1.72e-05	VIT_14S0060G00450,VIT_16S0039G02400,VIT_06S0080G00290,VIT_16S0022G02210,VIT_08S0007G03220,VIT_11S0037G00880,VIT_09S0018G01630,VIT_17S0000G05000,VIT_14S0108G00710,VIT_02S0025G04000,VIT_07S0005G02580,VIT_05S0020G03640,VIT_03S0091G00550,VIT_08S0105G00600,VIT_06S0004G03780,VIT_12S0059G01070,VIT_18S0001G08700,VIT_07S0005G03750,VIT_08S0007G03420,VIT_18S0001G15420,VIT_05S0062G01070,VIT_06S0009G00820,VIT…
						GO:0009909	BP	regulation of flower development	4.58e-05	VIT_14S0060G00450,VIT_16S0039G02400,VIT_06S0080G00290,VIT_16S0022G02210,VIT_11S0037G00880,VIT_14S0108G00710,VIT_05S0020G03640,VIT_08S0105G00600,VIT_12S0059G01070,VIT_18S0001G08700,VIT_08S0007G03420,VIT_06S0009G00820,VIT_08S0007G03450,VIT_04S0023G01840,VIT_00S0179G00340,VIT_18S0001G10540,VIT_12S0028G03330,VIT_04S0008G04870,VIT_19S0014G02500,VIT_08S0032G00640,VIT_10S0003G03080,VIT_11S0065G00460,VIT…
						GO:0010389	BP	regulation of G2/M transition of mitotic cell cycle	7.1e-09	VIT_14S0060G00450,VIT_16S0039G02400,VIT_11S0016G02970,VIT_14S0108G00710,VIT_05S0020G00620,VIT_05S0020G03640,VIT_12S0059G01070,VIT_18S0001G08700,VIT_12S0057G01510,VIT_18S0001G10540,VIT_12S0028G03330,VIT_19S0014G02500,VIT_12S0034G01430,VIT_08S0058G01420
						GO:0010468	BP	regulation of gene expression	0.000229	VIT_14S0060G00450,VIT_05S0020G04780,VIT_16S0039G02400,VIT_13S0084G00800,VIT_07S0005G01080,VIT_11S0016G02970,VIT_00S1291G00010,VIT_11S0016G05330,VIT_11S0016G00670,VIT_13S0067G02560,VIT_11S0037G00880,VIT_08S0007G08800,VIT_09S0018G01630,VIT_16S0050G02500,VIT_07S0191G00240,VIT_11S0052G01120,VIT_16S0013G00970,VIT_17S0000G05000,VIT_13S0067G03490,VIT_14S0108G00710,VIT_11S0052G00940,VIT_02S0025G04000,VIT…
						GO:0010556	BP	regulation of macromolecule biosynthetic process 4	1.77e-05	VIT_14S0060G00450,VIT_05S0020G04780,VIT_16S0039G02400,VIT_13S0084G00800,VIT_07S0005G01080,VIT_11S0016G02970,VIT_00S1291G00010,VIT_11S0016G05330,VIT_11S0016G00670,VIT_13S0067G02560,VIT_08S0007G08800,VIT_09S0018G01630,VIT_16S0050G02500,VIT_07S0191G00240,VIT_11S0052G01120,VIT_16S0013G00970,VIT_17S0000G05000,VIT_13S0067G03490,VIT_14S0108G00710,VIT_05S0020G00620,VIT_11S0052G00940,VIT_02S0025G04000,VIT…
						GO:0010558	BP	negative regulation of macromolecule biosynthetic process 4	0.00318	VIT_16S0039G02400,VIT_11S0016G05330,VIT_08S0007G08800,VIT_14S0108G00710,VIT_07S0005G02580,VIT_05S0020G03640,VIT_12S0059G01070,VIT_18S0001G08700,VIT_12S0057G01510,VIT_06S0009G00820,VIT_18S0001G10540,VIT_12S0028G03330,VIT_02S0025G04170,VIT_08S0007G05340,VIT_15S0048G01730,VIT_07S0104G00020,VIT_10S0003G02180,VIT_19S0014G02500,VIT_13S0019G01840,VIT_11S0065G00460,VIT_17S0000G07630,VIT_08S0007G03090,VIT…
						GO:0010564	BP	regulation of cell cycle process	6.91e-11	VIT_14S0060G00450,VIT_16S0039G02400,VIT_11S0016G02970,VIT_14S0108G01630,VIT_13S0067G01530,VIT_01S0010G02430,VIT_14S0108G00710,VIT_05S0020G00620,VIT_05S0020G03640,VIT_12S0059G01070,VIT_18S0001G08700,VIT_12S0057G01510,VIT_18S0001G10540,VIT_12S0028G03330,VIT_15S0048G01730,VIT_19S0014G02500,VIT_13S0019G01840,VIT_12S0028G03360,VIT_12S0034G01430,VIT_08S0058G01420,VIT_17S0000G07630,VIT_08S0007G03090,VIT…
						GO:0010605	BP	negative regulation of macromolecule metabolic process	0.00139	VIT_14S0060G00450,VIT_16S0039G02400,VIT_11S0016G05330,VIT_13S0067G01530,VIT_11S0037G00880,VIT_08S0007G08800,VIT_01S0010G02430,VIT_14S0108G00710,VIT_07S0005G02580,VIT_05S0020G03640,VIT_12S0059G01070,VIT_18S0001G08700,VIT_12S0057G01510,VIT_11S0016G00340,VIT_06S0009G00820,VIT_18S0001G10540,VIT_12S0028G03330,VIT_02S0025G04170,VIT_08S0007G05340,VIT_15S0048G01730,VIT_07S0104G00020,VIT_10S0003G02180,VIT…
						GO:0010629	BP	negative regulation of gene expression	0.00933	VIT_14S0060G00450,VIT_16S0039G02400,VIT_11S0016G05330,VIT_11S0037G00880,VIT_08S0007G08800,VIT_14S0108G00710,VIT_07S0005G02580,VIT_05S0020G03640,VIT_12S0059G01070,VIT_18S0001G08700,VIT_12S0057G01510,VIT_11S0016G00340,VIT_06S0009G00820,VIT_18S0001G10540,VIT_12S0028G03330,VIT_02S0025G04170,VIT_08S0007G05340,VIT_15S0048G01730,VIT_10S0003G02180,VIT_19S0014G02500,VIT_13S0019G01840,VIT_10S0003G03080,VIT…
						GO:0015630	CC	microtubule cytoskeleton 4	9.36e-06	VIT_00S0532G00020,VIT_14S0108G01630,VIT_14S0128G00440,VIT_08S0007G08800,VIT_01S0010G02430,VIT_05S0020G00620,VIT_18S0001G13580,VIT_08S0040G02590,VIT_18S0001G08700,VIT_11S0016G05000,VIT_18S0001G07550,VIT_06S0009G00820,VIT_17S0000G04330,VIT_14S0128G00090,VIT_12S0028G03330,VIT_08S0007G05340,VIT_15S0048G01730,VIT_03S0063G01120,VIT_06S0004G05870,VIT_08S0007G00340,VIT_08S0007G03090,VIT_14S0128G00460,VIT…
						GO:0015631	MF	tubulin binding	1.88e-06	VIT_00S0532G00020,VIT_14S0128G00440,VIT_08S0007G08800,VIT_05S0020G00620,VIT_18S0001G13580,VIT_08S0040G02590,VIT_18S0001G08700,VIT_18S0001G07550,VIT_06S0009G00820,VIT_17S0000G04330,VIT_14S0128G00090,VIT_12S0028G03330,VIT_08S0007G05340,VIT_03S0063G01120,VIT_16S0022G01820,VIT_08S0007G00340,VIT_08S0007G03090,VIT_14S0128G00460,VIT_17S0000G03290
						GO:0016043	BP	cellular component organization	0.000636	VIT_14S0060G00450,VIT_04S0044G00560,VIT_18S0089G01330,VIT_06S0004G04370,VIT_16S0039G02400,VIT_19S0015G00620,VIT_14S0108G01630,VIT_14S0128G00440,VIT_01S0026G02620,VIT_13S0067G01530,VIT_13S0067G02560,VIT_11S0037G00880,VIT_08S0007G08800,VIT_13S0019G00760,VIT_06S0004G04270,VIT_01S0010G02430,VIT_14S0066G01060,VIT_02S0025G00410,VIT_14S0108G00710,VIT_05S0020G00620,VIT_11S0052G00940,VIT_02S0025G04000,VIT…
						GO:0016458	BP	gene silencing	0.00164	VIT_14S0060G00450,VIT_16S0039G02400,VIT_11S0037G00880,VIT_08S0007G08800,VIT_14S0108G00710,VIT_07S0005G02580,VIT_05S0020G03640,VIT_12S0059G01070,VIT_18S0001G08700,VIT_12S0057G01510,VIT_11S0016G00340,VIT_06S0009G00820,VIT_18S0001G10540,VIT_12S0028G03330,VIT_08S0007G05340,VIT_15S0048G01730,VIT_10S0003G02180,VIT_19S0014G02500,VIT_13S0019G01840,VIT_10S0003G03080,VIT_11S0065G00460,VIT_08S0007G03090,VIT…
						GO:0016568	BP	chromatin modification	1.82e-05	VIT_14S0060G00450,VIT_16S0039G02400,VIT_14S0128G00440,VIT_11S0037G00880,VIT_08S0007G08800,VIT_01S0010G02430,VIT_14S0108G00710,VIT_07S0005G02580,VIT_05S0020G03640,VIT_12S0059G01070,VIT_18S0001G08700,VIT_12S0057G01510,VIT_11S0016G00340,VIT_06S0009G00820,VIT_00S0179G00340,VIT_18S0001G10540,VIT_12S0028G03330,VIT_15S0048G01730,VIT_19S0014G02500,VIT_08S0032G00640,VIT_13S0019G01840,VIT_02S0154G00600,VIT…
						GO:0016569	BP	covalent chromatin modification 6	3.06e-06	VIT_14S0060G00450,VIT_16S0039G02400,VIT_14S0128G00440,VIT_11S0037G00880,VIT_08S0007G08800,VIT_01S0010G02430,VIT_14S0108G00710,VIT_07S0005G02580,VIT_05S0020G03640,VIT_12S0059G01070,VIT_18S0001G08700,VIT_12S0057G01510,VIT_06S0009G00820,VIT_00S0179G00340,VIT_18S0001G10540,VIT_12S0028G03330,VIT_15S0048G01730,VIT_19S0014G02500,VIT_08S0032G00640,VIT_13S0019G01840,VIT_02S0154G00600,VIT_07S0104G00500,VIT…
						GO:0016570	BP	histone modification	2.01e-07	VIT_14S0060G00450,VIT_16S0039G02400,VIT_14S0128G00440,VIT_11S0037G00880,VIT_08S0007G08800,VIT_01S0010G02430,VIT_14S0108G00710,VIT_07S0005G02580,VIT_05S0020G03640,VIT_12S0059G01070,VIT_18S0001G08700,VIT_12S0057G01510,VIT_06S0009G00820,VIT_00S0179G00340,VIT_18S0001G10540,VIT_12S0028G03330,VIT_15S0048G01730,VIT_19S0014G02500,VIT_08S0032G00640,VIT_13S0019G01840,VIT_02S0154G00600,VIT_07S0104G00500,VIT…
						GO:0016571	BP	histone methylation	1.72e-06	VIT_14S0060G00450,VIT_16S0039G02400,VIT_11S0037G00880,VIT_08S0007G08800,VIT_14S0108G00710,VIT_07S0005G02580,VIT_05S0020G03640,VIT_12S0059G01070,VIT_18S0001G08700,VIT_12S0057G01510,VIT_06S0009G00820,VIT_00S0179G00340,VIT_18S0001G10540,VIT_12S0028G03330,VIT_15S0048G01730,VIT_19S0014G02500,VIT_08S0032G00640,VIT_13S0019G01840,VIT_10S0003G03080,VIT_11S0065G00460,VIT_05S0020G02910,VIT_08S0007G03090,VIT…
						GO:0016572	BP	histone phosphorylation	4.63e-11	VIT_14S0060G00450,VIT_16S0039G02400,VIT_14S0128G00440,VIT_01S0010G02430,VIT_18S0001G08700,VIT_06S0009G00820,VIT_18S0001G10540,VIT_12S0028G03330,VIT_15S0048G01730,VIT_02S0154G00600,VIT_07S0104G00500,VIT_12S0034G01430,VIT_05S0020G02910,VIT_13S0064G00560,VIT_17S0000G03290
						GO:0018022	BP	peptidyl-lysine methylation	4.74e-08	VIT_14S0060G00450,VIT_16S0039G02400,VIT_11S0037G00880,VIT_08S0007G08800,VIT_14S0108G00710,VIT_07S0005G02580,VIT_05S0020G03640,VIT_12S0059G01070,VIT_18S0001G08700,VIT_12S0057G01510,VIT_06S0009G00820,VIT_00S0179G00340,VIT_18S0001G10540,VIT_12S0028G03330,VIT_15S0048G01730,VIT_19S0014G02500,VIT_08S0032G00640,VIT_13S0019G01840,VIT_10S0003G03080,VIT_11S0065G00460,VIT_05S0020G02910,VIT_08S0007G03090,VIT…
						GO:0018193	BP	peptidyl-amino acid modification	0.0422	VIT_14S0060G00450,VIT_16S0039G02400,VIT_11S0037G00880,VIT_08S0007G08800,VIT_14S0108G00710,VIT_07S0005G02580,VIT_05S0020G03640,VIT_12S0059G01070,VIT_18S0001G08700,VIT_12S0057G01510,VIT_06S0009G00820,VIT_00S0179G00340,VIT_18S0001G10540,VIT_12S0028G03330,VIT_15S0048G01730,VIT_19S0014G02500,VIT_08S0032G00640,VIT_13S0019G01840,VIT_10S0003G03080,VIT_11S0065G00460,VIT_05S0020G02910,VIT_08S0007G03090,VIT…
						GO:0018205	BP	peptidyl-lysine modification	0.000184	VIT_14S0060G00450,VIT_16S0039G02400,VIT_11S0037G00880,VIT_08S0007G08800,VIT_14S0108G00710,VIT_07S0005G02580,VIT_05S0020G03640,VIT_12S0059G01070,VIT_18S0001G08700,VIT_12S0057G01510,VIT_06S0009G00820,VIT_00S0179G00340,VIT_18S0001G10540,VIT_12S0028G03330,VIT_15S0048G01730,VIT_19S0014G02500,VIT_08S0032G00640,VIT_13S0019G01840,VIT_10S0003G03080,VIT_11S0065G00460,VIT_05S0020G02910,VIT_08S0007G03090,VIT…
						GO:0019219	BP	regulation of nucleobase-containing compound metabolic process	4.13e-07	VIT_14S0060G00450,VIT_05S0020G04780,VIT_16S0039G02400,VIT_13S0084G00800,VIT_07S0005G01080,VIT_11S0016G02970,VIT_00S1291G00010,VIT_11S0016G05330,VIT_11S0016G00670,VIT_13S0067G02560,VIT_08S0007G08800,VIT_09S0018G01630,VIT_16S0050G02500,VIT_07S0191G00240,VIT_11S0052G01120,VIT_16S0013G00970,VIT_02S0025G00410,VIT_17S0000G05000,VIT_13S0067G03490,VIT_14S0108G00710,VIT_05S0020G00620,VIT_11S0052G00940,VIT…
						GO:0019222	BP	regulation of metabolic process	1.83e-07	VIT_14S0060G00450,VIT_05S0020G04780,VIT_16S0039G02400,VIT_13S0084G00800,VIT_07S0005G01080,VIT_11S0016G02970,VIT_14S0108G01630,VIT_00S1291G00010,VIT_11S0016G05330,VIT_10S0003G02220,VIT_11S0016G00670,VIT_13S0067G01530,VIT_13S0067G02560,VIT_11S0037G00880,VIT_08S0007G08800,VIT_09S0018G01630,VIT_16S0050G02500,VIT_07S0191G00240,VIT_11S0052G01120,VIT_01S0010G02430,VIT_16S0013G00970,VIT_02S0025G00410,VIT…
						GO:0022402	BP	cell cycle process 2	1.07e-22	VIT_14S0060G00450,VIT_16S0039G02400,VIT_19S0015G00620,VIT_11S0016G02970,VIT_14S0108G01630,VIT_14S0128G00440,VIT_13S0067G01530,VIT_08S0007G08800,VIT_01S0010G02430,VIT_02S0025G00410,VIT_14S0108G00710,VIT_05S0020G00620,VIT_11S0052G00940,VIT_02S0025G04000,VIT_04S0008G06590,VIT_07S0104G01120,VIT_07S0005G02580,VIT_05S0020G03640,VIT_12S0059G01070,VIT_18S0001G08700,VIT_12S0057G01510,VIT_11S0016G00340,VIT…
						GO:0030312	CC	external encapsulating structure	0.0343	VIT_01S0026G02620,VIT_05S0062G00480,VIT_10S0003G02440,VIT_13S0019G01650,VIT_17S0000G06360,VIT_05S0062G00610,VIT_08S0058G00540,VIT_17S0053G00990,VIT_15S0048G01210,VIT_06S0004G04860,VIT_08S0007G04950,VIT_06S0004G04470,VIT_13S0084G00820,VIT_06S0061G00550,VIT_00S0253G00040,VIT_02S0154G00600,VIT_11S0016G01220,VIT_18S0001G07340,VIT_11S0016G03020,VIT_03S0038G04060,VIT_05S0049G01390,VIT_05S0077G01280
						GO:0031048	BP	chromatin silencing by small RNA	0.0071	VIT_16S0039G02400,VIT_14S0108G00710,VIT_07S0005G02580,VIT_05S0020G03640,VIT_12S0059G01070,VIT_18S0001G08700,VIT_06S0009G00820,VIT_08S0007G05340,VIT_10S0003G02180,VIT_19S0014G02500,VIT_11S0065G00460,VIT_09S0002G05680
						GO:0031323	BP	regulation of cellular metabolic process	5.14e-08	VIT_14S0060G00450,VIT_05S0020G04780,VIT_16S0039G02400,VIT_13S0084G00800,VIT_07S0005G01080,VIT_11S0016G02970,VIT_14S0108G01630,VIT_00S1291G00010,VIT_11S0016G05330,VIT_11S0016G00670,VIT_13S0067G01530,VIT_13S0067G02560,VIT_08S0007G08800,VIT_09S0018G01630,VIT_16S0050G02500,VIT_07S0191G00240,VIT_11S0052G01120,VIT_01S0010G02430,VIT_16S0013G00970,VIT_02S0025G00410,VIT_17S0000G05000,VIT_13S0067G03490,VIT…
						GO:0031324	BP	negative regulation of cellular metabolic process	0.00781	VIT_16S0039G02400,VIT_11S0016G05330,VIT_13S0067G01530,VIT_08S0007G08800,VIT_01S0010G02430,VIT_14S0108G00710,VIT_07S0005G02580,VIT_05S0020G03640,VIT_12S0059G01070,VIT_18S0001G08700,VIT_12S0057G01510,VIT_06S0009G00820,VIT_18S0001G10540,VIT_12S0028G03330,VIT_02S0025G04170,VIT_08S0007G05340,VIT_15S0048G01730,VIT_07S0104G00020,VIT_10S0003G02180,VIT_19S0014G02500,VIT_13S0019G01840,VIT_12S0028G03360,VIT…
						GO:0031326	BP	regulation of cellular biosynthetic process	2.58e-05	VIT_14S0060G00450,VIT_05S0020G04780,VIT_16S0039G02400,VIT_13S0084G00800,VIT_07S0005G01080,VIT_11S0016G02970,VIT_00S1291G00010,VIT_11S0016G05330,VIT_11S0016G00670,VIT_13S0067G02560,VIT_08S0007G08800,VIT_09S0018G01630,VIT_16S0050G02500,VIT_07S0191G00240,VIT_11S0052G01120,VIT_16S0013G00970,VIT_17S0000G05000,VIT_13S0067G03490,VIT_14S0108G00710,VIT_05S0020G00620,VIT_11S0052G00940,VIT_02S0025G04000,VIT…
						GO:0031327	BP	negative regulation of cellular biosynthetic process	0.00453	VIT_16S0039G02400,VIT_11S0016G05330,VIT_08S0007G08800,VIT_14S0108G00710,VIT_07S0005G02580,VIT_05S0020G03640,VIT_12S0059G01070,VIT_18S0001G08700,VIT_12S0057G01510,VIT_06S0009G00820,VIT_18S0001G10540,VIT_12S0028G03330,VIT_02S0025G04170,VIT_08S0007G05340,VIT_15S0048G01730,VIT_07S0104G00020,VIT_10S0003G02180,VIT_19S0014G02500,VIT_13S0019G01840,VIT_11S0065G00460,VIT_17S0000G07630,VIT_08S0007G03090,VIT…
						GO:0031497	BP	chromatin assembly	6.65e-06	VIT_04S0044G00560,VIT_06S0004G04370,VIT_13S0019G00760,VIT_06S0004G04270,VIT_06S0004G01710,VIT_06S0004G01690,VIT_13S0064G01340,VIT_07S0005G01060,VIT_13S0019G00800,VIT_13S0019G00780,VIT_00S0179G00340,VIT_07S0104G00960,VIT_14S0060G02360,VIT_18S0072G00800,VIT_09S0002G05680
						GO:0032403	MF	protein complex binding	2.54e-05	VIT_00S0532G00020,VIT_14S0128G00440,VIT_08S0007G08800,VIT_05S0020G00620,VIT_18S0001G13580,VIT_08S0040G02590,VIT_18S0001G08700,VIT_18S0001G07550,VIT_06S0009G00820,VIT_17S0000G04330,VIT_14S0128G00090,VIT_12S0028G03330,VIT_08S0007G05340,VIT_03S0063G01120,VIT_16S0022G01820,VIT_08S0007G00340,VIT_08S0007G03090,VIT_14S0128G00460,VIT_17S0000G03290
						GO:0032506	BP	cytokinetic process	7.04e-17	VIT_16S0039G02400,VIT_19S0015G00620,VIT_14S0128G00440,VIT_08S0007G08800,VIT_14S0108G00710,VIT_05S0020G00620,VIT_02S0025G04000,VIT_07S0104G01120,VIT_07S0005G02580,VIT_05S0020G03640,VIT_12S0059G01070,VIT_18S0001G08700,VIT_18S0001G07550,VIT_11S0016G03750,VIT_06S0009G00820,VIT_04S0008G06670,VIT_12S0028G03330,VIT_15S0048G01730,VIT_19S0014G02500,VIT_13S0019G01840,VIT_07S0104G00500,VIT_07S0005G01030,VIT…
						GO:0032774	BP	RNA biosynthetic process	0.0286	VIT_05S0020G04780,VIT_16S0039G02400,VIT_13S0084G00800,VIT_07S0005G01080,VIT_00S1291G00010,VIT_11S0016G05330,VIT_11S0016G00670,VIT_13S0067G02560,VIT_08S0007G08800,VIT_09S0018G01630,VIT_16S0050G02500,VIT_07S0191G00240,VIT_11S0052G01120,VIT_16S0013G00970,VIT_17S0000G05000,VIT_13S0067G03490,VIT_14S0108G00710,VIT_11S0052G00940,VIT_02S0025G04000,VIT_16S0022G02330,VIT_05S0020G01070,VIT_07S0005G02580,VIT…
						GO:0032993	CC	protein-DNA complex 1	3.41e-06	VIT_04S0044G00560,VIT_06S0004G04370,VIT_13S0019G00760,VIT_06S0004G04270,VIT_06S0004G01710,VIT_06S0004G01690,VIT_13S0064G01340,VIT_07S0005G01060,VIT_13S0019G00800,VIT_13S0019G00780,VIT_00S0179G00340,VIT_07S0104G00960,VIT_07S0104G00020,VIT_14S0060G02360,VIT_18S0072G00800
						GO:0034728	BP	nucleosome organization 5	2.4e-05	VIT_04S0044G00560,VIT_06S0004G04370,VIT_13S0019G00760,VIT_06S0004G04270,VIT_06S0004G01710,VIT_06S0004G01690,VIT_13S0064G01340,VIT_07S0005G01060,VIT_13S0019G00800,VIT_13S0019G00780,VIT_00S0179G00340,VIT_07S0104G00960,VIT_14S0060G02360,VIT_18S0072G00800
						GO:0034968	BP	histone lysine methylation	3.51e-08	VIT_14S0060G00450,VIT_16S0039G02400,VIT_11S0037G00880,VIT_08S0007G08800,VIT_14S0108G00710,VIT_07S0005G02580,VIT_05S0020G03640,VIT_12S0059G01070,VIT_18S0001G08700,VIT_12S0057G01510,VIT_06S0009G00820,VIT_00S0179G00340,VIT_18S0001G10540,VIT_12S0028G03330,VIT_15S0048G01730,VIT_19S0014G02500,VIT_08S0032G00640,VIT_13S0019G01840,VIT_10S0003G03080,VIT_11S0065G00460,VIT_05S0020G02910,VIT_08S0007G03090,VIT…
						GO:0040029	BP	regulation of gene expression, epigenetic	0.000108	VIT_14S0060G00450,VIT_16S0039G02400,VIT_08S0007G08800,VIT_14S0108G00710,VIT_07S0005G02580,VIT_05S0020G03640,VIT_12S0059G01070,VIT_18S0001G08700,VIT_12S0057G01510,VIT_11S0016G00340,VIT_06S0009G00820,VIT_00S0179G00340,VIT_18S0001G10540,VIT_12S0028G03330,VIT_08S0007G05340,VIT_15S0048G01730,VIT_10S0003G02180,VIT_19S0014G02500,VIT_08S0032G00640,VIT_13S0019G01840,VIT_10S0003G03080,VIT_11S0065G00460,VIT…
						GO:0043228	CC	non-membrane-bounded organelle	0.0286	VIT_04S0044G00560,VIT_06S0004G04370,VIT_00S0532G00020,VIT_14S0108G01630,VIT_14S0128G00440,VIT_11S0037G00880,VIT_08S0007G08800,VIT_13S0019G00760,VIT_06S0004G04270,VIT_01S0010G02430,VIT_02S0025G00410,VIT_14S0108G00710,VIT_05S0020G00620,VIT_04S0008G06590,VIT_06S0004G01710,VIT_05S0077G01960,VIT_06S0004G01690,VIT_13S0064G01340,VIT_07S0005G01060,VIT_12S0059G01740,VIT_18S0001G13580,VIT_12S0059G01070,VIT…
						GO:0043232	CC	intracellular non-membrane-bounded organelle	0.0286	VIT_04S0044G00560,VIT_06S0004G04370,VIT_00S0532G00020,VIT_14S0108G01630,VIT_14S0128G00440,VIT_11S0037G00880,VIT_08S0007G08800,VIT_13S0019G00760,VIT_06S0004G04270,VIT_01S0010G02430,VIT_02S0025G00410,VIT_14S0108G00710,VIT_05S0020G00620,VIT_04S0008G06590,VIT_06S0004G01710,VIT_05S0077G01960,VIT_06S0004G01690,VIT_13S0064G01340,VIT_07S0005G01060,VIT_12S0059G01740,VIT_18S0001G13580,VIT_12S0059G01070,VIT…
						GO:0043234	CC	protein complex	0.0277	VIT_04S0044G00560,VIT_18S0089G01330,VIT_06S0004G04370,VIT_00S0532G00020,VIT_14S0108G01630,VIT_14S0128G00440,VIT_16S0022G02210,VIT_08S0007G08800,VIT_13S0019G00760,VIT_06S0004G04270,VIT_01S0010G02430,VIT_05S0020G00620,VIT_06S0004G01710,VIT_06S0004G01690,VIT_13S0064G01340,VIT_07S0005G01060,VIT_19S0014G00160,VIT_18S0001G13580,VIT_18S0001G08200,VIT_12S0059G01070,VIT_08S0040G02590,VIT_18S0001G08700,VIT…
						GO:0043414	BP	macromolecule methylation	0.0165	VIT_14S0060G00450,VIT_16S0039G02400,VIT_11S0037G00880,VIT_08S0007G08800,VIT_14S0108G00710,VIT_07S0005G02580,VIT_05S0020G03640,VIT_12S0059G01070,VIT_18S0001G08700,VIT_12S0057G01510,VIT_11S0016G00340,VIT_06S0009G00820,VIT_00S0179G00340,VIT_18S0001G10540,VIT_12S0028G03330,VIT_15S0048G01730,VIT_19S0014G02500,VIT_08S0032G00640,VIT_13S0019G01840,VIT_10S0003G03080,VIT_11S0065G00460,VIT_05S0020G02910,VIT…
						GO:0043933	BP	macromolecular complex subunit organization	0.00598	VIT_14S0060G00450,VIT_04S0044G00560,VIT_18S0089G01330,VIT_06S0004G04370,VIT_16S0039G02400,VIT_14S0108G01630,VIT_14S0128G00440,VIT_11S0037G00880,VIT_08S0007G08800,VIT_13S0019G00760,VIT_06S0004G04270,VIT_01S0010G02430,VIT_02S0025G00410,VIT_14S0108G00710,VIT_06S0004G01710,VIT_06S0004G01690,VIT_13S0064G01340,VIT_07S0005G01060,VIT_07S0005G02580,VIT_05S0020G03640,VIT_12S0059G01070,VIT_18S0001G08700,VIT…
						GO:0044427	CC	chromosomal part 4	4.23e-07	VIT_04S0044G00560,VIT_06S0004G04370,VIT_11S0037G00880,VIT_13S0019G00760,VIT_06S0004G04270,VIT_01S0010G02430,VIT_04S0008G06590,VIT_06S0004G01710,VIT_06S0004G01690,VIT_13S0064G01340,VIT_07S0005G01060,VIT_12S0059G01070,VIT_13S0019G00800,VIT_13S0019G00780,VIT_16S0022G00060,VIT_00S0179G00340,VIT_07S0104G00960,VIT_15S0048G01730,VIT_14S0060G02360,VIT_08S0007G05500,VIT_18S0072G00800,VIT_16S0039G01430,VIT…
						GO:0044430	CC	cytoskeletal part	0.00013	VIT_00S0532G00020,VIT_14S0108G01630,VIT_14S0128G00440,VIT_08S0007G08800,VIT_01S0010G02430,VIT_05S0020G00620,VIT_18S0001G13580,VIT_08S0040G02590,VIT_18S0001G08700,VIT_11S0016G05000,VIT_18S0001G07550,VIT_06S0009G00820,VIT_17S0000G04330,VIT_14S0128G00090,VIT_12S0028G03330,VIT_08S0007G05340,VIT_15S0048G01730,VIT_03S0063G01120,VIT_06S0004G05870,VIT_08S0007G00340,VIT_08S0007G03090,VIT_02S0025G01710,VIT…
						GO:0044702	BP	single organism reproductive process 1	0.0178	VIT_14S0060G00450,VIT_16S0039G02400,VIT_06S0080G00290,VIT_16S0022G02210,VIT_08S0007G03220,VIT_11S0037G00880,VIT_09S0018G01630,VIT_02S0025G00410,VIT_17S0000G05000,VIT_14S0108G00710,VIT_11S0052G00940,VIT_02S0025G04000,VIT_07S0005G02580,VIT_05S0020G03640,VIT_03S0091G00550,VIT_08S0105G00600,VIT_06S0004G03780,VIT_12S0059G01070,VIT_18S0001G08700,VIT_07S0005G03750,VIT_08S0007G03420,VIT_18S0001G15420,VIT…
						GO:0044728	BP	DNA methylation or demethylation	1.18e-05	VIT_14S0060G00450,VIT_16S0039G02400,VIT_14S0108G00710,VIT_05S0020G03640,VIT_12S0059G01070,VIT_18S0001G08700,VIT_11S0016G00340,VIT_00S0179G00340,VIT_18S0001G10540,VIT_12S0028G03330,VIT_19S0014G02500,VIT_08S0032G00640,VIT_13S0019G01840,VIT_10S0003G03080,VIT_05S0020G02910,VIT_08S0007G03090,VIT_05S0051G00930,VIT_09S0002G05680,VIT_13S0064G00560,VIT_08S0007G06800
						GO:0044770	BP	cell cycle phase transition	8.68e-11	VIT_14S0060G00450,VIT_16S0039G02400,VIT_11S0016G02970,VIT_13S0067G01530,VIT_01S0010G02430,VIT_14S0108G00710,VIT_05S0020G00620,VIT_05S0020G03640,VIT_12S0059G01070,VIT_18S0001G08700,VIT_12S0057G01510,VIT_18S0001G10540,VIT_12S0028G03330,VIT_19S0014G02500,VIT_12S0028G03360,VIT_12S0034G01430,VIT_08S0058G01420,VIT_07S0031G02330
						GO:0044772	BP	mitotic cell cycle phase transition	8.68e-11	VIT_14S0060G00450,VIT_16S0039G02400,VIT_11S0016G02970,VIT_13S0067G01530,VIT_01S0010G02430,VIT_14S0108G00710,VIT_05S0020G00620,VIT_05S0020G03640,VIT_12S0059G01070,VIT_18S0001G08700,VIT_12S0057G01510,VIT_18S0001G10540,VIT_12S0028G03330,VIT_19S0014G02500,VIT_12S0028G03360,VIT_12S0034G01430,VIT_08S0058G01420,VIT_07S0031G02330
						GO:0044815	CC	DNA packaging complex	1.63e-08	VIT_04S0044G00560,VIT_06S0004G04370,VIT_13S0019G00760,VIT_06S0004G04270,VIT_06S0004G01710,VIT_06S0004G01690,VIT_13S0064G01340,VIT_07S0005G01060,VIT_12S0059G01070,VIT_13S0019G00800,VIT_13S0019G00780,VIT_16S0022G00060,VIT_00S0179G00340,VIT_07S0104G00960,VIT_14S0060G02360,VIT_08S0007G05500,VIT_18S0072G00800,VIT_05S0020G01160
						GO:0044839	BP	cell cycle G2/M phase transition 4	1.09e-08	VIT_14S0060G00450,VIT_16S0039G02400,VIT_11S0016G02970,VIT_14S0108G00710,VIT_05S0020G00620,VIT_05S0020G03640,VIT_12S0059G01070,VIT_18S0001G08700,VIT_12S0057G01510,VIT_18S0001G10540,VIT_12S0028G03330,VIT_19S0014G02500,VIT_12S0034G01430,VIT_08S0058G01420
						GO:0045814	BP	negative regulation of gene expression, epigenetic	0.000102	VIT_16S0039G02400,VIT_08S0007G08800,VIT_14S0108G00710,VIT_07S0005G02580,VIT_05S0020G03640,VIT_12S0059G01070,VIT_18S0001G08700,VIT_12S0057G01510,VIT_06S0009G00820,VIT_18S0001G10540,VIT_12S0028G03330,VIT_08S0007G05340,VIT_15S0048G01730,VIT_10S0003G02180,VIT_19S0014G02500,VIT_13S0019G01840,VIT_11S0065G00460,VIT_08S0007G03090,VIT_09S0002G05680,VIT_13S0064G00560
						GO:0045892	BP	negative regulation of transcription, DNA-templated 2	0.00109	VIT_16S0039G02400,VIT_11S0016G05330,VIT_08S0007G08800,VIT_14S0108G00710,VIT_07S0005G02580,VIT_05S0020G03640,VIT_12S0059G01070,VIT_18S0001G08700,VIT_12S0057G01510,VIT_06S0009G00820,VIT_18S0001G10540,VIT_12S0028G03330,VIT_02S0025G04170,VIT_08S0007G05340,VIT_15S0048G01730,VIT_10S0003G02180,VIT_19S0014G02500,VIT_13S0019G01840,VIT_11S0065G00460,VIT_08S0007G03090,VIT_09S0002G05680,VIT_13S0064G00560
						GO:0045934	BP	negative regulation of nucleobase-containing compound metabolic process	0.000174	VIT_16S0039G02400,VIT_11S0016G05330,VIT_08S0007G08800,VIT_14S0108G00710,VIT_07S0005G02580,VIT_05S0020G03640,VIT_12S0059G01070,VIT_18S0001G08700,VIT_12S0057G01510,VIT_06S0009G00820,VIT_18S0001G10540,VIT_12S0028G03330,VIT_02S0025G04170,VIT_08S0007G05340,VIT_15S0048G01730,VIT_07S0104G00020,VIT_10S0003G02180,VIT_19S0014G02500,VIT_13S0019G01840,VIT_11S0065G00460,VIT_17S0000G07630,VIT_08S0007G03090,VIT…
						GO:0046983	MF	protein dimerization activity	0.00241	VIT_04S0044G00560,VIT_05S0020G04780,VIT_06S0004G04370,VIT_15S0048G02490,VIT_01S0011G02940,VIT_13S0019G00760,VIT_14S0081G00720,VIT_16S0050G02500,VIT_07S0191G00240,VIT_06S0004G04270,VIT_17S0000G05000,VIT_08S0058G00960,VIT_16S0022G02330,VIT_06S0004G01710,VIT_06S0004G01690,VIT_13S0064G01340,VIT_05S0020G01070,VIT_13S0019G00800,VIT_08S0007G03420,VIT_13S0019G00780,VIT_14S0108G00420,VIT_00S0274G00070,VIT…
						GO:0048285	BP	organelle fission 4	2.69e-06	VIT_14S0060G00450,VIT_16S0039G02400,VIT_14S0108G01630,VIT_13S0067G01530,VIT_01S0010G02430,VIT_02S0025G00410,VIT_14S0108G00710,VIT_05S0020G00620,VIT_11S0052G00940,VIT_04S0008G06590,VIT_12S0059G01070,VIT_18S0001G08700,VIT_11S0016G00340,VIT_16S0022G00060,VIT_12S0028G03330,VIT_08S0007G05340,VIT_10S0003G02180,VIT_19S0014G02500,VIT_19S0014G00340,VIT_12S0028G01240,VIT_12S0028G03360,VIT_08S0007G05500,VIT…
						GO:0048367	BP	shoot system development	0.000557	VIT_14S0060G00450,VIT_16S0039G02400,VIT_06S0080G00290,VIT_16S0022G02210,VIT_08S0007G03220,VIT_11S0037G00880,VIT_09S0018G01630,VIT_16S0050G02500,VIT_17S0000G05000,VIT_14S0108G00710,VIT_02S0025G04000,VIT_07S0005G02580,VIT_05S0020G03640,VIT_03S0091G00550,VIT_08S0105G00600,VIT_06S0004G03780,VIT_12S0059G01070,VIT_07S0031G02550,VIT_18S0001G08700,VIT_07S0005G03750,VIT_08S0007G03420,VIT_18S0001G15420,VIT…
						GO:0048441	BP	petal development	0.00169	VIT_14S0060G00450,VIT_17S0000G05000,VIT_02S0025G04000,VIT_07S0005G02580,VIT_05S0020G03640,VIT_03S0091G00550,VIT_18S0001G15420,VIT_04S0023G01840,VIT_08S0058G01420,VIT_09S0002G05680,VIT_02S0025G01600
						GO:0048442	BP	sepal development	0.000678	VIT_14S0060G00450,VIT_17S0000G05000,VIT_02S0025G04000,VIT_07S0005G02580,VIT_05S0020G03640,VIT_03S0091G00550,VIT_18S0001G15420,VIT_08S0058G01420,VIT_09S0002G05680,VIT_02S0025G01600
						GO:0048446	BP	petal morphogenesis 1	0.00087	VIT_14S0060G00450,VIT_02S0025G04000,VIT_07S0005G02580,VIT_05S0020G03640,VIT_03S0091G00550,VIT_18S0001G15420,VIT_04S0023G01840,VIT_08S0058G01420,VIT_09S0002G05680,VIT_02S0025G01600
						GO:0048447	BP	sepal morphogenesis 1	0.00251	VIT_14S0060G00450,VIT_02S0025G04000,VIT_07S0005G02580,VIT_05S0020G03640,VIT_03S0091G00550,VIT_18S0001G15420,VIT_08S0058G01420,VIT_09S0002G05680,VIT_02S0025G01600
						GO:0048451	BP	petal formation	0.00251	VIT_14S0060G00450,VIT_02S0025G04000,VIT_07S0005G02580,VIT_05S0020G03640,VIT_03S0091G00550,VIT_18S0001G15420,VIT_08S0058G01420,VIT_09S0002G05680,VIT_02S0025G01600
						GO:0048453	BP	sepal formation	0.00251	VIT_14S0060G00450,VIT_02S0025G04000,VIT_07S0005G02580,VIT_05S0020G03640,VIT_03S0091G00550,VIT_18S0001G15420,VIT_08S0058G01420,VIT_09S0002G05680,VIT_02S0025G01600
						GO:0048464	BP	flower calyx development	0.000678	VIT_14S0060G00450,VIT_17S0000G05000,VIT_02S0025G04000,VIT_07S0005G02580,VIT_05S0020G03640,VIT_03S0091G00550,VIT_18S0001G15420,VIT_08S0058G01420,VIT_09S0002G05680,VIT_02S0025G01600
						GO:0048465	BP	corolla development 1	0.00169	VIT_14S0060G00450,VIT_17S0000G05000,VIT_02S0025G04000,VIT_07S0005G02580,VIT_05S0020G03640,VIT_03S0091G00550,VIT_18S0001G15420,VIT_04S0023G01840,VIT_08S0058G01420,VIT_09S0002G05680,VIT_02S0025G01600
						GO:0048519	BP	negative regulation of biological process	0.00952	VIT_14S0060G00450,VIT_16S0039G02400,VIT_06S0080G00290,VIT_11S0016G05330,VIT_10S0003G02220,VIT_13S0067G01530,VIT_11S0037G00880,VIT_08S0007G08800,VIT_03S0038G03540,VIT_01S0010G02430,VIT_14S0108G00710,VIT_07S0005G02580,VIT_05S0020G03640,VIT_12S0059G01070,VIT_18S0001G08700,VIT_08S0007G03420,VIT_12S0057G01510,VIT_11S0016G00340,VIT_06S0009G00820,VIT_08S0007G03450,VIT_18S0001G10540,VIT_04S0044G01100,VIT…
						GO:0048580	BP	regulation of post-embryonic development 4	0.00256	VIT_14S0060G00450,VIT_16S0039G02400,VIT_06S0080G00290,VIT_16S0022G02210,VIT_11S0037G00880,VIT_14S0108G00710,VIT_05S0020G03640,VIT_08S0105G00600,VIT_12S0059G01070,VIT_18S0001G08700,VIT_08S0007G03420,VIT_06S0009G00820,VIT_08S0007G03450,VIT_04S0023G01840,VIT_00S0179G00340,VIT_18S0001G10540,VIT_12S0028G03330,VIT_04S0008G04870,VIT_19S0014G02500,VIT_08S0032G00640,VIT_10S0003G03080,VIT_11S0065G00460,VIT…
						GO:0048831	BP	regulation of shoot system development	0.000249	VIT_14S0060G00450,VIT_16S0039G02400,VIT_06S0080G00290,VIT_16S0022G02210,VIT_11S0037G00880,VIT_14S0108G00710,VIT_05S0020G03640,VIT_08S0105G00600,VIT_12S0059G01070,VIT_18S0001G08700,VIT_08S0007G03420,VIT_06S0009G00820,VIT_08S0007G03450,VIT_04S0023G01840,VIT_00S0179G00340,VIT_18S0001G10540,VIT_12S0028G03330,VIT_04S0008G04870,VIT_19S0014G02500,VIT_08S0032G00640,VIT_10S0003G03080,VIT_11S0065G00460,VIT…
						GO:0050789	BP	regulation of biological process	6.2e-05	VIT_14S0060G00450,VIT_05S0020G04780,VIT_16S0039G02400,VIT_13S0084G00800,VIT_13S0073G00520,VIT_07S0005G01080,VIT_11S0016G02970,VIT_14S0108G01630,VIT_06S0080G00290,VIT_16S0022G02210,VIT_00S1291G00010,VIT_11S0016G05330,VIT_08S0007G03220,VIT_03S0063G01930,VIT_10S0003G02220,VIT_11S0016G00670,VIT_13S0067G01530,VIT_13S0067G02560,VIT_11S0037G00880,VIT_08S0007G08800,VIT_03S0038G03540,VIT_09S0018G01630,VIT…
						GO:0050793	BP	regulation of developmental process 2	0.0162	VIT_14S0060G00450,VIT_16S0039G02400,VIT_06S0080G00290,VIT_16S0022G02210,VIT_11S0037G00880,VIT_01S0010G02430,VIT_14S0108G00710,VIT_02S0012G02540,VIT_12S0059G01740,VIT_05S0020G03640,VIT_08S0105G00600,VIT_18S0001G08200,VIT_12S0059G01070,VIT_18S0001G08700,VIT_08S0007G03420,VIT_06S0009G00820,VIT_08S0007G03450,VIT_02S0012G01410,VIT_04S0023G01840,VIT_00S0179G00340,VIT_18S0001G10540,VIT_16S0022G01620,VIT…
						GO:0050794	BP	regulation of cellular process	0.00026	VIT_14S0060G00450,VIT_05S0020G04780,VIT_16S0039G02400,VIT_13S0084G00800,VIT_13S0073G00520,VIT_07S0005G01080,VIT_11S0016G02970,VIT_14S0108G01630,VIT_16S0022G02210,VIT_00S1291G00010,VIT_11S0016G05330,VIT_08S0007G03220,VIT_03S0063G01930,VIT_11S0016G00670,VIT_13S0067G01530,VIT_13S0067G02560,VIT_08S0007G08800,VIT_03S0038G03540,VIT_09S0018G01630,VIT_16S0050G02500,VIT_07S0191G00240,VIT_11S0052G01120,VIT…
						GO:0051052	BP	regulation of DNA metabolic process 2	3.07e-13	VIT_14S0060G00450,VIT_16S0039G02400,VIT_11S0016G02970,VIT_02S0025G00410,VIT_14S0108G00710,VIT_05S0020G00620,VIT_05S0077G01960,VIT_05S0020G03640,VIT_12S0059G01070,VIT_18S0001G08700,VIT_12S0057G01510,VIT_06S0004G08420,VIT_11S0016G00340,VIT_00S0179G00340,VIT_18S0001G10540,VIT_12S0028G03330,VIT_07S0104G00020,VIT_19S0014G02500,VIT_13S0019G01840,VIT_12S0028G01240,VIT_10S0003G03080,VIT_12S0034G01430,VIT…
						GO:0051171	BP	regulation of nitrogen compound metabolic process	2.5e-06	VIT_14S0060G00450,VIT_05S0020G04780,VIT_16S0039G02400,VIT_13S0084G00800,VIT_07S0005G01080,VIT_11S0016G02970,VIT_00S1291G00010,VIT_11S0016G05330,VIT_11S0016G00670,VIT_13S0067G02560,VIT_08S0007G08800,VIT_09S0018G01630,VIT_16S0050G02500,VIT_07S0191G00240,VIT_11S0052G01120,VIT_16S0013G00970,VIT_02S0025G00410,VIT_17S0000G05000,VIT_13S0067G03490,VIT_14S0108G00710,VIT_05S0020G00620,VIT_11S0052G00940,VIT…
						GO:0051172	BP	negative regulation of nitrogen compound metabolic process 3	0.00521	VIT_16S0039G02400,VIT_11S0016G05330,VIT_08S0007G08800,VIT_14S0108G00710,VIT_07S0005G02580,VIT_05S0020G03640,VIT_12S0059G01070,VIT_18S0001G08700,VIT_12S0057G01510,VIT_06S0009G00820,VIT_18S0001G10540,VIT_12S0028G03330,VIT_02S0025G04170,VIT_08S0007G05340,VIT_15S0048G01730,VIT_07S0104G00020,VIT_10S0003G02180,VIT_19S0014G02500,VIT_13S0019G01840,VIT_11S0065G00460,VIT_17S0000G07630,VIT_08S0007G03090,VIT…
						GO:0051225	BP	spindle assembly	0.00931	VIT_14S0060G00450,VIT_16S0039G02400,VIT_18S0001G08700,VIT_06S0009G00820,VIT_12S0028G03330,VIT_13S0019G01840,VIT_04S0008G02770,VIT_13S0064G00560
						GO:0051239	BP	regulation of multicellular organismal process	0.0075	VIT_14S0060G00450,VIT_16S0039G02400,VIT_06S0080G00290,VIT_16S0022G02210,VIT_11S0037G00880,VIT_14S0108G00710,VIT_02S0012G02540,VIT_12S0059G01740,VIT_05S0020G03640,VIT_08S0105G00600,VIT_18S0001G08200,VIT_12S0059G01070,VIT_18S0001G08700,VIT_08S0007G03420,VIT_06S0009G00820,VIT_08S0007G03450,VIT_02S0012G01410,VIT_04S0023G01840,VIT_00S0179G00340,VIT_18S0001G10540,VIT_16S0022G01620,VIT_03S0038G02140,VIT…
						GO:0051252	BP	regulation of RNA metabolic process 1	0.00116	VIT_05S0020G04780,VIT_16S0039G02400,VIT_13S0084G00800,VIT_07S0005G01080,VIT_00S1291G00010,VIT_11S0016G05330,VIT_11S0016G00670,VIT_13S0067G02560,VIT_08S0007G08800,VIT_09S0018G01630,VIT_16S0050G02500,VIT_07S0191G00240,VIT_11S0052G01120,VIT_16S0013G00970,VIT_17S0000G05000,VIT_13S0067G03490,VIT_14S0108G00710,VIT_11S0052G00940,VIT_02S0025G04000,VIT_16S0022G02330,VIT_05S0020G01070,VIT_07S0005G02580,VIT…
						GO:0051253	BP	negative regulation of RNA metabolic process	0.00119	VIT_16S0039G02400,VIT_11S0016G05330,VIT_08S0007G08800,VIT_14S0108G00710,VIT_07S0005G02580,VIT_05S0020G03640,VIT_12S0059G01070,VIT_18S0001G08700,VIT_12S0057G01510,VIT_06S0009G00820,VIT_18S0001G10540,VIT_12S0028G03330,VIT_02S0025G04170,VIT_08S0007G05340,VIT_15S0048G01730,VIT_10S0003G02180,VIT_19S0014G02500,VIT_13S0019G01840,VIT_11S0065G00460,VIT_08S0007G03090,VIT_09S0002G05680,VIT_13S0064G00560
						GO:0051276	BP	chromosome organization	5.5e-12	VIT_14S0060G00450,VIT_04S0044G00560,VIT_06S0004G04370,VIT_16S0039G02400,VIT_14S0128G00440,VIT_13S0067G01530,VIT_11S0037G00880,VIT_08S0007G08800,VIT_13S0019G00760,VIT_06S0004G04270,VIT_01S0010G02430,VIT_02S0025G00410,VIT_14S0108G00710,VIT_11S0052G00940,VIT_06S0004G01710,VIT_06S0004G01690,VIT_13S0064G01340,VIT_07S0005G01060,VIT_07S0005G02580,VIT_05S0020G03640,VIT_12S0059G01070,VIT_18S0001G08700,VIT…
						GO:0051301	BP	cell division	6.41e-19	VIT_16S0039G02400,VIT_19S0015G00620,VIT_14S0128G00440,VIT_13S0067G01530,VIT_08S0007G08800,VIT_01S0010G02430,VIT_14S0108G00710,VIT_05S0020G00620,VIT_02S0025G04000,VIT_07S0104G01120,VIT_07S0005G02580,VIT_05S0020G03640,VIT_08S0105G00600,VIT_12S0059G01070,VIT_18S0001G08700,VIT_18S0001G07550,VIT_11S0016G03750,VIT_06S0009G00820,VIT_04S0008G06670,VIT_18S0001G14170,VIT_01S0011G00670,VIT_12S0028G03330,VIT…
						GO:0051567	BP	histone H3-K9 methylation	8.4e-10	VIT_14S0060G00450,VIT_16S0039G02400,VIT_08S0007G08800,VIT_14S0108G00710,VIT_07S0005G02580,VIT_05S0020G03640,VIT_12S0059G01070,VIT_18S0001G08700,VIT_12S0057G01510,VIT_06S0009G00820,VIT_18S0001G10540,VIT_12S0028G03330,VIT_15S0048G01730,VIT_19S0014G02500,VIT_08S0032G00640,VIT_13S0019G01840,VIT_10S0003G03080,VIT_11S0065G00460,VIT_05S0020G02910,VIT_08S0007G03090,VIT_05S0051G00930,VIT_09S0002G05680,VIT…
						GO:0051726	BP	regulation of cell cycle	1.11e-14	VIT_14S0060G00450,VIT_16S0039G02400,VIT_11S0016G02970,VIT_14S0108G01630,VIT_13S0067G01530,VIT_01S0010G02430,VIT_14S0108G00710,VIT_05S0020G00620,VIT_05S0020G03640,VIT_12S0059G01070,VIT_18S0001G08700,VIT_19S0085G00690,VIT_12S0057G01510,VIT_06S0004G08420,VIT_11S0016G00340,VIT_18S0001G14170,VIT_18S0001G10540,VIT_12S0028G03330,VIT_18S0001G02060,VIT_15S0048G01730,VIT_08S0040G00930,VIT_19S0014G02500,VIT…
						GO:0060255	BP	regulation of macromolecule metabolic process	3.76e-08	VIT_14S0060G00450,VIT_05S0020G04780,VIT_16S0039G02400,VIT_13S0084G00800,VIT_07S0005G01080,VIT_11S0016G02970,VIT_14S0108G01630,VIT_00S1291G00010,VIT_11S0016G05330,VIT_11S0016G00670,VIT_13S0067G01530,VIT_13S0067G02560,VIT_11S0037G00880,VIT_08S0007G08800,VIT_09S0018G01630,VIT_16S0050G02500,VIT_07S0191G00240,VIT_11S0052G01120,VIT_01S0010G02430,VIT_16S0013G00970,VIT_02S0025G00410,VIT_17S0000G05000,VIT…
						GO:0061640	BP	cytoskeleton-dependent cytokinesis	1.93e-17	VIT_16S0039G02400,VIT_19S0015G00620,VIT_14S0128G00440,VIT_08S0007G08800,VIT_14S0108G00710,VIT_05S0020G00620,VIT_02S0025G04000,VIT_07S0104G01120,VIT_07S0005G02580,VIT_05S0020G03640,VIT_12S0059G01070,VIT_18S0001G08700,VIT_18S0001G07550,VIT_11S0016G03750,VIT_06S0009G00820,VIT_04S0008G06670,VIT_12S0028G03330,VIT_15S0048G01730,VIT_19S0014G02500,VIT_13S0019G01840,VIT_03S0063G01120,VIT_07S0104G00500,VIT…
						GO:0061647	BP	histone H3-K9 modification 3	8.4e-10	VIT_14S0060G00450,VIT_16S0039G02400,VIT_08S0007G08800,VIT_14S0108G00710,VIT_07S0005G02580,VIT_05S0020G03640,VIT_12S0059G01070,VIT_18S0001G08700,VIT_12S0057G01510,VIT_06S0009G00820,VIT_18S0001G10540,VIT_12S0028G03330,VIT_15S0048G01730,VIT_19S0014G02500,VIT_08S0032G00640,VIT_13S0019G01840,VIT_10S0003G03080,VIT_11S0065G00460,VIT_05S0020G02910,VIT_08S0007G03090,VIT_05S0051G00930,VIT_09S0002G05680,VIT…
						GO:0065004	BP	protein-DNA complex assembly	6.65e-05	VIT_04S0044G00560,VIT_06S0004G04370,VIT_13S0019G00760,VIT_06S0004G04270,VIT_06S0004G01710,VIT_06S0004G01690,VIT_13S0064G01340,VIT_07S0005G01060,VIT_13S0019G00800,VIT_13S0019G00780,VIT_00S0179G00340,VIT_07S0104G00960,VIT_14S0060G02360,VIT_18S0072G00800
						GO:0071103	BP	DNA conformation change 5	5.12e-09	VIT_04S0044G00560,VIT_06S0004G04370,VIT_13S0019G00760,VIT_06S0004G04270,VIT_02S0025G00410,VIT_14S0108G00710,VIT_06S0004G01710,VIT_06S0004G01690,VIT_13S0064G01340,VIT_07S0005G01060,VIT_12S0059G01070,VIT_13S0019G00800,VIT_13S0019G00780,VIT_16S0022G00060,VIT_00S0179G00340,VIT_07S0104G00960,VIT_14S0060G02360,VIT_10S0003G03080,VIT_08S0007G05500,VIT_18S0072G00800,VIT_09S0002G05680,VIT_05S0020G01160,VIT…
						GO:0071824	BP	protein-DNA complex subunit organization 4	8.06e-05	VIT_04S0044G00560,VIT_06S0004G04370,VIT_13S0019G00760,VIT_06S0004G04270,VIT_06S0004G01710,VIT_06S0004G01690,VIT_13S0064G01340,VIT_07S0005G01060,VIT_13S0019G00800,VIT_13S0019G00780,VIT_00S0179G00340,VIT_07S0104G00960,VIT_14S0060G02360,VIT_18S0072G00800
						GO:0071840	BP	cellular component organization or biogenesis	0.00446	VIT_14S0060G00450,VIT_04S0044G00560,VIT_18S0089G01330,VIT_06S0004G04370,VIT_16S0039G02400,VIT_19S0015G00620,VIT_14S0108G01630,VIT_14S0128G00440,VIT_01S0026G02620,VIT_13S0067G01530,VIT_13S0067G02560,VIT_11S0037G00880,VIT_08S0007G08800,VIT_13S0019G00760,VIT_06S0004G04270,VIT_01S0010G02430,VIT_14S0066G01060,VIT_02S0025G00410,VIT_07S0005G06500,VIT_14S0108G00710,VIT_05S0020G00620,VIT_11S0052G00940,VIT…
						GO:0080090	BP	regulation of primary metabolic process	1.65e-07	VIT_14S0060G00450,VIT_05S0020G04780,VIT_16S0039G02400,VIT_13S0084G00800,VIT_07S0005G01080,VIT_11S0016G02970,VIT_14S0108G01630,VIT_00S1291G00010,VIT_11S0016G05330,VIT_11S0016G00670,VIT_13S0067G01530,VIT_13S0067G02560,VIT_08S0007G08800,VIT_09S0018G01630,VIT_16S0050G02500,VIT_07S0191G00240,VIT_11S0052G01120,VIT_01S0010G02430,VIT_16S0013G00970,VIT_02S0025G00410,VIT_17S0000G05000,VIT_13S0067G03490,VIT…
						GO:0090567	BP	reproductive shoot system development	8.76e-06	VIT_14S0060G00450,VIT_16S0039G02400,VIT_06S0080G00290,VIT_16S0022G02210,VIT_08S0007G03220,VIT_11S0037G00880,VIT_09S0018G01630,VIT_17S0000G05000,VIT_14S0108G00710,VIT_02S0025G04000,VIT_07S0005G02580,VIT_05S0020G03640,VIT_03S0091G00550,VIT_08S0105G00600,VIT_06S0004G03780,VIT_12S0059G01070,VIT_18S0001G08700,VIT_07S0005G03750,VIT_08S0007G03420,VIT_18S0001G15420,VIT_05S0062G01070,VIT_06S0009G00820,VIT…
						GO:0097659	BP	nucleic acid-templated transcription	0.0449	VIT_05S0020G04780,VIT_16S0039G02400,VIT_13S0084G00800,VIT_07S0005G01080,VIT_00S1291G00010,VIT_11S0016G05330,VIT_11S0016G00670,VIT_13S0067G02560,VIT_08S0007G08800,VIT_09S0018G01630,VIT_16S0050G02500,VIT_07S0191G00240,VIT_11S0052G01120,VIT_16S0013G00970,VIT_17S0000G05000,VIT_13S0067G03490,VIT_14S0108G00710,VIT_11S0052G00940,VIT_02S0025G04000,VIT_16S0022G02330,VIT_05S0020G01070,VIT_07S0005G02580,VIT…
						GO:0098813	BP	nuclear chromosome segregation	0.000387	VIT_13S0067G01530,VIT_01S0010G02430,VIT_02S0025G00410,VIT_14S0108G00710,VIT_11S0052G00940,VIT_12S0059G01070,VIT_16S0022G00060,VIT_08S0007G05340,VIT_10S0003G02180,VIT_19S0014G00340,VIT_12S0028G01240,VIT_12S0028G03360,VIT_08S0007G05500,VIT_08S0007G03090,VIT_07S0151G00680,VIT_05S0020G01160,VIT_05S0020G04170,VIT_19S0090G00670,VIT_07S0031G02330
						GO:1901987	BP	regulation of cell cycle phase transition 4	2.74e-11	VIT_14S0060G00450,VIT_16S0039G02400,VIT_11S0016G02970,VIT_13S0067G01530,VIT_01S0010G02430,VIT_14S0108G00710,VIT_05S0020G00620,VIT_05S0020G03640,VIT_12S0059G01070,VIT_18S0001G08700,VIT_12S0057G01510,VIT_18S0001G10540,VIT_12S0028G03330,VIT_19S0014G02500,VIT_12S0028G03360,VIT_12S0034G01430,VIT_08S0058G01420,VIT_07S0031G02330
						GO:1901990	BP	regulation of mitotic cell cycle phase transition 4	2.74e-11	VIT_14S0060G00450,VIT_16S0039G02400,VIT_11S0016G02970,VIT_13S0067G01530,VIT_01S0010G02430,VIT_14S0108G00710,VIT_05S0020G00620,VIT_05S0020G03640,VIT_12S0059G01070,VIT_18S0001G08700,VIT_12S0057G01510,VIT_18S0001G10540,VIT_12S0028G03330,VIT_19S0014G02500,VIT_12S0028G03360,VIT_12S0034G01430,VIT_08S0058G01420,VIT_07S0031G02330
						GO:1902410	BP	mitotic cytokinetic process	7.04e-17	VIT_16S0039G02400,VIT_19S0015G00620,VIT_14S0128G00440,VIT_08S0007G08800,VIT_14S0108G00710,VIT_05S0020G00620,VIT_02S0025G04000,VIT_07S0104G01120,VIT_07S0005G02580,VIT_05S0020G03640,VIT_12S0059G01070,VIT_18S0001G08700,VIT_18S0001G07550,VIT_11S0016G03750,VIT_06S0009G00820,VIT_04S0008G06670,VIT_12S0028G03330,VIT_15S0048G01730,VIT_19S0014G02500,VIT_13S0019G01840,VIT_07S0104G00500,VIT_07S0005G01030,VIT…
						GO:1902589	BP	single-organism organelle organization	7.35e-07	VIT_14S0060G00450,VIT_16S0039G02400,VIT_19S0015G00620,VIT_14S0108G01630,VIT_14S0128G00440,VIT_13S0067G01530,VIT_11S0037G00880,VIT_08S0007G08800,VIT_01S0010G02430,VIT_02S0025G00410,VIT_14S0108G00710,VIT_11S0052G00940,VIT_02S0025G04000,VIT_04S0008G06590,VIT_07S0104G01120,VIT_07S0005G02580,VIT_05S0020G03640,VIT_12S0059G01070,VIT_18S0001G08700,VIT_12S0057G01510,VIT_11S0016G00340,VIT_16S0022G00060,VIT…
						GO:1902679	BP	negative regulation of RNA biosynthetic process	0.00109	VIT_16S0039G02400,VIT_11S0016G05330,VIT_08S0007G08800,VIT_14S0108G00710,VIT_07S0005G02580,VIT_05S0020G03640,VIT_12S0059G01070,VIT_18S0001G08700,VIT_12S0057G01510,VIT_06S0009G00820,VIT_18S0001G10540,VIT_12S0028G03330,VIT_02S0025G04170,VIT_08S0007G05340,VIT_15S0048G01730,VIT_10S0003G02180,VIT_19S0014G02500,VIT_13S0019G01840,VIT_11S0065G00460,VIT_08S0007G03090,VIT_09S0002G05680,VIT_13S0064G00560
						GO:1902749	BP	regulation of cell cycle G2/M phase transition	7.1e-09	VIT_14S0060G00450,VIT_16S0039G02400,VIT_11S0016G02970,VIT_14S0108G00710,VIT_05S0020G00620,VIT_05S0020G03640,VIT_12S0059G01070,VIT_18S0001G08700,VIT_12S0057G01510,VIT_18S0001G10540,VIT_12S0028G03330,VIT_19S0014G02500,VIT_12S0034G01430,VIT_08S0058G01420
						GO:1903047	BP	mitotic cell cycle process 3	1.89e-25	VIT_14S0060G00450,VIT_16S0039G02400,VIT_19S0015G00620,VIT_11S0016G02970,VIT_14S0108G01630,VIT_14S0128G00440,VIT_13S0067G01530,VIT_08S0007G08800,VIT_01S0010G02430,VIT_14S0108G00710,VIT_05S0020G00620,VIT_02S0025G04000,VIT_04S0008G06590,VIT_07S0104G01120,VIT_07S0005G02580,VIT_05S0020G03640,VIT_12S0059G01070,VIT_18S0001G08700,VIT_12S0057G01510,VIT_16S0022G00060,VIT_18S0001G07550,VIT_11S0016G03750,VIT…
						GO:1903506	BP	regulation of nucleic acid-templated transcription 3	0.000869	VIT_05S0020G04780,VIT_16S0039G02400,VIT_13S0084G00800,VIT_07S0005G01080,VIT_00S1291G00010,VIT_11S0016G05330,VIT_11S0016G00670,VIT_13S0067G02560,VIT_08S0007G08800,VIT_09S0018G01630,VIT_16S0050G02500,VIT_07S0191G00240,VIT_11S0052G01120,VIT_16S0013G00970,VIT_17S0000G05000,VIT_13S0067G03490,VIT_14S0108G00710,VIT_11S0052G00940,VIT_02S0025G04000,VIT_16S0022G02330,VIT_05S0020G01070,VIT_07S0005G02580,VIT…
						GO:1903507	BP	negative regulation of nucleic acid-templated transcription	0.00109	VIT_16S0039G02400,VIT_11S0016G05330,VIT_08S0007G08800,VIT_14S0108G00710,VIT_07S0005G02580,VIT_05S0020G03640,VIT_12S0059G01070,VIT_18S0001G08700,VIT_12S0057G01510,VIT_06S0009G00820,VIT_18S0001G10540,VIT_12S0028G03330,VIT_02S0025G04170,VIT_08S0007G05340,VIT_15S0048G01730,VIT_10S0003G02180,VIT_19S0014G02500,VIT_13S0019G01840,VIT_11S0065G00460,VIT_08S0007G03090,VIT_09S0002G05680,VIT_13S0064G00560
						GO:2000026	BP	regulation of multicellular organismal development 3	0.00462	VIT_14S0060G00450,VIT_16S0039G02400,VIT_06S0080G00290,VIT_16S0022G02210,VIT_11S0037G00880,VIT_14S0108G00710,VIT_02S0012G02540,VIT_12S0059G01740,VIT_05S0020G03640,VIT_08S0105G00600,VIT_18S0001G08200,VIT_12S0059G01070,VIT_18S0001G08700,VIT_08S0007G03420,VIT_06S0009G00820,VIT_08S0007G03450,VIT_02S0012G01410,VIT_04S0023G01840,VIT_00S0179G00340,VIT_18S0001G10540,VIT_16S0022G01620,VIT_03S0038G02140,VIT…
						GO:2000112	BP	regulation of cellular macromolecule biosynthetic process	1.77e-05	VIT_14S0060G00450,VIT_05S0020G04780,VIT_16S0039G02400,VIT_13S0084G00800,VIT_07S0005G01080,VIT_11S0016G02970,VIT_00S1291G00010,VIT_11S0016G05330,VIT_11S0016G00670,VIT_13S0067G02560,VIT_08S0007G08800,VIT_09S0018G01630,VIT_16S0050G02500,VIT_07S0191G00240,VIT_11S0052G01120,VIT_16S0013G00970,VIT_17S0000G05000,VIT_13S0067G03490,VIT_14S0108G00710,VIT_05S0020G00620,VIT_11S0052G00940,VIT_02S0025G04000,VIT…
						GO:2000113	BP	negative regulation of cellular macromolecule biosynthetic process 3	0.00318	VIT_16S0039G02400,VIT_11S0016G05330,VIT_08S0007G08800,VIT_14S0108G00710,VIT_07S0005G02580,VIT_05S0020G03640,VIT_12S0059G01070,VIT_18S0001G08700,VIT_12S0057G01510,VIT_06S0009G00820,VIT_18S0001G10540,VIT_12S0028G03330,VIT_02S0025G04170,VIT_08S0007G05340,VIT_15S0048G01730,VIT_07S0104G00020,VIT_10S0003G02180,VIT_19S0014G02500,VIT_13S0019G01840,VIT_11S0065G00460,VIT_17S0000G07630,VIT_08S0007G03090,VIT…
						GO:2000241	BP	regulation of reproductive process	0.000418	VIT_14S0060G00450,VIT_16S0039G02400,VIT_06S0080G00290,VIT_16S0022G02210,VIT_11S0037G00880,VIT_14S0108G00710,VIT_05S0020G03640,VIT_08S0105G00600,VIT_12S0059G01070,VIT_18S0001G08700,VIT_08S0007G03420,VIT_06S0009G00820,VIT_08S0007G03450,VIT_04S0023G01840,VIT_00S0179G00340,VIT_18S0001G10540,VIT_12S0028G03330,VIT_04S0008G04870,VIT_19S0014G02500,VIT_08S0032G00640,VIT_10S0003G03080,VIT_11S0065G00460,VIT…
						GO:2001141	BP	regulation of RNA biosynthetic process	0.000869	VIT_05S0020G04780,VIT_16S0039G02400,VIT_13S0084G00800,VIT_07S0005G01080,VIT_00S1291G00010,VIT_11S0016G05330,VIT_11S0016G00670,VIT_13S0067G02560,VIT_08S0007G08800,VIT_09S0018G01630,VIT_16S0050G02500,VIT_07S0191G00240,VIT_11S0052G01120,VIT_16S0013G00970,VIT_17S0000G05000,VIT_13S0067G03490,VIT_14S0108G00710,VIT_11S0052G00940,VIT_02S0025G04000,VIT_16S0022G02330,VIT_05S0020G01070,VIT_07S0005G02580,VIT…

## Sheet: S4_miRNA
Table S4. V. riparia bud miRNAs under short day (SD, 13 h) and long day (LD, 15h)photoperiod treatment.
SD abundant miRNAs												LD abundant miRNAs
miRNA read IDs	conserved miRNAs	mismatches	sequence	miRNA Length	total read count	LD_read count	LD_proportion calculation	SD_read count	SD_proportion calculation	SD/LD FOLD CHANGE		miRNA read IDs	conserved miRNAs	mismatches	sequence	miRNA Length	total read count	LD_read count	LD_proportion calculation	SD_read count	SD_proportion calculation	LD/SD fold change
VR28L1_3300160_1:VR28S1_2760315_60	gma-miR397b-3p	1	AUUGGCGCUGCACUCAAUCA	20	61	1	4.08951e-08	60	2.70186e-06	66.068		VR28L1_5072548_30:VR28S1_4241538_1	zma-miR166m-3p	0	UCGGACCAGGCUUCAUUCCUCUCGUAGGCCG	31	31	30	1.22685e-06	1	4.5031e-08	27.2446
VR28L1_182768_1:VR28S1_153070_30	zma-miR398b-3p	0	UGUGUUCUCAGGUCGCCC	18	31	1	4.08951e-08	30	1.35093e-06	33.034		VR28L1_608197_29:VR28S1_508381_1	vvi-miR3636-3p	1	GUCUGUCGGAGAAUCAAGUCGGAG	24	30	29	1.18596e-06	1	4.5031e-08	26.3365
VR28L1_753656_1:VR28S1_630095_21	peu-miR2916	1	ACGAAAGUUGGGGGCUCGAAGACGAUCA	28	22	1	4.08951e-08	21	9.4565e-07	23.1238		VR28L1_5488106_27:VR28S1_4589323_1	ppt-miR894	0	UGCGUGUUCGUUUCACGUCGGGU	23	28	27	1.10417e-06	1	4.5031e-08	24.5202
VR28L1_2501791_2:VR28S1_2093419_37	zma-miR408b-5p	1	CGGGGACGAGGCAGUGCAUGG	21	39	2	8.17902e-08	37	1.66615e-06	20.371		VR28L1_1365039_27:VR28S1_1142741_1	peu-miR2916	0	GGCUCGAAGACGAUCAGAUACCGUCA	26	28	27	1.10417e-06	1	4.5031e-08	24.5202
VR28L1_2529475_3:VR28S1_2116394_36	gma-miR156s	0	UGACAGAAGAGAGUGAGCACU	21	39	3	1.22685e-07	36	1.62111e-06	13.2136		VR28L1_3267944_22:VR28S1_2733097_1	lja-miR7523b	0	GGGCUCGAGGAUCAGGUUACUUAU	24	23	22	8.99692e-07	1	4.5031e-08	19.9794
VR28L1_1248904_3:VR28S1_1044962_36	peu-miR2916	1	AAGUUGGGGGCUCGAAGACGAUCAG	25	39	3	1.22685e-07	36	1.62111e-06	13.2136		VR28L1_4097379_21:VR28S1_3426074_1	tae-miR167b	0	UGAAGCUGACAGCAUGAUCUAA	22	22	21	8.58797e-07	1	4.5031e-08	19.0713
VR28L1_1564626_13:VR28S1_1310271_121	gma-miR397b-3p	1	AUUGGCGCUGCACUCAAUCAU	21	134	13	5.31636e-07	121	5.44875e-06	10.249		VR28L1_3290981_21:VR28S1_2752640_1	ppe-miR7122a-3p	0	UUUGUUUCUUUGUAUACGAUCGGU	24	22	21	8.58797e-07	1	4.5031e-08	19.0713
VR28L1_2741149_2:VR28S1_2292683_18	zma-miR398b-3p	0	UGUGUUCUCAGGUCGCCUCUG	21	20	2	8.17902e-08	18	8.10557e-07	9.91021		VR28L1_7493112_19:VR28S1_6270221_1	zma-miR166a-3p	0	GAUCUCGGACCAGGCUUCAUUCCCC	25	20	19	7.77006e-07	1	4.5031e-08	17.2549
VR28L1_6959376_3:VR28S1_5821826_26	vvi-miR408	1	AUGCACUGCCUCUUCUCUGGC	21	29	3	1.22685e-07	26	1.1708e-06	9.54316		VR28L1_3858074_31:VR28S1_3226283_2	vvi-miR3636-3p	1	GUCUGUCGGAGAACCAAGUCGGAG	24	33	31	1.26775e-06	2	9.00619e-08	14.0764
VR28L1_6925983_4:VR28S1_5793676_33	zma-miR399h-3p	0	UGCCAAAGGAGAAUUGCCCUG	21	37	4	1.6358e-07	33	1.48602e-06	9.08435		VR28L1_1290884_27:VR28S1_1080479_2	zma-miR166a-3p	0	UCGGACCAGGCUUCAUUCCCCUCGUAGGCCG	31	29	27	1.10417e-06	2	9.00619e-08	12.2601
VR28L1_6929816_4:VR28S1_5796937_32	vvi-miR408	0	AUGCACUGCCUCUUCCCUGG	20	36	4	1.6358e-07	32	1.44099e-06	8.80907		VR28L1_3251808_50:VR28S1_2719251_4	bna-miR167b	1	UGAAGCUGCCAGCAUGCUCUAA	22	54	50	2.04475e-06	4	1.80124e-07	11.3519
VR28L1_5328548_22:VR28S1_4455095_167	peu-miR2916	1	UUGGGGGCUCGAAGACGAUCAG	22	189	22	8.99692e-07	167	7.52017e-06	8.35861		VR28L1_107944_24:VR28S1_90303_2	vvi-miR3636-3p	0	GUCUGUCGGAGAAGCAAGUCGGAUC	25	26	24	9.81482e-07	2	9.00619e-08	10.8979
VR28L1_3659506_19:VR28S1_3060842_126	stu-miR408b-3p	0	UGCACUGCCUCUUCCCUGGCUU	22	145	19	7.77006e-07	126	5.6739e-06	7.30226		VR28L1_5264021_47:VR28S1_4401113_4	zma-miR166a-3p	0	CGGACCAGGCUUCAUUCCCCA	21	51	47	1.92207e-06	4	1.80124e-07	10.6708
VR28L1_4563636_6:VR28S1_3816576_39	gra-miR8639i	0	UGAACAUAAGUAGAAUUAAUGGAU	24	45	6	2.4537e-07	39	1.75621e-06	7.15737		VR28L1_5626292_35:VR28S1_4705283_3	mdm-miR391	0	AGGAGAGAUGACGCCGUCGCCCAU	24	38	35	1.43133e-06	3	1.35093e-07	10.5951
VR28L1_4865756_35:VR28S1_4068189_226	zma-miR398b-3p	0	UGUGUUCUCAGGUCGCCCC	19	261	35	1.43133e-06	226	1.0177e-05	7.11018		VR28L1_1913768_174:VR28S1_1601805_15	ppt-miR894	0	CGUGUUCGAUUCACGUCGGGUUCACCA	27	189	174	7.11574e-06	15	6.75464e-07	10.5346
VR28L1_2353144_6:VR28S1_1969619_37	stu-miR408b-3p	0	UGCACUGCCUCUUCCCUGGCUA	22	43	6	2.4537e-07	37	1.66615e-06	6.79033		VR28L1_2592596_23:VR28S1_2168903_2	vvi-miR3636-3p	0	CUCUGUCGGAGAAGCAAGUCGGAG	24	25	23	9.40587e-07	2	9.00619e-08	10.4438
VR28L1_2581490_9:VR28S1_2159720_55	vvi-miR3639-5p	0	UUGACUUCUGAAAGGCUAAAAAU	23	64	9	3.68056e-07	55	2.4767e-06	6.72915		VR28L1_6160251_22:VR28S1_5153328_2	osa-miR166i-3p	0	UCGGAUCAGGCUUCAUUCCC	20	24	22	8.99692e-07	2	9.00619e-08	9.9897
VR28L1_2046034_3:VR28S1_1712718_18	zma-miR156l-5p	0	UGACAGAAGAGAGUGAGCACC	21	21	3	1.22685e-07	18	8.10557e-07	6.6068		VR28L1_4255348_32:VR28S1_3558495_3	vvi-miR3636-3p	1	GUCUGUCGGAGAAGAAAGUCGGAG	24	35	32	1.30864e-06	3	1.35093e-07	9.68698
VR28L1_4672320_3:VR28S1_3907008_18	mtr-miR2619b-5p	0	CAAUGUUGAUUCUUUGGCAACCAU	24	21	3	1.22685e-07	18	8.10557e-07	6.6068		VR28L1_6318881_21:VR28S1_5286132_2	bna-miR167b	1	UGAAGCUGCGAGCAUGAUCUAA	22	23	21	8.58797e-07	2	9.00619e-08	9.53563
VR28L1_6248916_162:VR28S1_5227577_968	stu-miR408b-3p	0	UGCACUGCCUCUUCCCUGGCU	21	1130	162	6.625e-06	968	4.359e-05	6.57961		VR28L1_6463987_21:VR28S1_5407134_2	zma-miR166m-3p	0	GUCGGACCAGGCUUCAUUCCUC	22	23	21	8.58797e-07	2	9.00619e-08	9.53563
VR28L1_3514754_4:VR28S1_2939956_23	vvi-miR397a	1	UCAUUGAGUGCAGCUUUGAUG	21	27	4	1.6358e-07	23	1.03571e-06	6.33152		VR28L1_785728_39:VR28S1_656989_4	bna-miR167b	0	CUGAAGCUGCCAGCAUGAUCUAA	23	43	39	1.59491e-06	4	1.80124e-07	8.85451
VR28L1_6006991_2265:VR28S1_5024741_12910	zma-miR156l-5p	0	UGACAGAAGAGAGUGAGCAC	20	15175	2265	9.26273e-05	12910	0.00058135	6.27622		VR28L1_426521_29:VR28S1_356337_3	zma-miR167d-5p	0	UUAAGCUGCCAGCAUGAUCUA	21	32	29	1.18596e-06	3	1.35093e-07	8.77883
VR28L1_3755866_3:VR28S1_3140752_17	vun-miR319b	0	CUUGGACUGAAGGGAGCUCC	20	20	3	1.22685e-07	17	7.65526e-07	6.23976		VR28L1_1575070_19:VR28S1_1318891_2	vvi-miR3636-3p	1	GUCUGUCAGAGAAGCAAGUCGGAG	24	21	19	7.77006e-07	2	9.00619e-08	8.62747
VR28L1_2266504_3:VR28S1_1896992_17	mtr-miR5227	1	UGAAGAGAAGAAAAUUGAGCUU	22	20	3	1.22685e-07	17	7.65526e-07	6.23976		VR28L1_4371811_47:VR28S1_3655225_5	ppt-miR894	0	CGUGUUUCACGUCGGGUUCACCA	23	52	47	1.92207e-06	5	2.25155e-07	8.53665
VR28L1_3407840_3:VR28S1_2850052_17	osa-miR439i	0	CGGUGGUCGAACCGCGGUUGAACC	24	20	3	1.22685e-07	17	7.65526e-07	6.23976		VR28L1_738450_18:VR28S1_617533_2	vvi-miR3636-3p	1	GUCUGUCGGCGAAGCAAGUCGGAG	24	20	18	7.36111e-07	2	9.00619e-08	8.17339
VR28L1_4603858_9:VR28S1_3849965_50	peu-miR2916	1	UUGGGGGCUCGAAGACGAUCAGAU	24	59	9	3.68056e-07	50	2.25155e-06	6.11741		VR28L1_5696436_18:VR28S1_4764348_2	vvi-miR3636-3p	1	GUCUAUCGGAGAAGCAAGUCGGAG	24	20	18	7.36111e-07	2	9.00619e-08	8.17339
VR28L1_4053118_4:VR28S1_3389161_22	vvi-miR156i	0	GACAGAAGAUAGAGAGCAC	19	26	4	1.6358e-07	22	9.90681e-07	6.05624		VR28L1_4459515_18:VR28S1_3728920_2	vvi-miR3633a-3p	0	GUUCCUAUACCACCCAUUCCCUA	23	20	18	7.36111e-07	2	9.00619e-08	8.17339
VR28L1_6240115_12:VR28S1_5220150_66	peu-miR2916	1	AAAGUUGGGGGCUCGAAGACGAUCA	25	78	12	4.90741e-07	66	2.97204e-06	6.05624		VR28L1_3995977_18:VR28S1_3341285_2	vvi-miR167c	1	UGAAGCUCCCAGCAUGAUCUC	21	20	18	7.36111e-07	2	9.00619e-08	8.17339
VR28L1_629144_9:VR28S1_526036_48	sbi-miR397-3p	0	UUGGCGCUGCACUCAAUCAUG	21	57	9	3.68056e-07	48	2.16149e-06	5.87271		VR28L1_2827253_18:VR28S1_2365259_2	zma-miR166g-5p	1	GAAUGUUGUCUGGUUCGAGAU	21	20	18	7.36111e-07	2	9.00619e-08	8.17339
VR28L1_4996773_21:VR28S1_4178451_109	peu-miR2916	1	AAGUUGGGGGCUCGAAGACGAUCA	24	130	21	8.58797e-07	109	4.90837e-06	5.71541		VR28L1_3734473_72:VR28S1_3122905_8	zma-miR166a-3p	0	CGGAUUAGGCUUCAUUCCCC	20	80	72	2.94445e-06	8	3.60248e-07	8.17339
VR28L1_592230_8:VR28S1_494940_41	zma-miR156l-5p	0	UGACAGAAGAGAGUGAGCA	19	49	8	3.27161e-07	41	1.84627e-06	5.64331		VR28L1_1090636_26:VR28S1_911851_3	vvi-miR3636-3p	0	GUCUGUCGGAGAAGCAAGUCGGCG	24	29	26	1.06327e-06	3	1.35093e-07	7.87067
VR28L1_7081092_6:VR28S1_5924205_30	zma-miR166n-5p	0	GGGAUUGUUGUCUGGCUCGAG	21	36	6	2.4537e-07	30	1.35093e-06	5.50567		VR28L1_377713_34:VR28S1_316069_4	ptc-miR167h-5p	0	UGAAGCUGCCAACAUGAUCUAA	22	38	34	1.39043e-06	4	1.80124e-07	7.71932
VR28L1_5097463_5:VR28S1_4262292_25	osa-miR439i	0	UCGAACCGCGGUUGAACCGGUGAC	24	30	5	2.04475e-07	25	1.12577e-06	5.50567		VR28L1_5741023_105:VR28S1_4801863_13	ppt-miR894	0	UGCGUGUUCGUUUCACGUCGGG	22	118	105	4.29398e-06	13	5.85402e-07	7.3351
VR28L1_6448577_15:VR28S1_5394079_72	ath-miR858b	0	UUCGUUGUCUGUUCGACCUUGU	22	87	15	6.13426e-07	72	3.24223e-06	5.28544		VR28L1_1614466_54:VR28S1_1351567_7	zma-miR166m-3p	0	UCGGACCAGGCUUCAUAUCCC	21	61	54	2.20833e-06	7	3.15217e-07	7.00577
VR28L1_6352124_34:VR28S1_5314072_162	zma-miR408b-3p	0	UGCACUGCCUCUUCCCUGGC	20	196	34	1.39043e-06	162	7.29501e-06	5.24658		VR28L1_1689027_23:VR28S1_1414427_3	vvi-miR3636-3p	0	GUCUGUCGGAGAAGCAAGUCG	21	26	23	9.40587e-07	3	1.35093e-07	6.96252
VR28L1_4615728_4:VR28S1_3859827_19	zma-miR166m-5p	0	UGUGGGGAAUGUUGGCUGGCU	21	23	4	1.6358e-07	19	8.55588e-07	5.23039		VR28L1_4007349_23:VR28S1_3350847_3	vvi-miR167c	0	GAAGCUGCCAGCAUGAUCUCA	21	26	23	9.40587e-07	3	1.35093e-07	6.96252
VR28L1_6295620_113:VR28S1_5266748_526	ptc-miR6478	0	CCGACCUUAGCUCAGUUGGUAGAG	24	639	113	4.62114e-06	526	2.36863e-05	5.12563		VR28L1_3607705_23:VR28S1_3018003_3	osa-miR439i	0	GGUUCACUGGUCGAACCGCGGUUG	24	26	23	9.40587e-07	3	1.35093e-07	6.96252
VR28L1_6693695_11:VR28S1_5598783_51	cca-miR156b	0	UGACAGAAGAGAGUGAGCAU	20	62	11	4.49846e-07	51	2.29658e-06	5.10526		VR28L1_5076418_30:VR28S1_4244702_4	vvi-miR3636-3p	0	GUCUGUCGGAGAAGCAAGUCGGAC	24	34	30	1.22685e-06	4	1.80124e-07	6.81116
VR28L1_4377403_5:VR28S1_3659933_22	peu-miR2916	1	AAAGUUGGGGGCUCGAAGACGAUCAG	26	27	5	2.04475e-07	22	9.90681e-07	4.84499		VR28L1_3835416_37:VR28S1_3207377_5	vvi-miR3636-3p	1	GUCUGUCGGAGAAGCAAGCCGGAG	24	42	37	1.51312e-06	5	2.25155e-07	6.72035
VR28L1_2373078_15:VR28S1_1986495_66	peu-miR2916	1	AGUUGGGGGCUCGAAGACGAUCAG	24	81	15	6.13426e-07	66	2.97204e-06	4.84499		VR28L1_6173044_37:VR28S1_5163878_5	bna-miR167b	1	UGAAGCUGCAAGCAUGAUCUAA	22	42	37	1.51312e-06	5	2.25155e-07	6.72035
VR28L1_145049_52:VR28S1_121314_228	peu-miR2916	1	GUUGGGGGCUCGAAGACGAUCA	22	280	52	2.12654e-06	228	1.02671e-05	4.82805		VR28L1_1084239_22:VR28S1_906458_3	vvi-miR3636-3p	1	GUCUGUCGGAGAAGCAACUCGGAG	24	25	22	8.99692e-07	3	1.35093e-07	6.6598
VR28L1_2687597_9:VR28S1_2247998_38	tae-miR1134	0	UAAGAAGAACAAGAAGAAGAACAC	24	47	9	3.68056e-07	38	1.71118e-06	4.64923		VR28L1_1245787_22:VR28S1_1042352_3	zma-miR167d-5p	1	UUGAAGCUGUCAGCAUGAUCUA	22	25	22	8.99692e-07	3	1.35093e-07	6.6598
VR28L1_2313611_5:VR28S1_1936662_21	vvi-miR159c	0	GGAUUGAAGGGAGCUCUA	18	26	5	2.04475e-07	21	9.4565e-07	4.62476		VR28L1_829919_29:VR28S1_693977_4	vvi-miR3623-5p	1	UCACAAGUUUAUCCAAGCACCA	22	33	29	1.18596e-06	4	1.80124e-07	6.58412
VR28L1_2763474_16:VR28S1_2311506_67	peu-miR2916	1	AAGUUGGGGGCUCGAAGACGAUC	23	83	16	6.54321e-07	67	3.01707e-06	4.611		VR28L1_2048830_58:VR28S1_1715114_8	aly-miR4234	0	AAAAUCAGUUGGCACAGUUGGUAU	24	66	58	2.37191e-06	8	3.60248e-07	6.58412
VR28L1_890401_6:VR28S1_744483_25	vvi-miR398c	0	CUCAGGUCGCCCCUGCUGGAC	21	31	6	2.4537e-07	25	1.12577e-06	4.58806		VR28L1_4564741_332:VR28S1_3817502_46	vvi-miR3640-3p	0	AAAGGCAUCAUCAAUCAGGUAAUG	24	378	332	1.35772e-05	46	2.07142e-06	6.55451
VR28L1_2626321_13:VR28S1_2196778_54	mdm-miR1511	0	UCUGAUACCAUGAAGAAUUUCUGA	24	67	13	5.31636e-07	54	2.43167e-06	4.57394		VR28L1_1878722_43:VR28S1_1572312_6	vvi-miR3636-3p	1	GUCUGUCGGAUAAGCAAGUCGGAG	24	49	43	1.75849e-06	6	2.70186e-07	6.50844
VR28L1_1569677_7:VR28S1_1314414_29	peu-miR2916	1	GGGGGCUCGAAGACGAUCAGAUACCG	26	36	7	2.86266e-07	29	1.3059e-06	4.56184		VR28L1_3440131_43:VR28S1_2877418_6	vvi-miR3636-3p	0	GUGUCUGUCGGAGAAGCAAGUCGGA	25	49	43	1.75849e-06	6	2.70186e-07	6.50844
VR28L1_3164141_14:VR28S1_2646642_57	peu-miR2916	1	GAAAGUUGGGGGCUCGAAGACGAUCA	26	71	14	5.72531e-07	57	2.56676e-06	4.48319		VR28L1_2592381_544:VR28S1_2168717_77	zma-miR166a-3p	0	UCGGACCAGGCUUCAUUCCCCAA	23	621	544	2.22469e-05	77	3.46738e-06	6.41605
VR28L1_4387116_44:VR28S1_3668033_177	peu-miR2916	0	GGGGCUCGAAGACGAUCAGAUACCG	25	221	44	1.79938e-06	177	7.97048e-06	4.42956		VR28L1_4547256_21:VR28S1_3802845_3	vvi-miR3636-3p	1	GUCUGUCGUAGAAGCAAGUCGGAG	24	24	21	8.58797e-07	3	1.35093e-07	6.35708
VR28L1_1405655_5:VR28S1_1176945_20	vvi-miR3639-5p	0	UUGACUUCUGAAAGGCUAAAAACUU	25	25	5	2.04475e-07	20	9.00619e-07	4.40454		VR28L1_6676271_21:VR28S1_5583731_3	vvi-miR3640-3p	0	GUAUCUAUCGAAAAGGCAUCAUC	23	24	21	8.58797e-07	3	1.35093e-07	6.35708
VR28L1_7345207_6:VR28S1_6145984_24	smo-miR1088-5p	0	UUUGGCUGAAAGAGAGCACGCACU	24	30	6	2.4537e-07	24	1.08074e-06	4.40454		VR28L1_5038435_21:VR28S1_4212974_3	zma-miR167j-5p	0	UGAAGCUGCCAGCAUGAUGUA	21	24	21	8.58797e-07	3	1.35093e-07	6.35708
VR28L1_6569605_6:VR28S1_5495006_24	bdi-miR7727-3p	0	GGUUGUUGGAACUAAUGAGAUGAA	24	30	6	2.4537e-07	24	1.08074e-06	4.40454		VR28L1_5821611_35:VR28S1_4869239_5	mdm-miR391	0	UUCGCAGGAGAGAUGACGCCG	21	40	35	1.43133e-06	5	2.25155e-07	6.35708
VR28L1_1817830_187:VR28S1_1521219_730	tae-miR156	0	UGACAGAAGAGAGUGAGCACA	21	917	187	7.64738e-06	730	3.28726e-05	4.29854		VR28L1_2332448_41:VR28S1_1952305_6	zma-miR166m-3p	0	UCGGACCAGGCUUCAUUCCUCUU	23	47	41	1.6767e-06	6	2.70186e-07	6.20572
VR28L1_922319_17:VR28S1_771022_66	peu-miR2916	1	GAAAGUUGGGGGCUCGAAGACGAUC	25	83	17	6.95216e-07	66	2.97204e-06	4.27499		VR28L1_739679_34:VR28S1_618563_5	vvi-miR3637-3p	0	ACACAAUGCAUAAAUGCUCUUAAU	24	39	34	1.39043e-06	5	2.25155e-07	6.17545
VR28L1_4993451_18:VR28S1_4175681_69	zma-miR166n-5p	0	GAGGGGAUUGUUGUCUGGCUC	21	87	18	7.36111e-07	69	3.10714e-06	4.22101		VR28L1_6804927_20:VR28S1_5692007_3	gma-miR5368	0	AGGGACAGUCUCAGGUAGACAGU	23	23	20	8.17902e-07	3	1.35093e-07	6.05437
VR28L1_5359724_11:VR28S1_4481686_42	tae-miR1134	0	UAAGAACAACAAGAAGAAGAACAC	24	53	11	4.49846e-07	42	1.8913e-06	4.20433		VR28L1_1272925_199:VR28S1_1065303_30	vvi-miR3636-3p	0	GUCUGUCGGAGAAGCAAGUCGGAGA	25	229	199	8.13812e-06	30	1.35093e-06	6.02409
VR28L1_7535189_1316:VR28S1_6305452_5010	vvi-miR398c	0	UGUGUUCUCAGGUCGCCCCUG	21	6326	1316	5.38179e-05	5010	0.000225605	4.19201		VR28L1_2473561_185:VR28S1_2069972_28	vvi-miR3637-3p	0	AGACACAAUGCAUAAAUGCUCUUA	24	213	185	7.56559e-06	28	1.26087e-06	6.00031
VR28L1_2542802_34:VR28S1_2127483_129	vvi-miR159c	0	UUUGGAUUGAAGGGAGCUCUAU	22	163	34	1.39043e-06	129	5.80899e-06	4.17783		VR28L1_515646_33:VR28S1_430560_5	vvi-miR3640-3p	0	AGGCAUCAUCAAUCAGGUAAUGC	23	38	33	1.34954e-06	5	2.25155e-07	5.99382
VR28L1_1174162_18:VR28S1_982223_68	vvi-miR397a	0	UCAUUGAGUGCAGCGUUGA	19	86	18	7.36111e-07	68	3.0621e-06	4.15984		VR28L1_7104493_910:VR28S1_5944107_141	ppt-miR894	0	CGUGUUCGUUUCACGUCGGGUUCACCA	27	1051	910	3.72145e-05	141	6.34936e-06	5.86114
VR28L1_257631_26:VR28S1_215401_96	peu-miR2916	1	GUUGGGGGCUCGAAGACGAUCAG	23	122	26	1.06327e-06	96	4.32297e-06	4.06573		VR28L1_2817717_32:VR28S1_2357228_5	tae-miR1134	1	ACACAACUACAAGAAGAAGAACUC	24	37	32	1.30864e-06	5	2.25155e-07	5.81219
VR28L1_2832125_28:VR28S1_2369264_103	peu-miR2916	1	UUGGGGGCUCGAAGACGAUC	20	131	28	1.14506e-06	103	4.63819e-06	4.0506		VR28L1_3988724_96:VR28S1_3335235_15	ptc-miR167h-3p	0	AUCAUGUGGCAGUUUCACCUG	21	111	96	3.92593e-06	15	6.75464e-07	5.81219
VR28L1_4917266_29:VR28S1_4111678_106	peu-miR2916	1	AGUUGGGGGCUCGAAGACGAUCA	23	135	29	1.18596e-06	106	4.77328e-06	4.02483		VR28L1_1170504_19:VR28S1_979126_3	zma-miR167d-5p	0	UCUGAAGCUGCCAGCAUGAUCUA	23	22	19	7.77006e-07	3	1.35093e-07	5.75165
VR28L1_755414_73:VR28S1_631543_266	peu-miR2916	1	UGGGGGCUCGAAGACGAUCA	20	339	73	2.98534e-06	266	1.19782e-05	4.01235		VR28L1_2927534_19:VR28S1_2449299_3	bna-miR167b	0	AGAAGCUGCCAGCAUGAUCUAA	22	22	19	7.77006e-07	3	1.35093e-07	5.75165
VR28L1_2852024_5:VR28S1_2386027_18	vvi-miR3630-3p	0	UGGGAAUCUCUCUGAUGCAC	20	23	5	2.04475e-07	18	8.10557e-07	3.96408		VR28L1_7088593_19:VR28S1_5930626_3	osa-miR166i-3p	0	CGGAUCAGGCUUCAUUCCUC	20	22	19	7.77006e-07	3	1.35093e-07	5.75165
VR28L1_3617747_5:VR28S1_3026395_18	mtr-miR2628	0	UUUGAUGAAAGAAUGAUGUCU	21	23	5	2.04475e-07	18	8.10557e-07	3.96408		VR28L1_2989395_25:VR28S1_2501056_4	ptc-miR6478	0	GGCCUAUUAGCUCAGUUGGUUAGAGC	26	29	25	1.02238e-06	4	1.80124e-07	5.67597
VR28L1_7466414_17:VR28S1_6247735_61	vvi-miR3636-5p	0	UCGGUUUGCUUCUUUGAUAGAUUC	24	78	17	6.95216e-07	61	2.74689e-06	3.95113		VR28L1_243568_49:VR28S1_203637_8	ppt-miR894	0	GUGUUCGGUUCACGUCGGGUUCACCA	26	57	49	2.00386e-06	8	3.60248e-07	5.56245
VR28L1_7264434_12:VR28S1_6077813_43	vvi-miR3635-5p	0	UGUGGGGCAUAAUAGAGAAUGCAA	24	55	12	4.90741e-07	43	1.93633e-06	3.94573		VR28L1_5724281_115:VR28S1_4787885_19	zma-miR166m-3p	0	AUCGGACCAGGCUUCAUUCCUC	22	134	115	4.70293e-06	19	8.55588e-07	5.49673
VR28L1_6820758_7:VR28S1_5705266_25	pvu-miR482-5p	0	GGAAUGGGCUGAUUGGGAUAU	21	32	7	2.86266e-07	25	1.12577e-06	3.93262		VR28L1_1278646_24:VR28S1_1070027_4	vvi-miR3640-3p	0	AAGGCAUCAUCAAUCAGGUAAUG	23	28	24	9.81482e-07	4	1.80124e-07	5.44893
VR28L1_4021244_7:VR28S1_3362567_25	gma-miR4385	0	UCUUAUGUAGAAAAGUGAAAAGGC	24	32	7	2.86266e-07	25	1.12577e-06	3.93262		VR28L1_2255048_18:VR28S1_1887609_3	vvi-miR172d	0	AGAAUCUUGAUGAUGCUGCAUA	22	21	18	7.36111e-07	3	1.35093e-07	5.44893
VR28L1_786300_17:VR28S1_657516_60	vvi-miR3639-5p	0	UGGAUUGACUUCUGAAAGGCUAA	23	77	17	6.95216e-07	60	2.70186e-06	3.88635		VR28L1_7439808_36:VR28S1_6225300_6	vvi-miR3636-3p	1	GUCUGUUGGAGAAGCAAGUCGGAG	24	42	36	1.47222e-06	6	2.70186e-07	5.44893
VR28L1_1207790_6:VR28S1_1010563_21	zma-miR166c-5p	0	AGGAAUGUUGUCUGGCUCGAG	21	27	6	2.4537e-07	21	9.4565e-07	3.85397		VR28L1_2566890_18:VR28S1_2147629_3	zma-miR167d-5p	1	UGAAGCUGCCAGCAAGAUCUA	21	21	18	7.36111e-07	3	1.35093e-07	5.44893
VR28L1_6376499_6:VR28S1_5334291_21	vvi-miR3631b-3p	0	GUUAUGUUGGAUGAUGUCAACAG	23	27	6	2.4537e-07	21	9.4565e-07	3.85397		VR28L1_2074305_18:VR28S1_1736597_3	gra-miR8723a	0	GAAGCUGACGUGACAAUCAAUGAG	24	21	18	7.36111e-07	3	1.35093e-07	5.44893
VR28L1_978214_6:VR28S1_817986_21	mtr-miR5234	1	UUUUGUUAUGGAUGGCAGAAGGUU	24	27	6	2.4537e-07	21	9.4565e-07	3.85397		VR28L1_2405698_18:VR28S1_2013201_3	ptc-miR6478	0	GCCUAUUAGCUCAGUUGGUUAGA	23	21	18	7.36111e-07	3	1.35093e-07	5.44893
VR28L1_720128_65:VR28S1_602321_227	zma-miR159k-3p	0	UUUGGAUUGAAGGGAGCUCU	20	292	65	2.65818e-06	227	1.0222e-05	3.8455		VR28L1_159499_30:VR28S1_133565_5	zma-miR390b-5p	1	AAGCUUAGGAGGGAUAGCGCC	21	35	30	1.22685e-06	5	2.25155e-07	5.44893
VR28L1_1408900_33:VR28S1_1179604_114	zma-miR156l-5p	0	GACAGAAGAGAGUGAGCAC	19	147	33	1.34954e-06	114	5.13353e-06	3.80392		VR28L1_4199085_139:VR28S1_3511106_24	zma-miR167j-5p	0	UGAAGCUGCCAGCAUGAU	18	163	139	5.68442e-06	24	1.08074e-06	5.25973
VR28L1_899230_25:VR28S1_751877_86	peu-miR2916	1	AGUUGGGGGCUCGAAGACGAUC	22	111	25	1.02238e-06	86	3.87266e-06	3.7879		VR28L1_6883046_388:VR28S1_5757920_67	vvi-miR3640-3p	0	GAAAAGGCAUCAUCAAUCAGGUAA	24	455	388	1.58673e-05	67	3.01707e-06	5.25916
VR28L1_7366462_3798:VR28S1_6163990_12923	vvi-miR397a	0	UCAUUGAGUGCAGCGUUGAUG	21	16721	3798	0.00015532	12923	0.000581935	3.7467		VR28L1_7515043_23:VR28S1_6288748_4	vvi-miR169u	0	UGAGUCAAGGAUGACUUGCCGU	22	27	23	9.40587e-07	4	1.80124e-07	5.22189
VR28L1_2789853_5:VR28S1_2333692_17	cpa-miR8136	0	AAGUGGAAUUGGGAAUAUAUUCAU	24	22	5	2.04475e-07	17	7.65526e-07	3.74386		VR28L1_1174194_23:VR28S1_982251_4	ppt-miR894	0	GUGUUCGUUUCACGUCGGGUUCA	23	27	23	9.40587e-07	4	1.80124e-07	5.22189
VR28L1_4665427_63:VR28S1_3901197_214	stu-miR408b-3p	0	UGCACUGCCUCUUCCCUGGCUC	22	277	63	2.57639e-06	214	9.63662e-06	3.74036		VR28L1_5189178_23:VR28S1_4338842_4	bna-miR167b	0	UGACGCUGCCAGCAUGAUCUAA	22	27	23	9.40587e-07	4	1.80124e-07	5.22189
VR28L1_1760268_7:VR28S1_1473478_23	nta-miR6152b	0	UCUAUUCGACUGUAUUUAGACGUG	24	30	7	2.86266e-07	23	1.03571e-06	3.61801		VR28L1_1200940_40:VR28S1_1004863_7	mdm-miR391	0	UUCGCAGGAGAGAUGACGCCGUC	23	47	40	1.6358e-06	7	3.15217e-07	5.18946
VR28L1_1941305_8:VR28S1_1624690_26	gra-miR8639i	0	GAACAUAAGUAGAAUUAAUGGAUG	24	34	8	3.27161e-07	26	1.1708e-06	3.57869		VR28L1_4919408_3200:VR28S1_4113498_562	zma-miR166a-3p	0	UCGGACCAGGCUUCAUUCCCCA	22	3762	3200	0.000130864	562	2.53074e-05	5.17099
VR28L1_3112735_77:VR28S1_2603795_250	peu-miR2916	1	UUGGGGGCUCGAAGACGAUCA	21	327	77	3.14892e-06	250	1.12577e-05	3.57511		VR28L1_3309727_74:VR28S1_2768221_13	gma-miR167k	0	UGAAGCUGCCAGCCUGAUCUAA	22	87	74	3.02624e-06	13	5.85402e-07	5.1695
VR28L1_7387900_9:VR28S1_6182025_29	vun-miR319b	1	UCUUGGACUGAAGGAAGCUAGGUA	24	38	9	3.68056e-07	29	1.3059e-06	3.5481		VR28L1_6575890_17:VR28S1_5500211_3	vvi-miR3636-3p	0	GUCUGUCGGAGAAGCAAG	18	20	17	6.95216e-07	3	1.35093e-07	5.14621
VR28L1_3193016_9:VR28S1_2670744_29	bdi-miR7727-3p	0	UGUUGGAACUAAUGAGAUGAAGAU	24	38	9	3.68056e-07	29	1.3059e-06	3.5481		VR28L1_463241_17:VR28S1_387166_3	vvi-miR3637-3p	0	AAGACACAAUGCAUAAAUGCUCUU	24	20	17	6.95216e-07	3	1.35093e-07	5.14621
VR28L1_4766303_10:VR28S1_3985483_32	zma-miR166c-5p	0	GAAUGUUGUCUGGCUCGAGG	20	42	10	4.08951e-07	32	1.44099e-06	3.52363		VR28L1_483543_68:VR28S1_404152_12	vvi-miR3636-3p	0	UGUCGGAGAAGCAAGUCGGAG	21	80	68	2.78087e-06	12	5.40371e-07	5.14621
VR28L1_6817927_5:VR28S1_5702908_16	vvi-miR156i	1	UUGAUAGAAGAUAGAGAGCAC	21	21	5	2.04475e-07	16	7.20495e-07	3.52363		VR28L1_1420228_17:VR28S1_1188963_3	csi-miR172a-5p	0	AGUGACGUCCUCAAGAUUCAAACU	24	20	17	6.95216e-07	3	1.35093e-07	5.14621
VR28L1_7101481_5:VR28S1_5941565_16	smo-miR1088-5p	0	UUGGCUGAAAGAGAGCACGCA	21	21	5	2.04475e-07	16	7.20495e-07	3.52363		VR28L1_2835985_17:VR28S1_2372573_3	zma-miR166m-3p	0	GGACCAGGCUUCAUUUCUC	19	20	17	6.95216e-07	3	1.35093e-07	5.14621
VR28L1_4676106_6:VR28S1_3910220_19	osa-miR159f	0	CUUGGAUUGAAGGGAGCUCUA	21	25	6	2.4537e-07	19	8.55588e-07	3.48692		VR28L1_7416111_357:VR28S1_6205539_63	ptc-miR6478	0	GGCCUAUUAGCUCAGUUGGUUAGA	24	420	357	1.45995e-05	63	2.83695e-06	5.14621
VR28L1_5988712_6:VR28S1_5009390_19	zma-miR162-3p	0	UCGAUAAACCUCUGCAUUCAG	21	25	6	2.4537e-07	19	8.55588e-07	3.48692		VR28L1_2930508_174:VR28S1_2451832_31	zma-miR166m-3p	0	UCGGACCAGGCUUCAUUCCUCAA	23	205	174	7.11574e-06	31	1.39596e-06	5.09738
VR28L1_38057_6:VR28S1_31585_19	ath-miR5021	0	AAGAAGAAGAAGAACACAAGAAAG	24	25	6	2.4537e-07	19	8.55588e-07	3.48692		VR28L1_4882087_533:VR28S1_4081888_95	zma-miR166i-3p	0	GUCGGACCAGGCUUCAUUCCC	21	628	533	2.17971e-05	95	4.27794e-06	5.09523
VR28L1_7126094_13:VR28S1_5962251_41	vvi-miR398c	1	UGUGUUUUCAGGUCGCCCCUG	21	54	13	5.31636e-07	41	1.84627e-06	3.47281		VR28L1_810999_28:VR28S1_678079_5	vvi-miR3636-3p	0	AUCUGUCGGAGAAGCAAGUCGGAG	24	33	28	1.14506e-06	5	2.25155e-07	5.08567
VR28L1_462230_41:VR28S1_386397_129	peu-miR2916	1	GUUGGGGGCUCGAAGACGAUC	21	170	41	1.6767e-06	129	5.80899e-06	3.46454		VR28L1_6258363_211:VR28S1_5235533_38	vvi-miR3636-3p	0	GUCUGUCGGAGAAGCAAGUCGGAGU	25	249	211	8.62886e-06	38	1.71118e-06	5.04265
VR28L1_5168670_7:VR28S1_4321841_22	zma-miR166n-3p	0	UCGGACCAGGCUUCCCUC	18	29	7	2.86266e-07	22	9.90681e-07	3.46071		VR28L1_2264999_22:VR28S1_1895830_4	vvi-miR3636-3p	1	GUCUGUCGGAGAAGCAAUUCGGAG	24	26	22	8.99692e-07	4	1.80124e-07	4.99485
VR28L1_6315037_7:VR28S1_5282907_22	zma-miR156l-5p	1	UGACAGAAGAGAUUGAGCAC	20	29	7	2.86266e-07	22	9.90681e-07	3.46071		VR28L1_426306_33:VR28S1_356180_6	osa-miR166i-3p	1	UUCGGAUUAGGCUUCAUUCCCC	22	39	33	1.34954e-06	6	2.70186e-07	4.99485
VR28L1_1483898_45:VR28S1_1242420_141	vvi-miR156i	0	UUGACAGAAGAUAGAGAGCACU	22	186	45	1.84028e-06	141	6.34936e-06	3.45022		VR28L1_3569757_44:VR28S1_2986428_8	ppt-miR894	0	UUGCGUGUUCGUUUCACGUCGGG	23	52	44	1.79938e-06	8	3.60248e-07	4.99485
VR28L1_4873028_35:VR28S1_4074333_108	ppt-miR319e	0	CUUGGACUGAAGGGAGCUCCC	21	143	35	1.43133e-06	108	4.86334e-06	3.39778		VR28L1_2494002_38:VR28S1_2086967_7	ptc-miR396g-3p	0	GUUCAAGAAAGCCGUGGGAAA	21	45	38	1.55401e-06	7	3.15217e-07	4.92998
VR28L1_903320_29:VR28S1_755252_89	mtr-miR5227	1	UGAAGAGAAGAAAAUUGAGCU	21	118	29	1.18596e-06	89	4.00776e-06	3.37934		VR28L1_3672775_76:VR28S1_3071994_14	zma-miR390b-5p	0	AAGCUCAGGAGGGAUAGCGCCA	22	90	76	3.10803e-06	14	6.30433e-07	4.92998
VR28L1_3960823_27:VR28S1_3311792_82	gma-miR9748	0	AUUAGGAAGUGUAGAGGCUUUCAC	24	109	27	1.10417e-06	82	3.69254e-06	3.34418		VR28L1_567849_27:VR28S1_474077_5	vvi-miR535c	0	UGACAACGAGAGAGAGCACGCA	22	32	27	1.10417e-06	5	2.25155e-07	4.90404
VR28L1_4060503_36:VR28S1_3395239_109	peu-miR2916	1	UGGGGGCUCGAAGACGAUC	19	145	36	1.47222e-06	109	4.90837e-06	3.33399		VR28L1_5988596_43:VR28S1_5009299_8	vvi-miR3627-5p	1	UGUCGCAGGAGAGGCGGCACUU	22	51	43	1.75849e-06	8	3.60248e-07	4.88133
VR28L1_1815926_60:VR28S1_1519619_181	vvi-miR397a	0	CAUUGAGUGCAGCGUUGAUG	20	241	60	2.4537e-06	181	8.1506e-06	3.32175		VR28L1_6053111_32:VR28S1_5063421_6	aly-miR774a-5p.2	0	GAGAUAUGGGUGACUCGUCUCGAA	24	38	32	1.30864e-06	6	2.70186e-07	4.84349
VR28L1_2680934_5:VR28S1_2242502_15	vvi-miR408	0	AUGCACUGCCUCUUUUCUGGC	21	20	5	2.04475e-07	15	6.75464e-07	3.3034		VR28L1_314367_48:VR28S1_262999_9	osa-miR166i-3p	1	UCGGAUUAGGCUUCAUUCUCC	21	57	48	1.96296e-06	9	4.05279e-07	4.84349
VR28L1_4582829_9:VR28S1_3832432_27	vvi-miR845e	0	UUGCUCUGAUACCAAUUGAAG	21	36	9	3.68056e-07	27	1.21584e-06	3.3034		VR28L1_2032349_170:VR28S1_1700944_32	vvi-miR169u	0	UGAGUCAAGGAUGACUUGCCG	21	202	170	6.95216e-06	32	1.44099e-06	4.82457
VR28L1_6002027_12:VR28S1_5020519_36	peu-miR2916	1	AAAGUUGGGGGCUCGAAGACGAU	23	48	12	4.90741e-07	36	1.62111e-06	3.3034		VR28L1_7100193_53:VR28S1_5940468_10	vvi-miR3623-5p	0	UUACAAGUUCAUCCAAGCACCA	22	63	53	2.16744e-06	10	4.5031e-07	4.81322
VR28L1_3135009_5:VR28S1_2622484_15	bdi-miR7783-3p	0	CCUAGGCUCUGAUACCAUGUGGAA	24	20	5	2.04475e-07	15	6.75464e-07	3.3034		VR28L1_4965766_667:VR28S1_4152782_127	ppt-miR894	0	GUGUUCGAUUCACGUCGGGUUCACCA	26	794	667	2.7277e-05	127	5.71893e-06	4.7696
VR28L1_4048376_5:VR28S1_3385177_15	ppt-miR1214	0	AGACUAUGAGAAUCUCAAAAGAGG	24	20	5	2.04475e-07	15	6.75464e-07	3.3034		VR28L1_2999738_47:VR28S1_2509789_9	bna-miR167b	1	UGAAGCUGCCAGCAUGACCUAA	22	56	47	1.92207e-06	9	4.05279e-07	4.74259
VR28L1_6185392_514:VR28S1_5174052_1527	vvi-miR397a	0	CAUUGAGUGCAGCGUUGAUGA	21	2041	514	2.10201e-05	1527	6.87623e-05	3.27127		VR28L1_5916419_52:VR28S1_4949009_10	zma-miR167d-5p	0	GAAGCUGCCAGCAUGAUCUAU	21	62	52	2.12654e-06	10	4.5031e-07	4.7224
VR28L1_2412620_45:VR28S1_2019119_133	tae-miR1134	0	UAAGAACAAGAAGAAGAAGAACAC	24	178	45	1.84028e-06	133	5.98912e-06	3.25446		VR28L1_138236_36:VR28S1_115588_7	osa-miR1878	0	AGGCUUCGGACACUAUAAAAGGCU	24	43	36	1.47222e-06	7	3.15217e-07	4.67051
VR28L1_5686501_104:VR28S1_4756120_305	vvi-miR156i	0	UGACAGAAGAUAGAGAGCAC	20	409	104	4.25309e-06	305	1.37344e-05	3.22929		VR28L1_242801_41:VR28S1_203041_8	zma-miR166m-3p	0	CGGACCAGGCUUCAUUCCUCU	21	49	41	1.6767e-06	8	3.60248e-07	4.65429
VR28L1_244226_59:VR28S1_204180_173	peu-miR2916	1	GGGGGCUCGAAGACGAUCAG	20	232	59	2.41281e-06	173	7.79036e-06	3.22875		VR28L1_5712841_40:VR28S1_4778067_8	vvi-miR3623-5p	0	CACAAGUUCAUCCAAGCACC	20	48	40	1.6358e-06	8	3.60248e-07	4.54077
VR28L1_4426555_524:VR28S1_3701135_1536	vvi-miR408	0	AUGCACUGCCUCUUCCCUGGC	21	2060	524	2.1429e-05	1536	6.91675e-05	3.22775		VR28L1_3685784_20:VR28S1_3082889_4	zma-miR166a-3p	1	CGGACCAGGCUUAAUUCCCC	20	24	20	8.17902e-07	4	1.80124e-07	4.54077
VR28L1_6716763_10:VR28S1_5618314_29	vvi-miR398c	1	UGUGUUCUCAGGUCGUCCCUG	21	39	10	4.08951e-07	29	1.3059e-06	3.19329		VR28L1_4471369_20:VR28S1_3738993_4	zma-miR166i-3p	0	GUCGUCGGACCAGGCUUCAUUCCC	24	24	20	8.17902e-07	4	1.80124e-07	4.54077
VR28L1_4917704_9:VR28S1_4112037_26	vvi-miR397a	1	UCAUUGAUUGCAGCGUUGAUG	21	35	9	3.68056e-07	26	1.1708e-06	3.18105		VR28L1_7289319_20:VR28S1_6098778_4	bna-miR167b	0	UGAAGUCGCCAGCAUGAUCUAA	22	24	20	8.17902e-07	4	1.80124e-07	4.54077
VR28L1_3547279_9:VR28S1_2967498_26	vvi-miR3639-5p	0	ACUUCUGAAAGGCUAAAAACUCUU	24	35	9	3.68056e-07	26	1.1708e-06	3.18105		VR28L1_1255239_35:VR28S1_1050428_7	mdm-miR391	0	UCGCAGGAGAGAUGACGCCGUU	22	42	35	1.43133e-06	7	3.15217e-07	4.54077
VR28L1_6469113_461:VR28S1_5411374_1331	ptc-miR6478	0	CCGACCUUAGCUCAGUUGGUAG	22	1792	461	1.88526e-05	1331	5.99362e-05	3.1792		VR28L1_712519_30:VR28S1_595948_6	vvi-miR3636-3p	0	GUUUGUCGGAGAAGCAAGUCGGAG	24	36	30	1.22685e-06	6	2.70186e-07	4.54077
VR28L1_281872_16:VR28S1_235602_46	smo-miR1088-5p	0	UGGGCUGAAAGAGAGCACGCACUC	24	62	16	6.54321e-07	46	2.07142e-06	3.16576		VR28L1_2965567_85:VR28S1_2481236_17	zma-miR166a-3p	0	UCGGACCAGGCUUCAUUCCCCG	22	102	85	3.47608e-06	17	7.65526e-07	4.54077
VR28L1_735112_6:VR28S1_614808_17	ppe-miR482b-5p	0	GGUAUGGGAGGAUUGGGGA	19	23	6	2.4537e-07	17	7.65526e-07	3.11988		VR28L1_1580290_93:VR28S1_1323113_19	zma-miR166a-3p	1	CGGACCAGGCUUUAUUCCCC	20	112	93	3.80324e-06	19	8.55588e-07	4.44518
VR28L1_5558407_12:VR28S1_4648004_34	vvi-miR3639-5p	0	UCUGAAAGGCUAAAAACUCUUAUU	24	46	12	4.90741e-07	34	1.53105e-06	3.11988		VR28L1_2462837_44:VR28S1_2060964_9	vvi-miR3637-3p	0	UAAGACACAAUGCAUAAAUGCUCU	24	53	44	1.79938e-06	9	4.05279e-07	4.43987
VR28L1_5611550_6:VR28S1_4692831_17	gma-miR5668	0	AAACGGAAUUAUAGACUGAUUGGA	24	23	6	2.4537e-07	17	7.65526e-07	3.11988		VR28L1_6942307_1026:VR28S1_5807439_210	hbr-miR159b	0	CUUGCAUAUCUCAGGAGCUGC	21	1236	1026	4.19583e-05	210	9.4565e-06	4.43698
VR28L1_3368082_35:VR28S1_2816749_99	vvi-miR156i	0	UUGACAGAAGAUAGAGAGCACUU	23	134	35	1.43133e-06	99	4.45806e-06	3.11464		VR28L1_6706266_332:VR28S1_5609335_68	vvi-miR3623-5p	0	CACAAGUUCAUCCAAGCACCA	21	400	332	1.35772e-05	68	3.0621e-06	4.43393
VR28L1_5917939_17:VR28S1_4950374_48	peu-miR2916	1	UUGGGGGCUCGAAGACGAU	19	65	17	6.95216e-07	48	2.16149e-06	3.10908		VR28L1_7534806_102:VR28S1_6305139_21	bdi-miR7782-3p	0	GGCUCUGAUACCAUGUUGAGAGAG	24	123	102	4.1713e-06	21	9.4565e-07	4.41104
VR28L1_2277340_11:VR28S1_1906107_31	mtr-miR5261	0	UGCUAAUAUGUAGAUGGCUUUGAU	24	42	11	4.49846e-07	31	1.39596e-06	3.1032		VR28L1_5614945_33800:VR28S1_4695645_6973	vvi-miR3636-3p	0	GUCUGUCGGAGAAGCAAGUCGGAG	24	40773	33800	0.00138225	6973	0.000314001	4.40207
VR28L1_1837813_68:VR28S1_1538203_191	peu-miR2916	1	UGGGGGCUCGAAGACGAUCAGA	22	259	68	2.78087e-06	191	8.60091e-06	3.09289		VR28L1_6566231_101:VR28S1_5492285_21	zma-miR167d-5p	0	UGAAGUCGCCAGCAUGAUCUA	21	122	101	4.1304e-06	21	9.4565e-07	4.36779
VR28L1_963888_371:VR28S1_805992_1040	ptc-miR6478	0	CCGGCUUUAGCUCAGUUGGUAG	22	1411	371	1.51721e-05	1040	4.68322e-05	3.08674		VR28L1_6747840_24:VR28S1_5644342_5	osa-miR166i-3p	0	UCGGAUCAGGCUUCAUUUCCC	21	29	24	9.81482e-07	5	2.25155e-07	4.35914
VR28L1_1576835_275:VR28S1_1320304_767	pvu-miR482-5p	0	GGAAUGGGCUGAUUGGGAUAA	21	1042	275	1.12461e-05	767	3.45387e-05	3.07116		VR28L1_5370683_19:VR28S1_4490926_4	tcc-miR827	1	UUAGAUGAUCAUCAACAAACAUUU	24	23	19	7.77006e-07	4	1.80124e-07	4.31374
VR28L1_4987477_13:VR28S1_4170809_36	peu-miR2916	1	AAAGUUGGGGGCUCGAAGACGAUC	24	49	13	5.31636e-07	36	1.62111e-06	3.04929		VR28L1_5804604_19:VR28S1_4855022_4	mdm-miR391	0	UUCGCAGGAGAGAUGACGCCGUU	23	23	19	7.77006e-07	4	1.80124e-07	4.31374
VR28L1_21657_156:VR28S1_18014_428	peu-miR2916	0	GGGCUCGAAGACGAUCAGAUACCG	24	584	156	6.37963e-06	428	1.92732e-05	3.02106		VR28L1_4744774_19:VR28S1_3967490_4	aly-miR845b-5p	0	CAAUUGGUAUCAGAGCAAGCA	21	23	19	7.77006e-07	4	1.80124e-07	4.31374
VR28L1_1192464_77:VR28S1_997716_211	peu-miR2916	0	GGGGCUCGAAGACGAUCAGAU	21	288	77	3.14892e-06	211	9.50153e-06	3.01739		VR28L1_730439_19:VR28S1_610763_4	mtr-miR1507-3p	0	UUUCAUUCCAUACAUCAUCUAU	22	23	19	7.77006e-07	4	1.80124e-07	4.31374
VR28L1_2639581_107:VR28S1_2208027_293	peu-miR2916	0	GGGGCUCGAAGACGAUCAG	19	400	107	4.37577e-06	293	1.31941e-05	3.01525		VR28L1_5431413_38:VR28S1_4541559_8	lus-miR166b	1	UCGGACCAGGCUUCUUCCCCC	21	46	38	1.55401e-06	8	3.60248e-07	4.31374
VR28L1_3248773_30:VR28S1_2716788_82	peu-miR2916	1	GGGGGCUCGAAGACGAUCAGAU	22	112	30	1.22685e-06	82	3.69254e-06	3.00977		VR28L1_7146694_76:VR28S1_5979517_16	bna-miR167b	0	CGAAGCUGCCAGCAUGAUCUAA	22	92	76	3.10803e-06	16	7.20495e-07	4.31374
VR28L1_4262879_40:VR28S1_3564740_109	vvi-miR397a	0	UCAUUGAGUGCAGCGUUGAUGA	22	149	40	1.6358e-06	109	4.90837e-06	3.00059		VR28L1_6633689_123:VR28S1_5548359_26	vvi-miR3636-3p	0	GUCUGUCGGAGAAGCAAGUCGGAU	24	149	123	5.03009e-06	26	1.1708e-06	4.29627
VR28L1_1286833_7:VR28S1_1077039_19	mtr-miR5298c	0	UGUGGUUGAUGGAGAUGAUAUAUC	24	26	7	2.86266e-07	19	8.55588e-07	2.98879		VR28L1_5609616_103:VR28S1_4691188_22	vvi-miR3637-5p	0	AAGGGUAUUUAUGUAUUGUGUUUU	24	125	103	4.21219e-06	22	9.90681e-07	4.25182
VR28L1_5481469_26:VR28S1_4583799_70	peu-miR2916	1	GUUGGGGGCUCGAAGACGAU	20	96	26	1.06327e-06	70	3.15217e-06	2.96459		VR28L1_353004_28:VR28S1_295315_6	mtr-miR482-3p	1	CUUACCAACACCUCCCAUUCC	21	34	28	1.14506e-06	6	2.70186e-07	4.23806
VR28L1_6211911_4646:VR28S1_5196479_12483	vvi-miR156i	0	UUGACAGAAGAUAGAGAGCAC	21	17129	4646	0.000189999	12483	0.000562121	2.95856		VR28L1_2388502_37:VR28S1_1999167_8	ptc-miR6478	0	GGCCUAUUAGCUCAGUUGGU	20	45	37	1.51312e-06	8	3.60248e-07	4.20022
VR28L1_3047987_1393:VR28S1_2550025_3723	pvu-miR482-5p	0	GGAAUGGGCUGAUUGGGAUA	20	5116	1393	5.69668e-05	3723	0.00016765	2.94294		VR28L1_1359156_189:VR28S1_1137892_41	zma-miR166a-3p	0	AUCGGACCAGGCUUCAUUCCCC	22	230	189	7.72917e-06	41	1.84627e-06	4.18637
VR28L1_1016694_15:VR28S1_849977_40	vvi-miR398c	0	UGUGUUCUCAGGUCGCCCCU	20	55	15	6.13426e-07	40	1.80124e-06	2.93636		VR28L1_5591621_23:VR28S1_4675922_5	vvi-miR3636-3p	1	GUCUGUCGGAGAAGCAAGUUGGAG	24	28	23	9.40587e-07	5	2.25155e-07	4.17751
VR28L1_2982339_6:VR28S1_2495244_16	vvi-miR3639-5p	0	UUUGGAUUGACUUCUGAAAGGCUC	24	22	6	2.4537e-07	16	7.20495e-07	2.93636		VR28L1_123334_23:VR28S1_103113_5	osa-miR166i-3p	1	CGGAUUAGGCUUCAUUCCUC	20	28	23	9.40587e-07	5	2.25155e-07	4.17751
VR28L1_6178519_6:VR28S1_5168436_16	gma-miR5766	0	GAGGCUGAGAAGAGCACGUACUGC	24	22	6	2.4537e-07	16	7.20495e-07	2.93636		VR28L1_330321_23:VR28S1_276238_5	ppt-miR894	0	CGUGUUCGUUUCACGUCGGGUU	22	28	23	9.40587e-07	5	2.25155e-07	4.17751
VR28L1_98396_20:VR28S1_82395_53	zma-miR159k-3p	0	UUUGGAUUGAAGGGAGCUA	19	73	20	8.17902e-07	53	2.38664e-06	2.918		VR28L1_7560025_115:VR28S1_6326128_25	hbr-miR159b	0	GCUUGUGGCUUGCAUAUCUCAGGA	24	140	115	4.70293e-06	25	1.12577e-06	4.17751
VR28L1_1782742_25:VR28S1_1492141_66	vvi-miR159c	0	UUUGGAUUGAAGGGAGCUCUAC	22	91	25	1.02238e-06	66	2.97204e-06	2.90699		VR28L1_6079184_32:VR28S1_5085444_7	ppt-miR894	0	CGUGUGUUUCACGUCGGGUUCACCA	25	39	32	1.30864e-06	7	3.15217e-07	4.15156
VR28L1_1024315_22:VR28S1_856344_58	peu-miR2916	1	AGUUGGGGGCUCGAAGACGAU	21	80	22	8.99692e-07	58	2.6118e-06	2.90299		VR28L1_3891771_73:VR28S1_3254121_16	vvi-miR3623-5p	1	UCACAAGUUCAUUCAAGCACCA	22	89	73	2.98534e-06	16	7.20495e-07	4.14346
VR28L1_192180_8:VR28S1_161008_21	ptc-miR6478	0	CGGCUUUAGCUCAGUUGGUAG	21	29	8	3.27161e-07	21	9.4565e-07	2.89048		VR28L1_930364_41:VR28S1_777734_9	gma-miR4350	0	UUCAAAUGAUUUUGUGCGGGA	21	50	41	1.6767e-06	9	4.05279e-07	4.13715
VR28L1_4775823_31:VR28S1_3993429_81	pvu-miR482-5p	0	GGAAUGGGCUGAUUGGGAUAAU	22	112	31	1.26775e-06	81	3.64751e-06	2.87716		VR28L1_700813_18:VR28S1_586165_4	zma-miR166a-3p	0	UCGGACCAGGCUUCAUUCCCCAUC	24	22	18	7.36111e-07	4	1.80124e-07	4.0867
VR28L1_5133494_18:VR28S1_4292534_47	gra-miR8780	0	UUCUGAAUGAUUUGAUGAUGUGGC	24	65	18	7.36111e-07	47	2.11645e-06	2.87518		VR28L1_623946_18:VR28S1_521656_4	ppt-miR894	0	GUGUUCGUUUCACGUCGGGUUCACC	25	22	18	7.36111e-07	4	1.80124e-07	4.0867
VR28L1_3042152_318:VR28S1_2545108_830	tae-miR9773	0	UCUUUUUUUAUGUUAUUUCGUACUGU	26	1148	318	1.30046e-05	830	3.73757e-05	2.87403		VR28L1_529455_18:VR28S1_442137_4	osa-miR5072	0	UGGGUUCGUUCCCCAGCGGAGUCGCCA	27	22	18	7.36111e-07	4	1.80124e-07	4.0867
VR28L1_3508520_23:VR28S1_2934642_60	peu-miR2916	0	GGGGCUCGAAGACGAUCAGAUACCGU	26	83	23	9.40587e-07	60	2.70186e-06	2.87252		VR28L1_595022_36:VR28S1_497288_8	ptc-miR6478	0	GGCCUAUUAGCUCAGUUGGUU	21	44	36	1.47222e-06	8	3.60248e-07	4.0867
VR28L1_311663_10:VR28S1_260682_26	smo-miR1088-5p	0	UUUGGCCGAAAGAGAGCACGCACU	24	36	10	4.08951e-07	26	1.1708e-06	2.86295		VR28L1_4967937_45:VR28S1_4154574_10	bna-miR167b	1	UGAAGCUGCCAGCACGAUCUAA	22	55	45	1.84028e-06	10	4.5031e-07	4.0867
VR28L1_4087685_27:VR28S1_3417942_70	osa-miR166k-5p	0	GAUUGUUGUCUGGCUCGAGGC	21	97	27	1.10417e-06	70	3.15217e-06	2.85479		VR28L1_4119088_63:VR28S1_3444347_14	tcc-miR827	1	UAGAUGAUCAUCAACAAACA	20	77	63	2.57639e-06	14	6.30433e-07	4.0867
VR28L1_3522880_7:VR28S1_2946856_18	mtr-miR5234	0	GUUGUGGAUGGCAGAAGGUUU	21	25	7	2.86266e-07	18	8.10557e-07	2.83149		VR28L1_7370177_85:VR28S1_6167202_19	zma-miR167j-5p	0	AAGUGAAGCUGCCAGCAUGAU	21	104	85	3.47608e-06	19	8.55588e-07	4.0628
VR28L1_4215795_9:VR28S1_3525476_23	osa-miR439i	0	UCACUGGUCGAACCGCGGUUGAAU	24	32	9	3.68056e-07	23	1.03571e-06	2.81401		VR28L1_7138097_40:VR28S1_5972253_9	osa-miR166m	1	UCGGACCAGGCUUUAUUCCCU	21	49	40	1.6358e-06	9	4.05279e-07	4.03624
VR28L1_3026737_74:VR28S1_2532423_188	peu-miR2916	0	GGGGCUCGAAGACGAUCAGAUA	22	262	74	3.02624e-06	188	8.46582e-06	2.79748		VR28L1_6297751_40:VR28S1_5268465_9	bdi-miR1878-3p	0	ACAAAUUUGUAGUGUUCACGUUGG	24	49	40	1.6358e-06	9	4.05279e-07	4.03624
VR28L1_4950150_292:VR28S1_4139797_741	mtr-miR5234	1	UUUUGUUAUGGAUGGCAGAAG	21	1033	292	1.19414e-05	741	3.33679e-05	2.79432		VR28L1_6778173_84:VR28S1_5669484_19	osa-miR160d-3p	1	GCGUGCGAGGAGCCAUGCAUG	21	103	84	3.43519e-06	19	8.55588e-07	4.015
VR28L1_6102123_58:VR28S1_5104720_147	peu-miR2916	0	GGGCUCGAAGACGAUCAG	18	205	58	2.37191e-06	147	6.61955e-06	2.7908		VR28L1_2596648_22:VR28S1_2172262_5	crt-miR166b	0	UCGGACCAGGCUUCAUUCCCUU	22	27	22	8.99692e-07	5	2.25155e-07	3.99588
VR28L1_6089185_15:VR28S1_5093843_38	vvi-miR397a	0	UCAUUGAGUGCAGCGUUGAU	20	53	15	6.13426e-07	38	1.71118e-06	2.78954		VR28L1_4211979_22:VR28S1_3522267_5	nta-miR477a	0	ACUCUCCCUCAAGGGCUUCUG	21	27	22	8.99692e-07	5	2.25155e-07	3.99588
VR28L1_1463160_36:VR28S1_1225023_91	peu-miR2916	1	UGGGGGCUCGAAGACGAUCAGAUA	24	127	36	1.47222e-06	91	4.09782e-06	2.78342		VR28L1_2985516_594:VR28S1_2497877_136	vvi-miR3635-3p	0	AUUAUGUCCCACACAUGCCUC	21	730	594	2.42917e-05	136	6.12421e-06	3.9665
VR28L1_4143791_19:VR28S1_3464952_48	vvi-miR397a	0	AUUGAGUGCAGCGUUGAUG	19	67	19	7.77006e-07	48	2.16149e-06	2.78181		VR28L1_2207907_122:VR28S1_1848191_28	vvi-miR3640-5p	0	ACGUGACACCACCUGAUUGGUGAU	24	150	122	4.9892e-06	28	1.26087e-06	3.95696
VR28L1_2744562_6:VR28S1_2295539_15	vvi-miR398c	1	UGUGUUCUCAGGUCGCUCCUG	21	21	6	2.4537e-07	15	6.75464e-07	2.75283		VR28L1_4248630_26:VR28S1_3552810_6	vvi-miR3640-3p	0	AAAAGGCAUCAUCAAUCAGGUAA	23	32	26	1.06327e-06	6	2.70186e-07	3.93534
VR28L1_1990987_6:VR28S1_1666251_15	vvi-miR397a	0	UCAUUGAGUGCAGCGUUGAUA	21	21	6	2.4537e-07	15	6.75464e-07	2.75283		VR28L1_4857468_26:VR28S1_4061354_6	vvi-miR3640-3p	0	AGGCAUCAUCAAUCAGGUAAUGCC	24	32	26	1.06327e-06	6	2.70186e-07	3.93534
VR28L1_6537451_528:VR28S1_5468410_1320	vvi-miR3633b-5p	1	GGAAUGGAUGGCUGGGAUCUC	21	1848	528	2.15926e-05	1320	5.94409e-05	2.75283		VR28L1_6858601_26:VR28S1_5737228_6	lus-miR166b	0	UCGGACCAGGCUUCAUCCCCCA	22	32	26	1.06327e-06	6	2.70186e-07	3.93534
VR28L1_6485551_6:VR28S1_5425046_15	smo-miR156b	0	CUGACAGAAGAUAGAGAGCAC	21	21	6	2.4537e-07	15	6.75464e-07	2.75283		VR28L1_1229082_143:VR28S1_1028278_33	bna-miR167b	1	UGAAGCUGCCCGCAUGAUCUAA	22	176	143	5.848e-06	33	1.48602e-06	3.93534
VR28L1_5566531_6:VR28S1_4654865_15	pvu-miR482-5p	0	GGAAUGGGCUGAUUGGGAUAAC	22	21	6	2.4537e-07	15	6.75464e-07	2.75283		VR28L1_6723340_34:VR28S1_5623768_8	vvi-miR3623-5p	0	UCACAAGUUCAUCCAAGCACCAUC	24	42	34	1.39043e-06	8	3.60248e-07	3.85966
VR28L1_5331892_74:VR28S1_4457975_185	rgl-miR5139	0	UCGAAACCUGGCUCUGAUACCA	22	259	74	3.02624e-06	185	8.33073e-06	2.75283		VR28L1_428097_17:VR28S1_357588_4	ath-miR864-5p	0	AUGUCAGGUAUGAUUGAUCACGCA	24	21	17	6.95216e-07	4	1.80124e-07	3.85966
VR28L1_2538063_8:VR28S1_2123556_20	stu-miR8007a-5p	0	UCUAGAAUGUGGCACUUUUCU	21	28	8	3.27161e-07	20	9.00619e-07	2.75283		VR28L1_7426409_17:VR28S1_6214219_4	osa-miR1424	0	AGAAGUAUAUACUGAUGCUGAUUG	24	21	17	6.95216e-07	4	1.80124e-07	3.85966
VR28L1_2645379_15:VR28S1_2212980_37	peu-miR2916	1	UGGGGGCUCGAAGACGAU	18	52	15	6.13426e-07	37	1.66615e-06	2.71613		VR28L1_3190018_266:VR28S1_2668245_63	vvi-miR3623-5p	0	ACAAGUUCAUCCAAGCACCAUC	22	329	266	1.08781e-05	63	2.83695e-06	3.83443
VR28L1_1235310_8362:VR28S1_1033534_20613	vvi-miR159c	0	UUUGGAUUGAAGGGAGCUCUA	21	28975	8362	0.000341965	20613	0.000928223	2.71438		VR28L1_1702791_59:VR28S1_1425830_14	zma-miR166m-3p	0	UCGGACCAGGCUUCAUUCCA	20	73	59	2.41281e-06	14	6.30433e-07	3.82722
VR28L1_3550870_149:VR28S1_2970555_364	peu-miR2916	0	GGGCUCGAAGACGAUCAGAUA	21	513	149	6.09337e-06	364	1.63913e-05	2.69002		VR28L1_6750098_42:VR28S1_5646170_10	vvi-miR169v	0	AAGCCAAGGAUGAAUUGCCGG	21	52	42	1.71759e-06	10	4.5031e-07	3.81425
VR28L1_6896388_28:VR28S1_5768974_68	peu-miR2916	1	GGGGGCUCGAAGACGAUC	18	96	28	1.14506e-06	68	3.0621e-06	2.67418		VR28L1_116208_21:VR28S1_97146_5	zma-miR166m-3p	1	GGACCAGGCUUCCUUCCUC	19	26	21	8.58797e-07	5	2.25155e-07	3.81425
VR28L1_3875180_14:VR28S1_3240271_34	zma-miR166m-3p	0	UCGGACCAGGCUUCAUUCCUCUCGUAUG	28	48	14	5.72531e-07	34	1.53105e-06	2.67418		VR28L1_4154023_134:VR28S1_3473511_32	ppt-miR894	0	GUGUUUCACGUCGGGUUCACCA	22	166	134	5.47994e-06	32	1.44099e-06	3.8029
VR28L1_5676647_24:VR28S1_4747897_58	ath-miR158a-3p	0	UCCCAAAUGUAGACAAAGCA	20	82	24	9.81482e-07	58	2.6118e-06	2.66107		VR28L1_200986_833:VR28S1_168330_199	vvi-miR3636-3p	0	CUGUCGGAGAAGCAAGUCGGAGAG	24	1032	833	3.40656e-05	199	8.96116e-06	3.80147
VR28L1_1509609_27:VR28S1_1263988_65	peu-miR2916	1	UUGGGGGCUCGAAGACGAUCAGA	23	92	27	1.10417e-06	65	2.92701e-06	2.65088		VR28L1_2811381_108:VR28S1_2351833_26	zma-miR166a-3p	0	AAUCGGACCAGGCUUCAUUCCCC	23	134	108	4.41667e-06	26	1.1708e-06	3.77234
VR28L1_4874921_10:VR28S1_4075896_24	vvi-miR3639-5p	0	UGACUUCUGAAAGGCUAAAAAC	22	34	10	4.08951e-07	24	1.08074e-06	2.64272		VR28L1_4518035_330:VR28S1_3778260_80	ppt-miR894	0	UUCACGUCGGGUUCACCA	18	410	330	1.34954e-05	80	3.60248e-06	3.74614
VR28L1_5568706_10:VR28S1_4656765_24	lja-miR7523b	0	UCUGGGCUCGAGGAUCAGGUUACU	24	34	10	4.08951e-07	24	1.08074e-06	2.64272		VR28L1_2673828_70:VR28S1_2236692_17	zma-miR166m-3p	1	CGGACCAGGCUUCCUUCCUC	20	87	70	2.86266e-06	17	7.65526e-07	3.73946
VR28L1_1323059_24:VR28S1_1107604_57	mtr-miR5234	1	UUGUUAUGGAUGGCAGAAGGU	21	81	24	9.81482e-07	57	2.56676e-06	2.61519		VR28L1_4221068_41:VR28S1_3529858_10	vvi-miR3637-5p	0	UUUAUGUAUUGUGUUUUGUCGGAA	24	51	41	1.6767e-06	10	4.5031e-07	3.72343
VR28L1_662670_35:VR28S1_554005_83	pvu-miR482-5p	0	GGAAUGGGCUGAUUGGGAU	19	118	35	1.43133e-06	83	3.73757e-06	2.61126		VR28L1_7065434_94:VR28S1_5911108_23	tcc-miR827	1	UUAGAUGAUCAUCAACAAACAC	22	117	94	3.84414e-06	23	1.03571e-06	3.71159
VR28L1_5690629_9:VR28S1_4759522_21	pvu-miR482-5p	0	UAGGAAUGGGCUGAUUGGGA	20	30	9	3.68056e-07	21	9.4565e-07	2.56931		VR28L1_169735_49:VR28S1_142307_12	zma-miR166a-3p	0	GUCGGACCAGGCUUCAUUCCCC	22	61	49	2.00386e-06	12	5.40371e-07	3.7083
VR28L1_7496949_6:VR28S1_6273431_14	vvi-miR398c	0	UGUGUUCUCAGGUCGCCCCUC	21	20	6	2.4537e-07	14	6.30433e-07	2.56931		VR28L1_3341909_69:VR28S1_2795177_17	bna-miR167b	0	GGAAGCUGCCAGCAUGAUCUAA	22	86	69	2.82176e-06	17	7.65526e-07	3.68604
VR28L1_116150_12:VR28S1_97096_28	vvi-miR168	1	UCGCUUGGCGCAGGUCGGGAA	21	40	12	4.90741e-07	28	1.26087e-06	2.56931		VR28L1_5886958_786:VR28S1_4924229_194	zma-miR166m-3p	0	UCGGACCAGGCUUCAUUCCUCA	22	980	786	3.21435e-05	194	8.73601e-06	3.67943
VR28L1_1837699_6:VR28S1_1538106_14	ath-miR5652	0	AUAUGAAUGUGAAUGAACAUU	21	20	6	2.4537e-07	14	6.30433e-07	2.56931		VR28L1_7147968_93:VR28S1_5980634_23	zma-miR167d-5p	0	CUGAAGCUGCCAGCAUGAUCUA	22	116	93	3.80324e-06	23	1.03571e-06	3.6721
VR28L1_3025055_6:VR28S1_2531101_14	vvi-miR3639-5p	0	AUUGACUUCUGAAAGGCUAAAAU	23	20	6	2.4537e-07	14	6.30433e-07	2.56931		VR28L1_6083393_1592:VR28S1_5088987_397	vvi-miR169u	0	UGAGUCAAGGAUGACUUGCCGA	22	1989	1592	6.5105e-05	397	1.78773e-05	3.64177
VR28L1_661517_6:VR28S1_553016_14	mtr-miR2088-3p	0	AGUAAUCUAGGUCUAGAAUACUGG	24	20	6	2.4537e-07	14	6.30433e-07	2.56931		VR28L1_5184322_16:VR28S1_4334845_4	vvi-miR172c	0	GAAUCUUGAUGAUGCUGCAG	20	20	16	6.54321e-07	4	1.80124e-07	3.63262
VR28L1_5086553_6:VR28S1_4253076_14	gra-miR8723a	0	UAGACUGAAGCUGACGUGACAAUC	24	20	6	2.4537e-07	14	6.30433e-07	2.56931		VR28L1_6054818_16:VR28S1_5064878_4	vvi-miR3623-3p	0	UGCUUGGACGAAUUUGCUAAU	21	20	16	6.54321e-07	4	1.80124e-07	3.63262
VR28L1_2051510_66:VR28S1_1717370_153	lus-miR159c	0	UUUGGAUUGAAGGGAGCUCUU	21	219	66	2.69908e-06	153	6.88974e-06	2.55263		VR28L1_1656571_16:VR28S1_1386953_4	zma-miR166m-3p	0	UUCGGACCAGGCUUCAUUUCC	21	20	16	6.54321e-07	4	1.80124e-07	3.63262
VR28L1_3419578_19:VR28S1_2859999_44	ama-miR156	0	ACUGACAGAAGAGAGUGAGCAC	22	63	19	7.77006e-07	44	1.98136e-06	2.54999		VR28L1_5583658_32:VR28S1_4669105_8	ppt-miR894	0	UCAGAAGGUUGCGUGUUCGUUUCACGUCGGGUUCAC	36	40	32	1.30864e-06	8	3.60248e-07	3.63262
VR28L1_6064792_16:VR28S1_5073436_37	pvu-miR482-5p	0	GGAAUGGGCUGAUUGGGAUU	20	53	16	6.54321e-07	37	1.66615e-06	2.54637		VR28L1_6227269_32:VR28S1_5209368_8	ppt-miR2079	0	AACGAUGAUGUUGAUGACGUUGUG	24	40	32	1.30864e-06	8	3.60248e-07	3.63262
VR28L1_2847501_45:VR28S1_2382232_104	mtr-miR5234	1	UUUGUUAUGGAUGGCAGAAGG	21	149	45	1.84028e-06	104	4.68322e-06	2.54484		VR28L1_6714728_20:VR28S1_5616633_5	vvi-miR3623-5p	1	UCACAAGUUCAUUCAAGCACC	21	25	20	8.17902e-07	5	2.25155e-07	3.63262
VR28L1_5410484_69:VR28S1_4523823_159	peu-miR2916	0	GGGCUCGAAGACGAUCAGAUACCGU	25	228	69	2.82176e-06	159	7.15992e-06	2.5374		VR28L1_7234791_36:VR28S1_6053244_9	bna-miR167b	0	UUAAGCUGCCAGCAUGAUCUAA	22	45	36	1.47222e-06	9	4.05279e-07	3.63262
VR28L1_2646135_17:VR28S1_2213605_39	peu-miR2916	1	UUGGGGGCUCGAAGACGAUCAGAUA	25	56	17	6.95216e-07	39	1.75621e-06	2.52613		VR28L1_5498334_20:VR28S1_4597755_5	osa-miR166i-3p	1	UCGGAUCAGGCUUUAUUCCCC	21	25	20	8.17902e-07	5	2.25155e-07	3.63262
VR28L1_4736981_7:VR28S1_3960971_16	gma-miR166u	0	UUCUCGGACCAGGCUUCAU	19	23	7	2.86266e-07	16	7.20495e-07	2.51688		VR28L1_7099175_24:VR28S1_5939650_6	ath-miR8175	0	CGCGGGUGACCCGGGUUCGAUCCCCGGCAACGGCGC	36	30	24	9.81482e-07	6	2.70186e-07	3.63262
VR28L1_1544536_7:VR28S1_1293177_16	gra-miR8741	0	UGGCUGGUGAAGAUGAUGAUGCCC	24	23	7	2.86266e-07	16	7.20495e-07	2.51688		VR28L1_1442720_28:VR28S1_1207678_7	zma-miR166n-3p	0	UCGGACCAGGCUUCACCCC	19	35	28	1.14506e-06	7	3.15217e-07	3.63262
VR28L1_4916895_7:VR28S1_4111375_16	mtr-miR5274b-3p	0	AAAGAACUCCGUCAUAUUGGCAUG	24	23	7	2.86266e-07	16	7.20495e-07	2.51688		VR28L1_2035053_44:VR28S1_1703330_11	vvi-miR3631d	0	CAUGUUGACAUCAUCCAAUAUA	22	55	44	1.79938e-06	11	4.95341e-07	3.63262
VR28L1_6852485_7:VR28S1_5732132_16	atr-miR8556	0	AAAAGACAGGAAUUAGAGCACGGA	24	23	7	2.86266e-07	16	7.20495e-07	2.51688		VR28L1_4065681_63:VR28S1_3399560_16	lus-miR166k	1	UCGGACCAGGCUUCAUUUCCCC	22	79	63	2.57639e-06	16	7.20495e-07	3.57586
VR28L1_3441779_18:VR28S1_2878765_41	zma-miR166c-5p	0	GGAAUGUUGUCUGGCUCGAG	20	59	18	7.36111e-07	41	1.84627e-06	2.50814		VR28L1_865382_59:VR28S1_723591_15	ppt-miR894	0	GUGUGUUUCACGUCGGGUUCACCA	24	74	59	2.41281e-06	15	6.75464e-07	3.57208
VR28L1_5059583_210:VR28S1_4230670_474	peu-miR2916	1	UGGGGGCUCGAAGACGAUCAG	21	684	210	8.58797e-06	474	2.13447e-05	2.48542		VR28L1_5202541_2930:VR28S1_4349943_748	ppt-miR894	0	GUGUUCGUUUCACGUCGGGUUCACCA	26	3678	2930	0.000119823	748	3.36832e-05	3.55734
VR28L1_956121_8:VR28S1_799535_18	vvi-miR159c	0	GUUGGAUUGAAGGGAGCUCUA	21	26	8	3.27161e-07	18	8.10557e-07	2.47755		VR28L1_954605_39:VR28S1_798272_10	vvi-miR3636-3p	1	GUCUGUCGGAGAAGUAAGUCGGAG	24	49	39	1.59491e-06	10	4.5031e-07	3.5418
VR28L1_1261854_12:VR28S1_1055993_27	stu-miR8007a-5p	0	UAGAAUGUGGCACUUUUCUAU	21	39	12	4.90741e-07	27	1.21584e-06	2.47755		VR28L1_2685113_39:VR28S1_2245944_10	bna-miR167b	1	UGAAGCUGCCAGCAUCAUCUAA	22	49	39	1.59491e-06	10	4.5031e-07	3.5418
VR28L1_3694432_16:VR28S1_3089991_36	zma-miR159k-3p	0	UUUGGAUUGAAGGGAGUUUUA	21	52	16	6.54321e-07	36	1.62111e-06	2.47755		VR28L1_5706984_35:VR28S1_4773147_9	zma-miR167d-5p	1	UGAAGCUGCCAGCAUAAUCUA	21	44	35	1.43133e-06	9	4.05279e-07	3.53171
VR28L1_3338755_8:VR28S1_2792517_18	gma-miR5769	0	AAGAAAUGAAGACGACGAGCUUGC	24	26	8	3.27161e-07	18	8.10557e-07	2.47755		VR28L1_6116033_31:VR28S1_5116283_8	vvi-miR3623-5p	1	UCACAAGUUCAUCUAAGCACCA	22	39	31	1.26775e-06	8	3.60248e-07	3.5191
VR28L1_4034185_117:VR28S1_3373435_263	vvi-miR3639-3p	0	GAGCUUUUGGCUUCUCAGAAGUCA	24	380	117	4.78472e-06	263	1.18431e-05	2.4752		VR28L1_6083843_31:VR28S1_5089413_8	vvi-miR3623-5p	0	UCACAAGUUCAUCCAAGCACCAA	23	39	31	1.26775e-06	8	3.60248e-07	3.5191
VR28L1_581956_82:VR28S1_485996_184	peu-miR2916	0	GGGGCUCGAAGACGAUCAGA	20	266	82	3.3534e-06	184	8.2857e-06	2.47084		VR28L1_860863_27:VR28S1_719834_7	gra-miR8781a	0	AACAAUUAUUUAGAACUCGUUGGG	24	34	27	1.10417e-06	7	3.15217e-07	3.50288
VR28L1_5567212_387:VR28S1_4655427_867	zma-miR166m-5p	0	GGAAUGUUGGCUGGCUCGAGG	21	1254	387	1.58264e-05	867	3.90418e-05	2.46688		VR28L1_7401827_77:VR28S1_6193597_20	ppt-miR894	0	CGAUUCACGUCGGGUUCACC	20	97	77	3.14892e-06	20	9.00619e-07	3.4964
VR28L1_2763551_17:VR28S1_2311560_38	zma-miR166c-5p	0	GGAAUGUUGUCUGGCUCGAGGAC	23	55	17	6.95216e-07	38	1.71118e-06	2.46136		VR28L1_6872679_408:VR28S1_5749076_107	vvi-miR3636-3p	0	CUGUCGGAGAAGCAAGUCGGAG	22	515	408	1.66852e-05	107	4.81831e-06	3.46287
VR28L1_670687_45:VR28S1_560759_100	peu-miR2916	1	UGGGGGCUCGAAGACGAUCAGAU	23	145	45	1.84028e-06	100	4.5031e-06	2.44696		VR28L1_760399_6936:VR28S1_635664_1823	osa-miR166i-3p	1	UCGGAUUAGGCUUCAUUCCCC	21	8759	6936	0.000283648	1823	8.20914e-05	3.45527
VR28L1_726126_9:VR28S1_607347_20	ppe-miR1511-3p	0	CCCGUGGCUCUGAUACCAUAGACG	24	29	9	3.68056e-07	20	9.00619e-07	2.44696		VR28L1_53166_19:VR28S1_44353_5	vvi-miR3636-3p	1	GUCUUUCGGAGAAGCAAGUCGGAG	24	24	19	7.77006e-07	5	2.25155e-07	3.45099
VR28L1_6234249_18:VR28S1_5215365_40	osa-miR5834	0	CAAACAUUGUAGAAAUUGGUGUGU	24	58	18	7.36111e-07	40	1.80124e-06	2.44696		VR28L1_3829830_19:VR28S1_3202731_5	zma-miR393c-5p	0	UCCAAAGGGAUCGCAUUGAUC	21	24	19	7.77006e-07	5	2.25155e-07	3.45099
VR28L1_411289_46:VR28S1_343842_102	ama-miR156	0	CUGACAGAAGAGAGUGAGCAC	21	148	46	1.88117e-06	102	4.59316e-06	2.44164		VR28L1_6409237_19:VR28S1_5361511_5	vun-miR482	1	UUUCCCAAUGCCGCCCAUUCC	21	24	19	7.77006e-07	5	2.25155e-07	3.45099
VR28L1_1187970_69:VR28S1_993868_153	peu-miR2916	0	GGGGCUCGAAGACGAUCAGAUAC	23	222	69	2.82176e-06	153	6.88974e-06	2.44164		VR28L1_848017_19:VR28S1_708998_5	osa-miR5072	0	UUCCCCAGCGGAGUCGCCA	19	24	19	7.77006e-07	5	2.25155e-07	3.45099
VR28L1_6814474_14:VR28S1_5700039_31	tae-miR1134	1	ACAACUACAAGAAGAAGAACUCGC	24	45	14	5.72531e-07	31	1.39596e-06	2.43823		VR28L1_2591818_19:VR28S1_2168234_5	pab-miR1863	0	AAGCUCUGAUACCAUGUUGAAGUA	24	24	19	7.77006e-07	5	2.25155e-07	3.45099
VR28L1_7383814_19:VR28S1_6178519_42	mtr-miR5234	0	UUUGUUGUGGAUGGCAGAAGG	21	61	19	7.77006e-07	42	1.8913e-06	2.43409		VR28L1_3421335_60:VR28S1_2861509_16	vvi-miR169t	0	CGAGUCAAGGAUGACUUGCCGA	22	76	60	2.4537e-06	16	7.20495e-07	3.40558
VR28L1_6887036_10:VR28S1_5761194_22	osa-miR5818	0	AAGGGCUUUGGAACUAGAAGGGCC	24	32	10	4.08951e-07	22	9.90681e-07	2.42249		VR28L1_3705395_75:VR28S1_3099072_20	vvi-miR3623-5p	0	UCACAAGUUCAUCCAAGCACCAU	23	95	75	3.06713e-06	20	9.00619e-07	3.40558
VR28L1_3215342_11:VR28S1_2689249_24	vvi-miR3639-5p	0	ACCUGUUUGGAUUGACUUCUGAAA	24	35	11	4.49846e-07	24	1.08074e-06	2.40247		VR28L1_46974_217:VR28S1_39123_58	mtr-miR1507-3p	0	UUCAUUCCAUACAUCAUCUAA	21	275	217	8.87423e-06	58	2.6118e-06	3.39775
VR28L1_6870350_22:VR28S1_5747142_48	tae-miR1134	0	GAAGAAGAAGAAGAUUGUGAAUGU	24	70	22	8.99692e-07	48	2.16149e-06	2.40247		VR28L1_4435386_56:VR28S1_3708733_15	zma-miR396b-5p	0	CCACAGCUUUCUUGAACUGCA	21	71	56	2.29012e-06	15	6.75464e-07	3.39044
VR28L1_679117_12:VR28S1_567922_26	pvu-miR482-5p	0	AAUGGGCUGAUUGGGAUAAA	20	38	12	4.90741e-07	26	1.1708e-06	2.38579		VR28L1_6658553_112:VR28S1_5569046_30	tcc-miR827	1	UUAGAUGAUCAUCAACAAACAU	22	142	112	4.58025e-06	30	1.35093e-06	3.39044
VR28L1_2158533_12:VR28S1_1806992_26	smo-miR1088-5p	0	UGGGCUGAAAGAGAGCACGCA	21	38	12	4.90741e-07	26	1.1708e-06	2.38579		VR28L1_1427826_41:VR28S1_1195266_11	bna-miR167b	1	UGAAGCUGCCACCAUGAUCUAA	22	52	41	1.6767e-06	11	4.95341e-07	3.38494
VR28L1_5791847_18:VR28S1_4844310_39	peu-miR2916	1	GUUGGGGGCUCGAAGACGAUCAGA	24	57	18	7.36111e-07	39	1.75621e-06	2.38579		VR28L1_7560360_67:VR28S1_6326444_18	vvi-miR169q	0	AGAGCCAAGGAUGACUUGCCGG	22	85	67	2.73997e-06	18	8.10557e-07	3.38035
VR28L1_491879_13:VR28S1_410933_28	ppe-miR1511-3p	0	UUGGCUCUGAUACCAUUUGUAGAA	24	41	13	5.31636e-07	28	1.26087e-06	2.37167		VR28L1_7516499_141:VR28S1_6289956_38	vvi-miR3623-5p	0	ACAAGUUCAUCCAAGCACCA	20	179	141	5.76621e-06	38	1.71118e-06	3.36973
VR28L1_1817250_107:VR28S1_1520760_230	peu-miR2916	1	GGGGGCUCGAAGACGAUCA	19	337	107	4.37577e-06	230	1.03571e-05	2.36692		VR28L1_1571194_63:VR28S1_1315638_17	osa-miR166i-3p	0	UCGGAUCAGGCUUCAUUCC	19	80	63	2.57639e-06	17	7.65526e-07	3.36551
VR28L1_7046549_7:VR28S1_5894991_15	pab-miR1863	0	UGAUACCAUGUUAGAAAUACUGAA	24	22	7	2.86266e-07	15	6.75464e-07	2.35957		VR28L1_1337942_48:VR28S1_1120180_13	vvi-miR3636-3p	0	CUGUCGGAGAAGCAAGUCGGAGA	23	61	48	1.96296e-06	13	5.85402e-07	3.35319
VR28L1_7390772_30:VR28S1_6184373_64	vvi-miR156i	0	UUGACAGAAGAUAGAGAGCAU	21	94	30	1.22685e-06	64	2.88198e-06	2.34909		VR28L1_4866747_92:VR28S1_4069022_25	ppt-miR894	0	GCGUGUUCGUUUCACGUCGGG	21	117	92	3.76235e-06	25	1.12577e-06	3.34201
VR28L1_3328941_137:VR28S1_2784387_292	peu-miR2916	0	GGGCUCGAAGACGAUCAGAU	20	429	137	5.60263e-06	292	1.3149e-05	2.34694		VR28L1_2911679_246:VR28S1_2435830_67	bna-miR167b	2	UGAAGCUGUUAGCAUGAUCUAA	22	313	246	1.00602e-05	67	3.01707e-06	3.33442
VR28L1_1015888_8:VR28S1_849251_17	vvi-miR3639-5p	0	UUGGAUUGACUUCUGAAAGGCUU	23	25	8	3.27161e-07	17	7.65526e-07	2.33991		VR28L1_5190365_33:VR28S1_4339791_9	vvi-miR3637-5p	0	AGGGUAUUUAUGUAUUGUGUUUUG	24	42	33	1.34954e-06	9	4.05279e-07	3.3299
VR28L1_3018271_8:VR28S1_2525337_17	tae-miR9663-5p	0	ACGUAGUCGAACGAAGACAAUGGC	24	25	8	3.27161e-07	17	7.65526e-07	2.33991		VR28L1_3624618_22:VR28S1_3032062_6	aqc-miR482c	1	UUGCCGACUCCACCCAUAC	19	28	22	8.99692e-07	6	2.70186e-07	3.3299
VR28L1_3376807_24:VR28S1_2824203_51	atr-miR8590	0	CAAAUCCGAUUUGUAGAAAGACGU	24	75	24	9.81482e-07	51	2.29658e-06	2.33991		VR28L1_1851983_22:VR28S1_1550034_6	gra-miR8724	0	AGGAUCAUGACAUGUCAGUAGAUA	24	28	22	8.99692e-07	6	2.70186e-07	3.3299
VR28L1_3459428_9:VR28S1_2893683_19	smo-miR1088-5p	0	UUUGGCCGAAAGAGAGCACGC	21	28	9	3.68056e-07	19	8.55588e-07	2.32462		VR28L1_5963301_33:VR28S1_4988197_9	zma-miR396f-5p	0	UUCCACAGCUUUCUUGAAC	19	42	33	1.34954e-06	9	4.05279e-07	3.3299
VR28L1_3515441_9:VR28S1_2940561_19	ptc-miR6478	0	UCGGCUUUAGCUCAGUUGGUAGAG	24	28	9	3.68056e-07	19	8.55588e-07	2.32462		VR28L1_5627254_55:VR28S1_4706104_15	vvi-miR3637-5p	0	AUGUAUUGUGUUUUGUCGGAAAAU	24	70	55	2.24923e-06	15	6.75464e-07	3.3299
VR28L1_6415378_9:VR28S1_5366556_19	tae-miR9773	0	UUUUUUUUUAUGUUAUUUCGUACUGU	26	28	9	3.68056e-07	19	8.55588e-07	2.32462		VR28L1_1991267_40:VR28S1_1666469_11	stu-miR172d-5p	0	GGAGCAUCAUCAAGAUUCACA	21	51	40	1.6358e-06	11	4.95341e-07	3.30238
VR28L1_4836152_154:VR28S1_4043849_325	vvi-miR3639-5p	0	UGGAUUGACUUCUGAAAGGCUAAA	24	479	154	6.29784e-06	325	1.46351e-05	2.32382		VR28L1_1519913_69:VR28S1_1272411_19	bna-miR167b	0	UUGAAGCUGCCAGCAUGAUCUAA	23	88	69	2.82176e-06	19	8.55588e-07	3.29804
VR28L1_5903583_10:VR28S1_4938209_21	aly-miR3449-3p	0	UGGAUUAAAGCAAUCUGGAUGCAU	24	31	10	4.08951e-07	21	9.4565e-07	2.31238		VR28L1_6431445_29:VR28S1_5379843_8	zma-miR166m-3p	0	UCGGACCAGGCUUCAUUUCCU	21	37	29	1.18596e-06	8	3.60248e-07	3.29206
VR28L1_6616215_183:VR28S1_5533696_383	mtr-miR5234	1	UUUUGUUAUGGAUGGCAGAAGG	22	566	183	7.4838e-06	383	1.72469e-05	2.30456		VR28L1_2858342_840:VR28S1_2391350_232	bna-miR167b	0	GAAGCUGCCAGCAUGAUCUAA	21	1072	840	3.43519e-05	232	1.04472e-05	3.28815
VR28L1_103823_11:VR28S1_86770_23	ata-miR171b-5p	1	UGUUGGAAUGGCUCAAUCAAA	21	34	11	4.49846e-07	23	1.03571e-06	2.30237		VR28L1_4846191_18:VR28S1_4052088_5	stu-miR171c-5p	1	UAUUGGCCCGGUUCACUCAGA	21	23	18	7.36111e-07	5	2.25155e-07	3.26936
VR28L1_720866_11:VR28S1_602909_23	osa-miR1869	0	UGAAUAGGCAUGGGAGACUGGAUG	24	34	11	4.49846e-07	23	1.03571e-06	2.30237		VR28L1_7564041_18:VR28S1_6329528_5	zma-miR166m-3p	0	UCGGACCAGGCUUCAUUUCCUC	22	23	18	7.36111e-07	5	2.25155e-07	3.26936
VR28L1_1191131_37:VR28S1_996560_77	vvi-miR159c	0	UGGAUUGAAGGGAGCUCUA	19	114	37	1.51312e-06	77	3.46738e-06	2.29155		VR28L1_2874241_18:VR28S1_2404711_5	atr-miR8564	0	CAGCCAUGUUGGGCUCAUAUGGCU	24	23	18	7.36111e-07	5	2.25155e-07	3.26936
VR28L1_4995934_28:VR28S1_4177744_58	cpa-miR8155	0	UAACCUGGCUCUGAUACCA	19	86	28	1.14506e-06	58	2.6118e-06	2.28092		VR28L1_3617366_25:VR28S1_3026119_7	osa-miR166i-3p	1	UCGGAUUAGGCUUCAUUCCCU	21	32	25	1.02238e-06	7	3.15217e-07	3.24341
VR28L1_3179473_2603:VR28S1_2659450_5384	vvi-miR3633b-5p	1	GGAAUGGAUGGCUGGGAUCUU	21	7987	2603	0.00010645	5384	0.000242447	2.27757		VR28L1_5487735_25:VR28S1_4588997_7	osa-miR166i-3p	0	UUCGGAUCAGGCUUCAUUCCCC	22	32	25	1.02238e-06	7	3.15217e-07	3.24341
VR28L1_6189266_91:VR28S1_5177374_187	rgl-miR5139	0	GAAACCUGGCUCUGAUACCA	20	278	91	3.72145e-06	187	8.42079e-06	2.26277		VR28L1_5574332_132:VR28S1_4661342_37	cme-miR166i	0	CGGACCAGGCUUCAUUCUCC	20	169	132	5.39815e-06	37	1.66615e-06	3.2399
VR28L1_4599146_111:VR28S1_3846090_228	peu-miR2916	0	GGGGCUCGAAGACGAUCA	18	339	111	4.53935e-06	228	1.02671e-05	2.26179		VR28L1_3791177_228:VR28S1_3170586_64	vvi-miR3640-3p	0	AUCGAAAAGGCAUCAUCAAUCAGG	24	292	228	9.32408e-06	64	2.88198e-06	3.2353
VR28L1_7514455_719:VR28S1_6288260_1475	ptc-miR6478	0	CCGGCUUUAGCUCAGUUGGUAGAG	24	2194	719	2.94036e-05	1475	6.64207e-05	2.25893		VR28L1_871988_32:VR28S1_729134_9	zma-miR167d-5p	0	AGAAGCUGCCAGCAUGAUCUA	21	41	32	1.30864e-06	9	4.05279e-07	3.22899
VR28L1_1948016_44:VR28S1_1630338_89	gra-miR7503b	0	UGGACCGAUGGUUGAACUACGGUU	24	133	44	1.79938e-06	89	4.00776e-06	2.22729		VR28L1_1604893_53:VR28S1_1343617_15	zma-miR166m-3p	0	UCGGACCAGGCUUCAUUCCUCUCA	24	68	53	2.16744e-06	15	6.75464e-07	3.20881
VR28L1_6918138_61:VR28S1_5787202_123	rgl-miR5139	0	AUCGAAACCUGGCUCUGAUACCA	23	184	61	2.4946e-06	123	5.53881e-06	2.22032		VR28L1_896289_60:VR28S1_749440_17	zma-miR169k-5p	0	UAGCCAAGGAUGACUUGCCUG	21	77	60	2.4537e-06	17	7.65526e-07	3.20525
VR28L1_2848629_145:VR28S1_2383152_292	peu-miR2916	0	GGGCUCGAAGACGAUCAGAUAC	22	437	145	5.92979e-06	292	1.3149e-05	2.21746		VR28L1_3853865_70:VR28S1_3222770_20	vvi-miR3636-3p	0	GUCUGUCGGAGAAGCAAGUCGGAUU	25	90	70	2.86266e-06	20	9.00619e-07	3.17854
VR28L1_6486237_263:VR28S1_5425600_527	vvi-miR3639-5p	0	UUGGAUUGACUUCUGAAAGGCUA	23	790	263	1.07554e-05	527	2.37313e-05	2.20645		VR28L1_4945145_21:VR28S1_4135470_6	stu-miR166c-5p	0	GGAAUGUUGUUUGGCUCGAGG	21	27	21	8.58797e-07	6	2.70186e-07	3.17854
VR28L1_2556807_15:VR28S1_2139266_30	pvu-miR482-5p	0	GAAUGGGCUGAUUGGGAUA	19	45	15	6.13426e-07	30	1.35093e-06	2.20227		VR28L1_1087003_21:VR28S1_908837_6	cme-miR166i	0	UCGGACCAGGCUUCAUUCUUCA	22	27	21	8.58797e-07	6	2.70186e-07	3.17854
VR28L1_5080813_9:VR28S1_4248448_18	hbr-miR6173	0	CUAGCCGUAAACGAUGGAUA	20	27	9	3.68056e-07	18	8.10557e-07	2.20227		VR28L1_6312684_21:VR28S1_5280937_6	osa-miR439i	0	CUGGUCGAACCGCGGUUGAAUCGG	24	27	21	8.58797e-07	6	2.70186e-07	3.17854
VR28L1_2447496_9:VR28S1_2048081_18	ppt-miR166l	0	UCCCGGACCAGGCUUCAUUCC	21	27	9	3.68056e-07	18	8.10557e-07	2.20227		VR28L1_252415_21:VR28S1_211044_6	zma-miR171n-3p	0	CAUUGAGCCGCGCCACGGAAU	21	27	21	8.58797e-07	6	2.70186e-07	3.17854
VR28L1_1775860_13:VR28S1_1486463_26	tae-miR9773	0	CUUUUUUUAUGUUAUUUCGUACUGU	25	39	13	5.31636e-07	26	1.1708e-06	2.20227		VR28L1_4049651_877:VR28S1_3386172_251	vvi-miR3640-3p	0	AGUAUCUAUCGAAAAGGCAUCAUC	24	1128	877	3.5865e-05	251	1.13028e-05	3.17311
VR28L1_651210_30:VR28S1_544495_60	peu-miR2916	1	GGGGGCUCGAAGACGAUCAGAUACC	25	90	30	1.22685e-06	60	2.70186e-06	2.20227		VR28L1_7506887_180:VR28S1_6281866_52	vvi-miR3633a-3p	0	UUCCUAUACCACCCAUUCCCUA	22	232	180	7.36111e-06	52	2.34161e-06	3.14361
VR28L1_2830399_7:VR28S1_2367848_14	smo-miR156a	0	CGACAGAAGAGAGUGAGCAC	20	21	7	2.86266e-07	14	6.30433e-07	2.20227		VR28L1_672219_45:VR28S1_562068_13	bna-miR167b	1	UGAACCUGCCAGCAUGAUCUAA	22	58	45	1.84028e-06	13	5.85402e-07	3.14361
VR28L1_6783291_8:VR28S1_5673658_16	zma-miR390b-3p	0	CGCUAUCUAUCCUGAGUUUC	20	24	8	3.27161e-07	16	7.20495e-07	2.20227		VR28L1_3007356_48:VR28S1_2516188_14	vvi-miR3636-3p	0	UCUGUCGGAGAAGCAAGUCGGAG	23	62	48	1.96296e-06	14	6.30433e-07	3.11367
VR28L1_4898413_7:VR28S1_4095582_14	gma-miR4394	0	UGGUGGACUAAAGAGAAGCAA	21	21	7	2.86266e-07	14	6.30433e-07	2.20227		VR28L1_2488019_24:VR28S1_2081947_7	zma-miR171j-3p	1	UGAUUUAGCCGUGCCAAUAUC	21	31	24	9.81482e-07	7	3.15217e-07	3.11367
VR28L1_3693051_14:VR28S1_3088921_28	ptc-miR6478	0	CGACCUUAGCUCAGUUGGUAG	21	42	14	5.72531e-07	28	1.26087e-06	2.20227		VR28L1_2409105_24:VR28S1_2016002_7	ptc-miR167h-3p	0	CUAGAUCAUGUGGCAGUUUCACC	23	31	24	9.81482e-07	7	3.15217e-07	3.11367
VR28L1_4421250_12:VR28S1_3696751_24	zma-miR396g-3p	0	UUUUCAAGAAAGCUGUGACGU	21	36	12	4.90741e-07	24	1.08074e-06	2.20227		VR28L1_1415922_24:VR28S1_1185404_7	mdm-miR391	0	UCGCAGGAGAGAUGACGCCG	20	31	24	9.81482e-07	7	3.15217e-07	3.11367
VR28L1_4147963_7:VR28S1_3468550_14	aly-miR856-3p	0	UGAUGUUAUUUGUGCUCGCAUG	22	21	7	2.86266e-07	14	6.30433e-07	2.20227		VR28L1_3122570_24:VR28S1_2612006_7	zma-miR390b-5p	0	AAGCUCAGGAGGGAUAGCG	19	31	24	9.81482e-07	7	3.15217e-07	3.11367
VR28L1_55076_8:VR28S1_45932_16	zma-miR171n-3p	0	CUGCUCCAUUGAGCCGCGCCACG	23	24	8	3.27161e-07	16	7.20495e-07	2.20227		VR28L1_5972323_65:VR28S1_4995764_19	gma-miR5368	0	AAGGGACAGUCUCAGGUAGACAGU	24	84	65	2.65818e-06	19	8.55588e-07	3.10685
VR28L1_1823567_7:VR28S1_1525999_14	rgl-miR5139	0	AAACCUGGCUCUGAUACCAUGAAG	24	21	7	2.86266e-07	14	6.30433e-07	2.20227		VR28L1_4387367_728:VR28S1_3668253_213	zma-miR167d-5p	1	UGAAGUUGCCAGCAUGAUCUA	21	941	728	2.97716e-05	213	9.59159e-06	3.10393
VR28L1_1824955_7:VR28S1_1527193_14	stu-miR167b-3p	0	AAAGAUCAUGUGGCAGCACUGCAU	24	21	7	2.86266e-07	14	6.30433e-07	2.20227		VR28L1_5851166_92:VR28S1_4894069_27	vvi-miR3639-3p	0	GCUUCUCAGAAGUCAAUCCAAACA	24	119	92	3.76235e-06	27	1.21584e-06	3.09445
VR28L1_6440410_12:VR28S1_5387235_24	nta-miR156f	0	CUAUUUUGUAGAAGAGAAUGAGCA	24	36	12	4.90741e-07	24	1.08074e-06	2.20227		VR28L1_4573874_2553:VR28S1_3824997_750	osa-miR166i-3p	1	UCGGAUUAGGCUUCAUUCCUC	21	3303	2553	0.000104405	750	3.37732e-05	3.09136
VR28L1_1444342_8:VR28S1_1209129_16	pab-miR1863	0	UCAGAACACAAGCUCUGAUACCAU	24	24	8	3.27161e-07	16	7.20495e-07	2.20227		VR28L1_3187974_68:VR28S1_2666434_20	vvi-miR3640-3p	0	AAAAGGCAUCAUCAAUCAGGUAAU	24	88	68	2.78087e-06	20	9.00619e-07	3.08773
VR28L1_5288981_14:VR28S1_4422130_28	rgl-miR5139	0	CAGGAUCGAAACCUGGCUCUGAUACCA	27	42	14	5.72531e-07	28	1.26087e-06	2.20227		VR28L1_2887795_17:VR28S1_2415946_5	ppt-miR894	0	UUUCGUUUCACGUCGGGUUCACCA	24	22	17	6.95216e-07	5	2.25155e-07	3.08773
VR28L1_5663862_2858:VR28S1_4737155_5690	vvi-miR3639-5p	0	UUUGGAUUGACUUCUGAAAGGCUA	24	8548	2858	0.000116878	5690	0.000256226	2.19225		VR28L1_43339_17:VR28S1_36047_5	zma-miR166m-3p	1	GGACUAGGCUUCAUUCCUC	19	22	17	6.95216e-07	5	2.25155e-07	3.08773
VR28L1_6032348_360:VR28S1_5046221_715	vvi-miR319g	0	UUGGACUGAAGGGAGCUCCC	20	1075	360	1.47222e-05	715	3.21971e-05	2.18697		VR28L1_3776688_27:VR28S1_3158380_8	zma-miR166a-3p	1	UCGGACCAGGCUUCAGUCCCC	21	35	27	1.10417e-06	8	3.60248e-07	3.06502
VR28L1_4236054_143:VR28S1_3542493_284	vvi-miR399g	0	UGCCAAAGGAGAUUUGCCCCU	21	427	143	5.848e-06	284	1.27888e-05	2.18687		VR28L1_2392056_27:VR28S1_2002171_8	smo-miR1088-5p	0	CCUUUGGCCGAAAGAGAGCACGCA	24	35	27	1.10417e-06	8	3.60248e-07	3.06502
VR28L1_503795_41:VR28S1_420716_81	gma-miR166u	0	UCUCGGACCAGGCUUCAU	18	122	41	1.6767e-06	81	3.64751e-06	2.17541		VR28L1_2730079_54:VR28S1_2283510_16	zma-miR166m-3p	1	CGGACCAGGCUUUAUUCCUC	20	70	54	2.20833e-06	16	7.20495e-07	3.06502
VR28L1_7392887_60:VR28S1_6186176_118	peu-miR2916	1	GGGGGCUCGAAGACGAUCAGA	21	178	60	2.4537e-06	118	5.31365e-06	2.16556		VR28L1_140029_988:VR28S1_117113_293	ppt-miR894	0	UUUCACGUCGGGUUCACCA	19	1281	988	4.04043e-05	293	1.31941e-05	3.06231
VR28L1_6202741_57:VR28S1_5188784_112	mtr-miR5234	0	UUUUGUUGUGGAUGGCAGAAG	21	169	57	2.33102e-06	112	5.04347e-06	2.16363		VR28L1_5372883_74:VR28S1_4492768_22	osa-miR166i-3p	1	UCGGAUUAGGCUUCAUUCC	19	96	74	3.02624e-06	22	9.90681e-07	3.0547
VR28L1_1220127_28:VR28S1_1020723_55	aly-miR403b-5p	0	AGUUUGUGCGUGACUCUAAAA	21	83	28	1.14506e-06	55	2.4767e-06	2.16294		VR28L1_806005_47:VR28S1_673931_14	zma-miR167d-5p	0	UGGAGCUGCCAGCAUGAUCUA	21	61	47	1.92207e-06	14	6.30433e-07	3.04881
VR28L1_4808244_45:VR28S1_4020402_88	atr-miR8590	0	AAUCCGAUUUGUAGAAAGACGUCA	24	133	45	1.84028e-06	88	3.96272e-06	2.15333		VR28L1_3995390_5398:VR28S1_3340787_1612	osa-miR166i-3p	0	UCGGAUCAGGCUUCAUUCCCC	21	7010	5398	0.000220752	1612	7.25899e-05	3.04108
VR28L1_776031_22:VR28S1_648771_43	peu-miR2916	1	UGGGGGCUCGAAGACGAUCAGAUAC	25	65	22	8.99692e-07	43	1.93633e-06	2.15222		VR28L1_667885_20:VR28S1_558343_6	zma-miR166m-3p	0	UCGGACCAGGCUUCAUUCCUCCU	23	26	20	8.17902e-07	6	2.70186e-07	3.02718
VR28L1_1434070_19:VR28S1_1200428_37	ppe-miR858	0	UCGUUGUCUGUUCGACCUUGAA	22	56	19	7.77006e-07	37	1.66615e-06	2.14431		VR28L1_2504734_20:VR28S1_2095823_6	aqc-miR482c	1	UUGCCGACUCCACCCAUACCUAA	23	26	20	8.17902e-07	6	2.70186e-07	3.02718
VR28L1_2542770_18:VR28S1_2127458_35	osa-miR1862e	0	CCCUCUUUGUUUAUUUUGGACGGU	24	53	18	7.36111e-07	35	1.57608e-06	2.14109		VR28L1_5878393_30:VR28S1_4917006_9	zma-miR167d-5p	0	GAAGCUGCCAGCAUGAUCUAG	21	39	30	1.22685e-06	9	4.05279e-07	3.02718
VR28L1_5999608_111:VR28S1_5018453_215	rgl-miR5139	0	AAACCUGGCUCUGAUACCA	19	326	111	4.53935e-06	215	9.68166e-06	2.13283		VR28L1_2625799_30:VR28S1_2196370_9	ppt-miR894	0	GUUCGUUUCACGUCGGGUUC	20	39	30	1.22685e-06	9	4.05279e-07	3.02718
VR28L1_4207996_15:VR28S1_3518739_29	lja-miR408	0	AUGGAAGAGGCAGAGCUUUAUGUG	24	44	15	6.13426e-07	29	1.3059e-06	2.12886		VR28L1_4593990_50:VR28S1_3841845_15	bna-miR167b	1	UGAAGCCGCCAGCAUGAUCUAA	22	65	50	2.04475e-06	15	6.75464e-07	3.02718
VR28L1_1666885_116:VR28S1_1395719_224	ppe-miR858	0	UCGUUGUCUGUUCGACCUUGA	21	340	116	4.74383e-06	224	1.00869e-05	2.12633		VR28L1_4465884_904:VR28S1_3734398_274	zma-miR166m-3p	0	CUCGGACCAGGCUUCAUUCCUC	22	1178	904	3.69691e-05	274	1.23385e-05	2.99625
VR28L1_1691488_55:VR28S1_1416469_106	vvi-miR3639-5p	0	UUUGGAUUGACUUCUGAAAGGCUU	24	161	55	2.24923e-06	106	4.77328e-06	2.12219		VR28L1_4429511_79:VR28S1_3703765_24	zma-miR167d-5p	1	UGAAGCUGCCAGCACGAUCUA	21	103	79	3.23071e-06	24	1.08074e-06	2.98934
VR28L1_5730855_820:VR28S1_4793384_1578	vvi-miR3639-5p	0	UUGACUUCUGAAAGGCUAAAAAC	23	2398	820	3.3534e-05	1578	7.10588e-05	2.11901		VR28L1_2199137_11606:VR28S1_1840939_3543	vvi-miR3623-5p	0	UCACAAGUUCAUCCAAGCACCA	22	15149	11606	0.000474628	3543	0.000159545	2.97489
VR28L1_1294917_13:VR28S1_1083817_25	vvi-miR3624-5p	0	AGGGUAGUAUGCUGCUGUCUU	21	38	13	5.31636e-07	25	1.12577e-06	2.11757		VR28L1_443335_1085:VR28S1_370331_332	lus-miR166b	0	UCGGACCAGGCUUCAUCCC	19	1417	1085	4.43712e-05	332	1.49503e-05	2.96792
VR28L1_2892827_47:VR28S1_2420124_90	tae-miR171b	0	UUGAGCCGUGCCAAUAUCACG	21	137	47	1.92207e-06	90	4.05279e-06	2.10855		VR28L1_3130058_49:VR28S1_2618205_15	zma-miR166m-3p	0	AAUCGGACCAGGCUUCAUUCCUC	23	64	49	2.00386e-06	15	6.75464e-07	2.96664
VR28L1_6383260_288:VR28S1_5339964_550	vvi-miR159c	0	UUGGAUUGAAGGGAGCUCUA	20	838	288	1.17778e-05	550	2.4767e-05	2.10286		VR28L1_6311625_49:VR28S1_5279993_15	ppt-miR167	0	UGAAGCUGCCAGCAUGAUCCU	21	64	49	2.00386e-06	15	6.75464e-07	2.96664
VR28L1_3160164_11:VR28S1_2643327_21	vvi-miR172d	0	UGAGAAUCUUGAUGAUGCUG	20	32	11	4.49846e-07	21	9.4565e-07	2.10216		VR28L1_434898_26:VR28S1_363324_8	cme-miR167e	0	UCAAGCUGCCAGCAUGAUCUAA	22	34	26	1.06327e-06	8	3.60248e-07	2.9515
VR28L1_7193988_11:VR28S1_6019334_21	ppt-miR319e	1	CUUGGACUGAAGGGAGUUCCC	21	32	11	4.49846e-07	21	9.4565e-07	2.10216		VR28L1_102010_39:VR28S1_85326_12	bna-miR167b	1	UGAAGCUGCCAUCAUGAUCUAA	22	51	39	1.59491e-06	12	5.40371e-07	2.9515
VR28L1_5643428_11:VR28S1_4719810_21	ahy-miR3510	0	ACGUAAUCUUGCGAGACUGCGGCU	24	32	11	4.49846e-07	21	9.4565e-07	2.10216		VR28L1_2539197_39:VR28S1_2124518_12	aqc-miR482c	1	UUGCCGACUCCACCCAUACC	20	51	39	1.59491e-06	12	5.40371e-07	2.9515
VR28L1_382177_11:VR28S1_319702_21	tae-miR9773	0	UCUUUUUUAUGUUAUUUCGUACUGU	25	32	11	4.49846e-07	21	9.4565e-07	2.10216		VR28L1_3186579_353:VR28S1_2665301_109	mtr-miR1507-3p	0	UUCCAUACAUCAUCUAAGACA	21	462	353	1.4436e-05	109	4.90837e-06	2.94109
VR28L1_6210768_32:VR28S1_5195567_61	pab-miR1863	0	CUGAUACCAUGUUAGAAAUACUGA	24	93	32	1.30864e-06	61	2.74689e-06	2.09904		VR28L1_2955872_42:VR28S1_2472936_13	mdm-miR391	0	CGCAGGAGAGAUGACGCCGU	20	55	42	1.71759e-06	13	5.85402e-07	2.93404
VR28L1_1791640_10:VR28S1_1499477_19	gra-miR8751b	0	UGAAUUUGUAGAGAGAAGUCC	21	29	10	4.08951e-07	19	8.55588e-07	2.09215		VR28L1_2818491_58:VR28S1_2357881_18	zma-miR167d-5p	1	UGAAGCUGCAAGCAUGAUCUA	21	76	58	2.37191e-06	18	8.10557e-07	2.92628
VR28L1_1986087_10:VR28S1_1662164_19	vvi-miR845e	0	AAGCAGAACGUGGCUCUGAUACCA	24	29	10	4.08951e-07	19	8.55588e-07	2.09215		VR28L1_4897897_45:VR28S1_4095134_14	zma-miR166m-3p	0	UCGGACCAGGCUUCAUUCA	19	59	45	1.84028e-06	14	6.30433e-07	2.91907
VR28L1_2557662_173:VR28S1_2140031_328	pvu-miR482-5p	0	AAUGGGCUGAUUGGGAUAAAA	21	501	173	7.07485e-06	328	1.47702e-05	2.0877		VR28L1_1435635_16:VR28S1_1201731_5	bna-miR167b	1	UGAAGCUGCCAGCAUGUUCUAA	22	21	16	6.54321e-07	5	2.25155e-07	2.9061
VR28L1_3923430_9:VR28S1_3280474_17	ath-miR8175	0	CGUCCCCGGCAACGGCGCCA	20	26	9	3.68056e-07	17	7.65526e-07	2.07992		VR28L1_637574_16:VR28S1_533170_5	ppt-miR894	0	CGUGUUCGGUUCACGUCGGGUUCACCA	27	21	16	6.54321e-07	5	2.25155e-07	2.9061
VR28L1_2538236_9:VR28S1_2123690_17	cca-miR396a-3p	0	GUUCAAGAAAGCUGUGGGAAA	21	26	9	3.68056e-07	17	7.65526e-07	2.07992		VR28L1_3564591_16:VR28S1_2982100_5	ath-miR5026	0	CAUUGUGUCUCAUAAGAUCGUGGG	24	21	16	6.54321e-07	5	2.25155e-07	2.9061
VR28L1_4073822_9:VR28S1_3406388_17	cpa-miR8138	0	UCAAAGAUGGUAACAAGACUG	21	26	9	3.68056e-07	17	7.65526e-07	2.07992		VR28L1_1040351_16:VR28S1_869832_5	cpa-miR8138	0	UGGGAUCAAAGAUGGUAACAAG	22	21	16	6.54321e-07	5	2.25155e-07	2.9061
VR28L1_3249867_9:VR28S1_2717674_17	zma-miR171n-3p	0	UGCUCCAUUGAGCCGCGCCACG	22	26	9	3.68056e-07	17	7.65526e-07	2.07992		VR28L1_3565473_32:VR28S1_2982797_10	zma-miR166a-3p	0	UUCGGACCAGGCUUCAUUCCCCA	23	42	32	1.30864e-06	10	4.5031e-07	2.9061
VR28L1_4453209_9:VR28S1_3723542_17	vvi-miR3639-5p	0	GAUUGACUUCUGAAAGGCUAAAAA	24	26	9	3.68056e-07	17	7.65526e-07	2.07992		VR28L1_2925126_48:VR28S1_2447244_15	mtr-miR5230	0	GGUUGAAUCGAUUGGCUCAACGGA	24	63	48	1.96296e-06	15	6.75464e-07	2.9061
VR28L1_1081587_9:VR28S1_904297_17	mtr-miR5562-3p	0	AAAGGCUGUGGAGAAGGCUGUUGU	24	26	9	3.68056e-07	17	7.65526e-07	2.07992		VR28L1_3664235_198:VR28S1_3064756_62	vvi-miR3623-5p	0	ACAAGUUCAUCCAAGCACCAU	21	260	198	8.09723e-06	62	2.79192e-06	2.90024
VR28L1_857213_8:VR28S1_716773_15	rgl-miR5139	0	GAACCUGGCUCUGAUACCA	19	23	8	3.27161e-07	15	6.75464e-07	2.06463		VR28L1_4622763_51:VR28S1_3865691_16	bna-miR167b	0	UGCAGCUGCCAGCAUGAUCUAA	22	67	51	2.08565e-06	16	7.20495e-07	2.89474
VR28L1_1810558_16:VR28S1_1515179_30	vvi-miR3639-5p	0	UGGAUUGACUUCUGAAAGGCU	21	46	16	6.54321e-07	30	1.35093e-06	2.06463		VR28L1_4118479_191:VR28S1_3443813_60	bna-miR167b	1	UGAAGUUGCCAGCAUGAUCUAA	22	251	191	7.81096e-06	60	2.70186e-06	2.89096
VR28L1_1204477_8:VR28S1_1007772_15	mtr-miR5261	0	UUAGCGUUUGUAGAUGGCUUUUUU	24	23	8	3.27161e-07	15	6.75464e-07	2.06463		VR28L1_4506846_2037:VR28S1_3768922_642	zma-miR166a-3p	0	CUCGGACCAGGCUUCAUUCCCC	22	2679	2037	8.33033e-05	642	2.89099e-05	2.88148
VR28L1_1517121_8:VR28S1_1270143_15	hvu-miR6209	0	CGGACCAAGAUCAGAAAGAUGGCC	24	23	8	3.27161e-07	15	6.75464e-07	2.06463		VR28L1_6787434_19:VR28S1_5677132_6	rco-miR167c	2	UGAAGCUGUUAGCAUGAUCUGG	22	25	19	7.77006e-07	6	2.70186e-07	2.87582
VR28L1_4081289_8:VR28S1_3412587_15	tae-miR9773	0	UUUUUUUUAUGUUAUUUCGUACUGU	25	23	8	3.27161e-07	15	6.75464e-07	2.06463		VR28L1_297454_19:VR28S1_248669_6	zma-miR166a-3p	0	ACGAUCUCGGACCAGGCUUCAUUCCCC	27	25	19	7.77006e-07	6	2.70186e-07	2.87582
VR28L1_1813254_28:VR28S1_1517414_52	ptc-miR6478	0	CCGGCUUUAGCUCAGUUGGU	20	80	28	1.14506e-06	52	2.34161e-06	2.04496		VR28L1_6762781_19:VR28S1_5656575_6	gma-miR4415b-5p	0	UGCCAAUGGGAAUCAAUGGAU	21	25	19	7.77006e-07	6	2.70186e-07	2.87582
VR28L1_5736648_7:VR28S1_4798179_13	lus-miR166b	1	UCGGACCAGGCUUCCUCCCCC	21	20	7	2.86266e-07	13	5.85402e-07	2.04496		VR28L1_6437840_499:VR28S1_5385135_158	mtr-miR1507-3p	0	UUCCAUACAUCAUCUAAGACAA	22	657	499	2.04066e-05	158	7.11489e-06	2.86816
VR28L1_4339897_7:VR28S1_3628750_13	mtr-miR5234	0	UUCGUUUUGUUGUGGAUGUAA	21	20	7	2.86266e-07	13	5.85402e-07	2.04496		VR28L1_100585_66:VR28S1_84180_21	mtr-miR4414a-3p	1	AUCCAACGAUGCAGGAGCUGC	21	87	66	2.69908e-06	21	9.4565e-07	2.8542
VR28L1_5655319_21:VR28S1_4729772_39	ath-miR8177	0	UGAUGAUGUGUCAUCUCUGAA	21	60	21	8.58797e-07	39	1.75621e-06	2.04496		VR28L1_5787447_1018:VR28S1_4840491_324	mdm-miR391	0	UUCGCAGGAGAGAUGACGCCGU	22	1342	1018	4.16312e-05	324	1.459e-05	2.8534
VR28L1_3124686_147:VR28S1_2613733_273	ama-miR156	0	GACUGACAGAAGAGAGUGAGCAC	23	420	147	6.01158e-06	273	1.22935e-05	2.04496		VR28L1_4370963_157:VR28S1_3654489_50	zma-miR166m-3p	0	UCGGACCAGGCUUCAUUGCUC	21	207	157	6.42053e-06	50	2.25155e-06	2.85161
VR28L1_6809129_7:VR28S1_5695615_13	vvi-miR3631d	0	CAUGUUGACAUCAUCGGACAUAAC	24	20	7	2.86266e-07	13	5.85402e-07	2.04496		VR28L1_3802409_210:VR28S1_3179863_67	zma-miR166a-3p	1	CGGACCAGGCUUCCUUCCCC	20	277	210	8.58797e-06	67	3.01707e-06	2.84646
VR28L1_4135947_7:VR28S1_3458274_13	vvi-miR845e	0	AAGCAGAACUUGGCUCUGAUACCA	24	20	7	2.86266e-07	13	5.85402e-07	2.04496		VR28L1_7470725_25:VR28S1_6251346_8	ppt-miR894	0	CGUGUUCGUUUCACGUCGGGUUCA	24	33	25	1.02238e-06	8	3.60248e-07	2.83798
VR28L1_5941178_7:VR28S1_4969734_13	osa-miR530-3p	0	GAUCGAUCUAGGUGCAGAGGCAGA	24	20	7	2.86266e-07	13	5.85402e-07	2.04496		VR28L1_2161834_337:VR28S1_1809579_108	ppt-miR894	0	AUUCACGUCGGGUUCACCA	19	445	337	1.37816e-05	108	4.86334e-06	2.83378
VR28L1_2996973_7:VR28S1_2507415_13	stu-miR8005c	0	UUUGAAGGUUUAGAGUUUGAAGAU	24	20	7	2.86266e-07	13	5.85402e-07	2.04496		VR28L1_948360_2622:VR28S1_793040_842	vvi-miR3635-5p	0	GGCAUGUGUGGGGCAUAAUAG	21	3464	2622	0.000107227	842	3.79161e-05	2.82801
VR28L1_5614005_7:VR28S1_4694842_13	ptc-miR6429	0	AAGGCUGUUAGAAAUGCAUUGAGA	24	20	7	2.86266e-07	13	5.85402e-07	2.04496		VR28L1_5980002_28:VR28S1_5002277_9	zma-miR160g-5p	0	GCCUGGCUCCCUGUAUGCCA	20	37	28	1.14506e-06	9	4.05279e-07	2.82537
VR28L1_1766336_7:VR28S1_1478635_13	peu-miR2916	1	UUGGGGGCUCGAAGACGAUCAGAUAC	26	20	7	2.86266e-07	13	5.85402e-07	2.04496		VR28L1_7031470_56:VR28S1_5882280_18	mtr-miR1507-3p	0	UGUACUGUUCCAUACAUCAUCCGA	24	74	56	2.29012e-06	18	8.10557e-07	2.82537
VR28L1_5184965_34:VR28S1_4335356_63	vvi-miR156i	0	UUGACAGAAGAUAGAGAGCA	20	97	34	1.39043e-06	63	2.83695e-06	2.04034		VR28L1_7219757_143:VR28S1_6040573_46	ama-miR396-3p	0	AAGCUCAAGAAAGCUGUGGGAG	22	189	143	5.848e-06	46	2.07142e-06	2.82318
VR28L1_5540373_20:VR28S1_4632613_37	vvi-miR3639-5p	0	AUUGACUUCUGAAAGGCUAAAAA	23	57	20	8.17902e-07	37	1.66615e-06	2.0371		VR28L1_4676585_31:VR28S1_3910650_10	bna-miR167b	0	UGAAGCUGCCAGCAUGAUCUAAA	23	41	31	1.26775e-06	10	4.5031e-07	2.81528
VR28L1_6031866_13:VR28S1_5045818_24	vvi-miR479	0	UGUGGUAUUGGUUCGGCUCAUCU	23	37	13	5.31636e-07	24	1.08074e-06	2.03286		VR28L1_3132712_34:VR28S1_2620579_11	zma-miR166m-3p	0	CGGACCAGGCUUCAUUUCUC	20	45	34	1.39043e-06	11	4.95341e-07	2.80702
VR28L1_2215679_13:VR28S1_1854588_24	smo-miR1088-5p	0	UUGGCUGAAAGAGAGCACGCACUC	24	37	13	5.31636e-07	24	1.08074e-06	2.03286		VR28L1_2608007_40:VR28S1_2181628_13	tae-miR167b	0	UGAAGCUGACAGCAUGAUCUA	21	53	40	1.6358e-06	13	5.85402e-07	2.79432
VR28L1_491646_13:VR28S1_410737_24	gma-miR9741	0	GAUGUCGGUGUUGAACUGAGUAGA	24	37	13	5.31636e-07	24	1.08074e-06	2.03286		VR28L1_6310159_46:VR28S1_5278805_15	zma-miR166m-3p	0	UCGGACCAGGCUUCAUUCCUCG	22	61	46	1.88117e-06	15	6.75464e-07	2.78501
VR28L1_2848218_12:VR28S1_2382817_22	vvi-miR159c	1	UUUGGAUUGAAGGGAUCUCUA	21	34	12	4.90741e-07	22	9.90681e-07	2.01875		VR28L1_5597273_150:VR28S1_4680640_49	zma-miR167j-5p	0	UGAAGCUGCCAGCAUGAUUA	20	199	150	6.13426e-06	49	2.20652e-06	2.78007
VR28L1_2128051_196:VR28S1_1781471_358	vvi-miR3633b-5p	1	GGAAUGGAUGGCUGGGAUC	19	554	196	8.01544e-06	358	1.61211e-05	2.01125		VR28L1_256040_107:VR28S1_214080_35	zma-miR167j-5p	0	UGAAGCUGCCAGCAUGACCUA	21	142	107	4.37577e-06	35	1.57608e-06	2.77636
VR28L1_7226169_22:VR28S1_6046107_40	vvi-miR162	0	CGAUAAACCUCUGCAUCCAG	20	62	22	8.99692e-07	40	1.80124e-06	2.00206		VR28L1_2618814_12970:VR28S1_2190647_4247	zma-miR390b-5p	0	AAGCUCAGGAGGGAUAGCGCC	21	17217	12970	0.000530409	4247	0.000191246	2.77343
												VR28L1_6969109_186:VR28S1_5829872_61	zma-miR166m-3p	0	UCGGACCAGGCUUCAUUUUCCC	22	247	186	7.60648e-06	61	2.74689e-06	2.76913
												VR28L1_2030874_91:VR28S1_1699719_30	tcc-miR167c	0	UUGAAGCUGCCAGCAUGAUCUU	22	121	91	3.72145e-06	30	1.35093e-06	2.75474
												VR28L1_5358007_97:VR28S1_4480225_32	zma-miR390b-5p	0	AAGCUCAGGAGGGAUAGCGCCU	22	129	97	3.96682e-06	32	1.44099e-06	2.75284
												VR28L1_6886456_221:VR28S1_5760695_73	lus-miR166b	0	UCGGACCAGGCUUCAUCCCC	20	294	221	9.03781e-06	73	3.28726e-06	2.74935
												VR28L1_4051041_112:VR28S1_3387398_37	ath-miR8175	0	GGUUCGUUCCCCGGCAACGGCGCCA	25	149	112	4.58025e-06	37	1.66615e-06	2.74901
												VR28L1_6555636_130:VR28S1_5483522_43	ppt-miR894	0	CGUGUUCGUUUCACGUCGGG	20	173	130	5.31636e-06	43	1.93633e-06	2.74558
												VR28L1_5308028_2286:VR28S1_4437882_757	vvi-miR167c	0	UGAAGCUGCCAGCAUGAUCUCA	22	3043	2286	9.34861e-05	757	3.40884e-05	2.74246
												VR28L1_760811_24:VR28S1_635984_8	vvi-miR3623-5p	0	UCAUAAGUUCAUCCAAGCACCA	22	32	24	9.81482e-07	8	3.60248e-07	2.72446
												VR28L1_363947_18:VR28S1_304421_6	zma-miR166m-3p	1	UCGGACCAGGCUUCAGUCCUC	21	24	18	7.36111e-07	6	2.70186e-07	2.72446
												VR28L1_2349900_18:VR28S1_1966805_6	zma-miR172d-3p	0	AGAAUCUUGAUGAUGCUGUAU	21	24	18	7.36111e-07	6	2.70186e-07	2.72446
												VR28L1_4534999_18:VR28S1_3792559_6	ppt-miR894	0	GUUCGUUUCACGUCGGGUU	19	24	18	7.36111e-07	6	2.70186e-07	2.72446
												VR28L1_4720168_21:VR28S1_3946986_7	bna-miR167b	1	UGAAGCUGCCAGCAUAAUCUAA	22	28	21	8.58797e-07	7	3.15217e-07	2.72446
												VR28L1_4167351_84:VR28S1_3484766_28	lus-miR166b	0	CGGACCAGGCUUCAUCCCCC	20	112	84	3.43519e-06	28	1.26087e-06	2.72446
												VR28L1_3536144_84:VR28S1_2958271_28	peu-miR2916	0	GCUCGAAGACGAUCAGAUACCGUCCU	26	112	84	3.43519e-06	28	1.26087e-06	2.72446
												VR28L1_2093224_51:VR28S1_1752433_17	zma-miR166m-3p	0	GGACCAGGCUUCAUUUCCC	19	68	51	2.08565e-06	17	7.65526e-07	2.72446
												VR28L1_2745769_15:VR28S1_2296502_5	vvi-miR168	1	UCGCUUCGUGCAGGUCGGGAA	21	20	15	6.13426e-07	5	2.25155e-07	2.72446
												VR28L1_3509317_15:VR28S1_2935323_5	vun-miR2118	1	UUGCCGAUUCCACCCAUACCUA	22	20	15	6.13426e-07	5	2.25155e-07	2.72446
												VR28L1_3305554_15:VR28S1_2764762_5	tcc-miR827	1	UUAGAUGAUCAUCAACAAACAUU	23	20	15	6.13426e-07	5	2.25155e-07	2.72446
												VR28L1_4261820_15:VR28S1_3563912_5	gma-miR6300	0	GUUGUAGUAUAGUGGUGA	18	20	15	6.13426e-07	5	2.25155e-07	2.72446
												VR28L1_3186264_15:VR28S1_2665013_5	gma-miR1520f-5p	0	GUCAUGUUCUGAUUACAAGUAGAG	24	20	15	6.13426e-07	5	2.25155e-07	2.72446
												VR28L1_4902098_15:VR28S1_4098660_5	ath-miR841b-3p	0	AGGAUCGGCUAGUGGGUCGUAUGU	24	20	15	6.13426e-07	5	2.25155e-07	2.72446
												VR28L1_5017830_15:VR28S1_4195987_5	ptc-miR478s	0	ACCUAUUUUUAGGGACUUAGAGGG	24	20	15	6.13426e-07	5	2.25155e-07	2.72446
												VR28L1_509965_15:VR28S1_425889_5	zma-miR166n-3p	0	UCGGACCAGGCUUCUCCCCC	20	20	15	6.13426e-07	5	2.25155e-07	2.72446
												VR28L1_6972697_33:VR28S1_5832966_11	gma-miR6300	0	GUCGUUGUAGUAUAGUGGUGAA	22	44	33	1.34954e-06	11	4.95341e-07	2.72446
												VR28L1_2754561_90001:VR28S1_2303975_30139	bna-miR167b	0	UGAAGCUGCCAGCAUGAUCUAA	22	120140	90001	0.0036806	30139	0.00135719	2.71193
												VR28L1_1494829_170:VR28S1_1251590_57	zma-miR166a-3p	0	UGGGACCAGGCUUCAUUCCCC	21	227	170	6.95216e-06	57	2.56676e-06	2.70853
												VR28L1_203373_1420:VR28S1_170297_477	zma-miR167d-5p	0	GAAGCUGCCAGCAUGAUCUA	20	1897	1420	5.8071e-05	477	2.14798e-05	2.70352
												VR28L1_4922280_2264:VR28S1_4115847_765	osa-miR166i-3p	0	UCGGAUCAGGCUUCAUUCCUC	21	3029	2264	9.25865e-05	765	3.44487e-05	2.68766
												VR28L1_4071242_198:VR28S1_3404191_67	ath-miR827	1	UUAGAUGAUCAUCAACAAACU	21	265	198	8.09723e-06	67	3.01707e-06	2.6838
												VR28L1_6476473_62:VR28S1_5417521_21	vvi-miR3636-3p	0	UUCUGUCGGAGAAGCAAGUCGGAG	24	83	62	2.53549e-06	21	9.4565e-07	2.68122
												VR28L1_6188076_3816:VR28S1_5176403_1293	mdm-miR391	0	UCGCAGGAGAGAUGACGCCGU	21	5109	3816	0.000156056	1293	5.8225e-05	2.68022
												VR28L1_5703522_9854:VR28S1_4770262_3341	zma-miR166a-3p	1	UCGGACCAGGCUUUAUUCCCC	21	13195	9854	0.00040298	3341	0.000150448	2.67853
												VR28L1_5819857_168:VR28S1_4867801_57	zma-miR167d-5p	1	UGAAGCUCCCAGCAUGAUCUA	21	225	168	6.87037e-06	57	2.56676e-06	2.67667
												VR28L1_6417466_491:VR28S1_5368249_167	zma-miR166m-3p	0	UCGGACCAGGCUUCAUUCACC	21	658	491	2.00795e-05	167	7.52017e-06	2.67008
												VR28L1_2108949_73:VR28S1_1765585_25	zma-miR167j-5p	0	UGAAGCUGCCAGCAUGAUAUA	21	98	73	2.98534e-06	25	1.12577e-06	2.65181
												VR28L1_3728312_32:VR28S1_3117809_11	mtr-miR482-3p	1	UCUUACCAACACCUCCCAUUUC	22	43	32	1.30864e-06	11	4.95341e-07	2.6419
												VR28L1_5235149_212:VR28S1_4376868_73	zma-miR390b-5p	0	UAAGCUCAGGAGGGAUAGCGC	21	285	212	8.66976e-06	73	3.28726e-06	2.63738
												VR28L1_3112528_29:VR28S1_2603625_10	zma-miR167j-5p	0	UGAAGCUGCCAGCAUGAUAUAA	22	39	29	1.18596e-06	10	4.5031e-07	2.63365
												VR28L1_7460131_29:VR28S1_6242463_10	zma-miR166a-3p	0	CGGCCCAGGCUUCAUUCCCC	20	39	29	1.18596e-06	10	4.5031e-07	2.63365
												VR28L1_7568095_29:VR28S1_6332913_10	zma-miR166n-3p	0	UCGGACCAGGCUUCUCCUC	19	39	29	1.18596e-06	10	4.5031e-07	2.63365
												VR28L1_3286217_26:VR28S1_2748534_9	vvi-miR172d	0	AUGAGAAUCUUGAUGAUGCUG	21	35	26	1.06327e-06	9	4.05279e-07	2.62356
												VR28L1_7217524_26:VR28S1_6038746_9	lus-miR166b	0	UCGGACCAGGCUUCAUCUC	19	35	26	1.06327e-06	9	4.05279e-07	2.62356
												VR28L1_3211785_52:VR28S1_2686296_18	bna-miR167b	1	UGAAGCUGCCAGCAUUAUCUAA	22	70	52	2.12654e-06	18	8.10557e-07	2.62356
												VR28L1_6096165_551:VR28S1_5099773_191	ptc-miR167h-3p	0	ACUAGAUCAUGUGGCAGUUUCACC	24	742	551	2.25332e-05	191	8.60091e-06	2.61986
												VR28L1_674688_49:VR28S1_564098_17	vvi-miR3640-3p	0	AGUAUCUAUCGAAAAGGCAUCA	22	66	49	2.00386e-06	17	7.65526e-07	2.61762
												VR28L1_5000486_23:VR28S1_4181559_8	cpa-miR8154	0	ACUGUCGAGAGAGAUGAAGAGGGA	24	31	23	9.40587e-07	8	3.60248e-07	2.61094
												VR28L1_2130593_63:VR28S1_1783589_22	gra-miR8748	0	AUGGAGAUGGAUAAAACCUUU	21	85	63	2.57639e-06	22	9.90681e-07	2.60063
												VR28L1_3936375_475:VR28S1_3291536_166	zma-miR166a-3p	1	UCGGACCAGACUUCAUUCCCC	21	641	475	1.94252e-05	166	7.47514e-06	2.59864
												VR28L1_5146465_20:VR28S1_4303300_7	osa-miR166m	1	UCGGACUAGGCUUCAUUCCCU	21	27	20	8.17902e-07	7	3.15217e-07	2.59473
												VR28L1_6659823_20:VR28S1_5570113_7	mes-miR166i	0	UUGGACCAGGCUUCAUUCCC	20	27	20	8.17902e-07	7	3.15217e-07	2.59473
												VR28L1_2167884_20:VR28S1_1814535_7	gma-miR4348a	0	UCCUAAGAUGGUGACAUGGGUUAU	24	27	20	8.17902e-07	7	3.15217e-07	2.59473
												VR28L1_7484044_508:VR28S1_6262651_178	vvi-miR3634-5p	0	GGCAUAUGUGUGACGGAAAGA	21	686	508	2.07747e-05	178	8.01551e-06	2.59181
												VR28L1_201092_37:VR28S1_168423_13	zma-miR166a-3p	1	GGACCAGGCUUUAUUCCCC	19	50	37	1.51312e-06	13	5.85402e-07	2.58475
												VR28L1_2123701_91:VR28S1_1777807_32	zma-miR166a-3p	0	UCGGACCAGGCUUCAUUCCCCUCGUAUGCCG	31	123	91	3.72145e-06	32	1.44099e-06	2.58257
												VR28L1_15404_17:VR28S1_12693_6	vvi-miR3623-3p	0	GCUUGGACGAAUUUGCUAAG	20	23	17	6.95216e-07	6	2.70186e-07	2.57311
												VR28L1_944991_17:VR28S1_790145_6	bna-miR167b	1	UGAAGCUGCUAGCAUGAUCUAAG	23	23	17	6.95216e-07	6	2.70186e-07	2.57311
												VR28L1_5151014_17:VR28S1_4307154_6	lus-miR166k	0	UCGGACCAGGCUUCAUUCCCCCCC	24	23	17	6.95216e-07	6	2.70186e-07	2.57311
												VR28L1_1531348_17:VR28S1_1281974_6	gra-miR8671	0	UAACAUCAAGGAUAAGAUGUCGGU	24	23	17	6.95216e-07	6	2.70186e-07	2.57311
												VR28L1_3002280_17:VR28S1_2511858_6	osa-miR1850.2	0	ACAGUUGUGUGUGAACUACGGGUG	24	23	17	6.95216e-07	6	2.70186e-07	2.57311
												VR28L1_3529944_34:VR28S1_2952828_12	mtr-miR4414b	0	AUUGAAUGAUGCGGGAGACAA	21	46	34	1.39043e-06	12	5.40371e-07	2.57311
												VR28L1_4761195_415:VR28S1_3981212_147	zma-miR167j-5p	0	UGAAGCUGCCAGCAUGAUUUA	21	562	415	1.69715e-05	147	6.61955e-06	2.56384
												VR28L1_4474971_79:VR28S1_3741961_28	zma-miR167d-5p	1	UGAAGCUGCCAGAAUGAUCUA	21	107	79	3.23071e-06	28	1.26087e-06	2.56229
												VR28L1_1609351_772:VR28S1_1347274_274	zma-miR166i-3p	0	UCGGACCAGGCUUCAUUCCCA	21	1046	772	3.1571e-05	274	1.23385e-05	2.55874
												VR28L1_5954987_152:VR28S1_4981335_54	ppe-miR1511-3p	0	GGCUCUGAUACCAUUUGUAACGAC	24	206	152	6.21605e-06	54	2.43167e-06	2.55629
												VR28L1_3963918_70:VR28S1_3314437_25	vvi-miR3624-3p	0	CAGCAGCAUACUACUUUGAUC	21	95	70	2.86266e-06	25	1.12577e-06	2.54283
												VR28L1_895289_220:VR28S1_748615_79	lus-miR166b	0	UCGGACCAGGCUUCAUCAUCC	21	299	220	8.99692e-06	79	3.55745e-06	2.52904
												VR28L1_1884273_25:VR28S1_1577044_9	vvi-miR3638-3p	0	GCAACAAGCAUGAAAAGGCACACC	24	34	25	1.02238e-06	9	4.05279e-07	2.52265
												VR28L1_7588269_25:VR28S1_6349572_9	ptc-miR166p	0	UCGGACCAGGCUCCCCCCC	19	34	25	1.02238e-06	9	4.05279e-07	2.52265
												VR28L1_4289833_10158:VR28S1_3586708_3665	tcc-miR827	1	UUAGAUGAUCAUCAACAAACA	21	13823	10158	0.000415412	3665	0.000165038	2.51706
												VR28L1_7303000_36:VR28S1_6110269_13	zma-miR167d-5p	1	UGAAGCUGCCAGCAUGGUCUA	21	49	36	1.47222e-06	13	5.85402e-07	2.51489
												VR28L1_5204779_36:VR28S1_4351824_13	zma-miR166n-3p	0	UCGGACCAGGCUUCGCCCCCC	21	49	36	1.47222e-06	13	5.85402e-07	2.51489
												VR28L1_2462799_47:VR28S1_2060929_17	gma-miR166k	0	UCUCGGACCAGGCUUCAUUCCA	22	64	47	1.92207e-06	17	7.65526e-07	2.51078
												VR28L1_6744438_4761:VR28S1_5641431_1724	zma-miR166m-3p	1	UCGGACCAGGCUUUAUUCCUC	21	6485	4761	0.000194701	1724	7.76334e-05	2.50796
												VR28L1_6762489_102:VR28S1_5656367_37	mtr-miR1507-3p	0	UCCAUACAUCAUCUAAGACAA	21	139	102	4.1713e-06	37	1.66615e-06	2.50356
												VR28L1_1017282_22:VR28S1_850431_8	pab-miR1863	0	AGCUCUGAUACCAUUUGUAACGAC	24	30	22	8.99692e-07	8	3.60248e-07	2.49743
												VR28L1_5090122_33:VR28S1_4256047_12	zma-miR167d-5p	1	UGAAGCUGGCAGCAUGAUCUA	21	45	33	1.34954e-06	12	5.40371e-07	2.49743
												VR28L1_4643041_33:VR28S1_3882546_12	ath-miR8175	0	GGUUCGGUCCCCGGCAACGGCGCCA	25	45	33	1.34954e-06	12	5.40371e-07	2.49743
												VR28L1_6707507_217:VR28S1_5610355_79	zma-miR390b-5p	0	AGCUCAGGAGGGAUAGCGCC	20	296	217	8.87423e-06	79	3.55745e-06	2.49455
												VR28L1_7007530_74:VR28S1_5862064_27	zma-miR167d-5p	1	UGAAGCUGCCAGUAUGAUCUA	21	101	74	3.02624e-06	27	1.21584e-06	2.48902
												VR28L1_4760569_197:VR28S1_3980681_72	vvi-miR3623-5p	0	UCACAAGUUCAUCCAAGCACCU	22	269	197	8.05633e-06	72	3.24223e-06	2.48481
												VR28L1_5782875_41:VR28S1_4836649_15	ptc-miR166q	0	CGGACCAGGCUUCAUUCCUU	20	56	41	1.6767e-06	15	6.75464e-07	2.48229
												VR28L1_7509577_30:VR28S1_6284174_11	vvi-miR3623-5p	0	CAAGUUCAUCCAAGCACCAUC	21	41	30	1.22685e-06	11	4.95341e-07	2.47679
												VR28L1_6312177_60:VR28S1_5280469_22	tcc-miR827	1	UUAGAUGAUCAUCAACAAAC	20	82	60	2.4537e-06	22	9.90681e-07	2.47679
												VR28L1_2009591_199:VR28S1_1681752_73	peu-miR2916	0	CUCGAAGACGAUCAGAUACCGU	22	272	199	8.13812e-06	73	3.28726e-06	2.47565
												VR28L1_7012799_248:VR28S1_5866554_91	zma-miR396b-5p	0	UUCCACAGCUUUCUUGAACUG	21	339	248	1.0142e-05	91	4.09782e-06	2.47497
												VR28L1_321954_5126:VR28S1_269365_1888	zma-miR167d-5p	0	UGAAGCUGCCAGCAUGAUCUAU	22	7014	5126	0.000209628	1888	8.50184e-05	2.46568
												VR28L1_744524_19:VR28S1_622350_7	osa-miR166i-3p	0	GGAUCAGGCUUCAUUCCCC	19	26	19	7.77006e-07	7	3.15217e-07	2.46499
												VR28L1_7278853_19:VR28S1_6089920_7	ppt-miR894	0	GUUCACGUCGGGUUCACCA	19	26	19	7.77006e-07	7	3.15217e-07	2.46499
												VR28L1_5767001_19:VR28S1_4823554_7	ppt-miR894	0	UCGUUUCACGUCGGGUUUACCA	22	26	19	7.77006e-07	7	3.15217e-07	2.46499
												VR28L1_2895451_235:VR28S1_2422337_87	vvi-miR169i	0	UGAGCCAAGGAUGACUGGCCGU	22	322	235	9.61034e-06	87	3.91769e-06	2.45306
												VR28L1_5635799_27:VR28S1_4713260_10	vvi-miR3623-5p	0	UCACAAGUUCAUCCAAGC	18	37	27	1.10417e-06	10	4.5031e-07	2.45202
												VR28L1_2028059_27:VR28S1_1697412_10	zma-miR167d-5p	1	UGAAGCUGCCAGCGUGAUCUA	21	37	27	1.10417e-06	10	4.5031e-07	2.45202
												VR28L1_1754612_54:VR28S1_1468798_20	zma-miR166m-3p	0	UUCGGACCAGGCUUCAUUUCCC	22	74	54	2.20833e-06	20	9.00619e-07	2.45202
												VR28L1_368055_197:VR28S1_307884_73	ppe-miR482b-5p	0	GGGUAUGGGAGGAUUGGGGAG	21	270	197	8.05633e-06	73	3.28726e-06	2.45077
												VR28L1_7116784_159:VR28S1_5954515_59	gma-miR167k	0	UGAAGCUGCCAGCCUGAUCUA	21	218	159	6.50232e-06	59	2.65683e-06	2.4474
												VR28L1_6179268_819:VR28S1_5169037_304	vvi-miR3637-5p	0	AUUUAUGUAUUGUGUUUUGUCGGA	24	1123	819	3.34931e-05	304	1.36894e-05	2.44664
												VR28L1_913551_35:VR28S1_763628_13	zma-miR166a-3p	1	GGACCAGGCUUCCUUCCCC	19	48	35	1.43133e-06	13	5.85402e-07	2.44503
												VR28L1_5109469_774:VR28S1_4272374_288	lus-miR166b	0	UCGGACCAGGCUUCAUCUCUC	21	1062	774	3.16528e-05	288	1.29689e-05	2.44067
												VR28L1_7326442_94:VR28S1_6130088_35	peu-miR2916	0	GCUCGAAGACGAUCAGAUACCGU	23	129	94	3.84414e-06	35	1.57608e-06	2.43904
												VR28L1_1751414_7276:VR28S1_1466137_2717	rco-miR167c	0	UGAAGCUGCCAGCAUGAUCUGG	22	9993	7276	0.000297553	2717	0.000122349	2.432
												VR28L1_1065287_431:VR28S1_890523_161	vun-miR482	1	UUUUCCCAAUGCCGCCCAUUCC	22	592	431	1.76258e-05	161	7.24998e-06	2.43115
												VR28L1_3459881_16:VR28S1_2894073_6	vvi-miR3631b-3p	0	AUGUUGGAUGAUGUCAAUAGGUUA	24	22	16	6.54321e-07	6	2.70186e-07	2.42175
												VR28L1_6873822_16:VR28S1_5750047_6	vvi-miR3631b-3p	0	AGUUAUGUUGGAUGAUGUCAUCAG	24	22	16	6.54321e-07	6	2.70186e-07	2.42175
												VR28L1_6814211_16:VR28S1_5699842_6	bna-miR167b	1	UGAAGCUGCCAGCAUGGUCUAA	22	22	16	6.54321e-07	6	2.70186e-07	2.42175
												VR28L1_1440095_16:VR28S1_1205509_6	ptc-miR166q	0	UCGGACCAGGCUUCAUUCCUUUU	23	22	16	6.54321e-07	6	2.70186e-07	2.42175
												VR28L1_3611978_16:VR28S1_3021621_6	lus-miR166b	0	UUGGACCAGGCUUCAUCCCCC	21	22	16	6.54321e-07	6	2.70186e-07	2.42175
												VR28L1_525276_16:VR28S1_438635_6	zma-miR390b-5p	0	CAGGAGGGAUAGCGCCAUGAG	21	22	16	6.54321e-07	6	2.70186e-07	2.42175
												VR28L1_3551242_16:VR28S1_2970855_6	zma-miR390b-5p	0	GAAGCUCAGGAGGGAUGAGAA	21	22	16	6.54321e-07	6	2.70186e-07	2.42175
												VR28L1_6836803_16:VR28S1_5718767_6	zma-miR166a-3p	0	GGAUUAGGCUUCAUUCCCC	19	22	16	6.54321e-07	6	2.70186e-07	2.42175
												VR28L1_5860432_32:VR28S1_4901726_12	zma-miR164g-5p	0	CUGGAGAAGCAGGGCACGUGCA	22	44	32	1.30864e-06	12	5.40371e-07	2.42175
												VR28L1_4289818_40:VR28S1_3586694_15	vvi-miR3640-3p	0	GUAUCUAUCGAAAAGGCAUCAUCA	24	55	40	1.6358e-06	15	6.75464e-07	2.42175
												VR28L1_1602174_48:VR28S1_1341408_18	vvi-miR3631b-3p	0	UGUUGGAUGAUGUCAAUAAGU	21	66	48	1.96296e-06	18	8.10557e-07	2.42175
												VR28L1_3300525_24:VR28S1_2760608_9	rco-miR167c	1	UGAAGUUGCCAGCAUGAUCUGG	22	33	24	9.81482e-07	9	4.05279e-07	2.42175
												VR28L1_4767980_24:VR28S1_3986908_9	zma-miR167d-5p	0	UGAAGCUGCCAGCAUGAUCUAUCGUAUGCCG	31	33	24	9.81482e-07	9	4.05279e-07	2.42175
												VR28L1_6323797_24:VR28S1_5290367_9	zma-miR166a-3p	1	GGACUAGGCUUCAUUCCCC	19	33	24	9.81482e-07	9	4.05279e-07	2.42175
												VR28L1_1516318_24:VR28S1_1269426_9	stu-miR8014-3p	0	AUGUUUGGAUAAAUGUUAAGAAGA	24	33	24	9.81482e-07	9	4.05279e-07	2.42175
												VR28L1_459862_112:VR28S1_384451_42	zma-miR166m-3p	0	CGGACCAGGCUUCAUUUCCC	20	154	112	4.58025e-06	42	1.8913e-06	2.42175
												VR28L1_1543974_77:VR28S1_1292677_29	gma-miR4350	0	ACAAAUGAUUUUGUGCGGGAG	21	106	77	3.14892e-06	29	1.3059e-06	2.41131
												VR28L1_5138349_69:VR28S1_4296616_26	bna-miR167b	1	UGAAGCUCCCAGCAUGAUCUAA	22	95	69	2.82176e-06	26	1.1708e-06	2.4101
												VR28L1_876114_53:VR28S1_732601_20	vvi-miR3623-5p	0	UCACAAGUUCAUCCAAGCACUA	22	73	53	2.16744e-06	20	9.00619e-07	2.40661
												VR28L1_7044466_53:VR28S1_5893211_20	zma-miR166m-5p	0	AGGGGAAUGUUGGCUGGCUCGAGG	24	73	53	2.16744e-06	20	9.00619e-07	2.40661
												VR28L1_2229668_747:VR28S1_1866151_282	zma-miR166a-3p	0	UCGCACCAGGCUUCAUUCCCC	21	1029	747	3.05486e-05	282	1.26987e-05	2.40564
												VR28L1_3519965_45:VR28S1_2944487_17	zma-miR169r-5p	0	AGCCAAGGAUGACUUGCCGG	20	62	45	1.84028e-06	17	7.65526e-07	2.40394
												VR28L1_2201254_201:VR28S1_1842752_76	zma-miR166m-3p	0	UCGGACCAGGCUUCAUUCAUC	21	277	201	8.21991e-06	76	3.42235e-06	2.40183
												VR28L1_2205398_103:VR28S1_1846060_39	zma-miR167d-5p	1	UGAACCUGCCAGCAUGAUCUA	21	142	103	4.21219e-06	39	1.75621e-06	2.39846
												VR28L1_1359241_66:VR28S1_1137957_25	zma-miR166a-3p	1	CGGACUAGGCUUCAUUCCCC	20	91	66	2.69908e-06	25	1.12577e-06	2.39753
												VR28L1_3521238_58:VR28S1_2945542_22	zma-miR167d-5p	0	UGACGCUGCCAGCAUGAUCUA	21	80	58	2.37191e-06	22	9.90681e-07	2.39423
												VR28L1_331271_108:VR28S1_276995_41	zma-miR166i-3p	0	CGGACCAGGCUUCAUUCCC	19	149	108	4.41667e-06	41	1.84627e-06	2.39221
												VR28L1_4427177_21:VR28S1_3701712_8	osa-miR164c	0	UGGAGAAGCAGGGUACGUGCA	21	29	21	8.58797e-07	8	3.60248e-07	2.38391
												VR28L1_2625607_34:VR28S1_2196223_13	ppt-miR894	0	CGUUUCACGUCGGGUUCACC	20	47	34	1.39043e-06	13	5.85402e-07	2.37517
												VR28L1_2919112_141:VR28S1_2442217_54	ppt-miR894	0	UUGAUUCACGUCGGGUUCACCA	22	195	141	5.76621e-06	54	2.43167e-06	2.37129
												VR28L1_4684134_39:VR28S1_3916927_15	cme-miR166i	0	UUCGGACCAGGCUUCAUUCUCC	22	54	39	1.59491e-06	15	6.75464e-07	2.3612
												VR28L1_5304331_52:VR28S1_4434742_20	ath-miR858b	1	UUCGUUGUUUGUUCGACCUUG	21	72	52	2.12654e-06	20	9.00619e-07	2.3612
												VR28L1_4867958_293:VR28S1_4070030_113	zma-miR166m-3p	1	UCGGACCAGUCUUCAUUCCUC	21	406	293	1.19823e-05	113	5.0885e-06	2.35477
												VR28L1_7053681_197:VR28S1_5901077_76	ppe-miR482b-5p	0	GGGUAUGGGAGGAUUGGGGAGA	22	273	197	8.05633e-06	76	3.42235e-06	2.35403
												VR28L1_2278824_357:VR28S1_1907447_138	vvi-miR3632-3p	0	UUUCCCAGACCCCCAAUACCAA	22	495	357	1.45995e-05	138	6.21427e-06	2.34936
												VR28L1_2249507_31:VR28S1_1882843_12	zma-miR164h-5p	0	UGGAGAAGCAGGGCACGCGCA	21	43	31	1.26775e-06	12	5.40371e-07	2.34607
												VR28L1_5334141_31:VR28S1_4459902_12	zma-miR167d-5p	0	UGAGGCUGCCAGCAUGAUCUA	21	43	31	1.26775e-06	12	5.40371e-07	2.34607
												VR28L1_3438780_85:VR28S1_2876273_33	zma-miR167d-5p	0	UGAAGCUGCCAGCAUGAUCUAG	22	118	85	3.47608e-06	33	1.48602e-06	2.33919
												VR28L1_3517732_85:VR28S1_2942498_33	zma-miR390b-5p	0	AAGCUCAGGAGGGAUAGCGC	20	118	85	3.47608e-06	33	1.48602e-06	2.33919
												VR28L1_2104186_157:VR28S1_1761581_61	zma-miR167j-5p	0	UGAAGCUGCCAGCAUGAUUUAA	22	218	157	6.42053e-06	61	2.74689e-06	2.33738
												VR28L1_1882938_36:VR28S1_1575908_14	vvi-miR3631b-3p	1	GUUAUGUUAGAUGAUGUCAAUAGG	24	50	36	1.47222e-06	14	6.30433e-07	2.33526
												VR28L1_4661621_18:VR28S1_3898110_7	aqc-miR482c	1	UUGCCGACUCCACCCAUACCUAAA	24	25	18	7.36111e-07	7	3.15217e-07	2.33526
												VR28L1_3950393_18:VR28S1_3303157_7	zma-miR166n-3p	0	UCGGACCAGGCUUCACUCC	19	25	18	7.36111e-07	7	3.15217e-07	2.33526
												VR28L1_6021984_36:VR28S1_5037476_14	tcc-miR167c	0	UGAAGCUGCCAGCAUGAUCUUU	22	50	36	1.47222e-06	14	6.30433e-07	2.33526
												VR28L1_795766_126:VR28S1_665386_49	zma-miR167d-5p	1	UGAAGCUACCAGCAUGAUCUA	21	175	126	5.15278e-06	49	2.20652e-06	2.33526
												VR28L1_2325329_59:VR28S1_1946291_23	zma-miR166n-3p	0	UCGGACCAGGCUUCUCCCC	19	82	59	2.41281e-06	23	1.03571e-06	2.32961
												VR28L1_4560785_82:VR28S1_3814197_32	peu-miR2916	0	GCUCGAAGACGAUCAGAUACCGUCC	25	114	82	3.3534e-06	32	1.44099e-06	2.32715
												VR28L1_2325917_156:VR28S1_1946820_61	zma-miR166a-3p	1	UCGGACCAGGCUACAUUCCCC	21	217	156	6.37963e-06	61	2.74689e-06	2.32249
												VR28L1_6040748_23:VR28S1_5053167_9	vvi-miR3623-5p	0	ACAAGUUCAUCCAAGCACC	19	32	23	9.40587e-07	9	4.05279e-07	2.32084
												VR28L1_1109688_23:VR28S1_928136_9	pta-miR390	1	AAGCUCAGGAUGGAUAGCGCC	21	32	23	9.40587e-07	9	4.05279e-07	2.32084
												VR28L1_1818830_23:VR28S1_1522106_9	ptc-miR6478	0	CCGACCUUAGCUCAGUUGGUAGAGC	25	32	23	9.40587e-07	9	4.05279e-07	2.32084
												VR28L1_5737624_23:VR28S1_4798975_9	zma-miR166a-3p	0	GGACCAGGCUUCAUUCCCCU	20	32	23	9.40587e-07	9	4.05279e-07	2.32084
												VR28L1_7229013_51:VR28S1_6048449_20	sly-miR167b-5p	0	UAAAGCUGCCAGCAUGAUCUA	21	71	51	2.08565e-06	20	9.00619e-07	2.31579
												VR28L1_5092016_79:VR28S1_4257591_31	osa-miR166m	0	CGGACCAGGCUUCAUUCCCU	20	110	79	3.23071e-06	31	1.39596e-06	2.31433
												VR28L1_5754354_56:VR28S1_4812941_22	zma-miR166m-3p	0	UCGUCGGACCAGGCUUCAUUC	21	78	56	2.29012e-06	22	9.90681e-07	2.31167
												VR28L1_1038926_1552:VR28S1_868643_611	mtr-miR482-3p	1	UCUUACCAACACCUCCCAUUCC	22	2163	1552	6.34692e-05	611	2.75139e-05	2.3068
												VR28L1_1001565_345:VR28S1_837358_136	zma-miR166m-3p	0	UCCGACCAGGCUUCAUUCCUC	21	481	345	1.41088e-05	136	6.12421e-06	2.30377
												VR28L1_1071213_109:VR28S1_895461_43	vvi-miR3623-5p	0	UCACAAGUUCAUCCAAGCAUC	21	152	109	4.45756e-06	43	1.93633e-06	2.30207
												VR28L1_5951518_38:VR28S1_4978356_15	zma-miR167d-5p	1	UGAAGCUGCCAGCAUGUUCUA	21	53	38	1.55401e-06	15	6.75464e-07	2.30066
												VR28L1_5478027_149:VR28S1_4580917_59	ppt-miR166m	0	UCGGACCAGGCAUCAUUCCCC	21	208	149	6.09337e-06	59	2.65683e-06	2.29348
												VR28L1_5986303_63:VR28S1_5007458_25	ath-miR8175	0	GUUCGGUCCCCGGCAACGGCGCCA	24	88	63	2.57639e-06	25	1.12577e-06	2.28855
												VR28L1_2301778_1481:VR28S1_1926881_590	mtr-miR1507-3p	0	UACUGUUCCAUACAUCAUCCGA	22	2071	1481	6.05656e-05	590	2.65683e-05	2.27962
												VR28L1_2067577_198:VR28S1_1731042_79	mtr-miR4414a-3p	1	UCCAACGAUGCAGGAGCUGCG	21	277	198	8.09723e-06	79	3.55745e-06	2.27613
												VR28L1_5744049_35:VR28S1_4804316_14	vvi-miR3635-5p	0	GCAUGUGUGGGGCAUAAUAG	20	49	35	1.43133e-06	14	6.30433e-07	2.27039
												VR28L1_2370229_20:VR28S1_1984069_8	zma-miR166m-3p	0	UCAGACCAGGCUUCAUUCC	19	28	20	8.17902e-07	8	3.60248e-07	2.27039
												VR28L1_7318451_20:VR28S1_6123335_8	zma-miR166a-3p	0	UCGGAUAGGCUUCAUUCCCC	20	28	20	8.17902e-07	8	3.60248e-07	2.27039
												VR28L1_4727854_40:VR28S1_3953401_16	zma-miR167d-5p	1	UGAAGCUGUCAGCAUGAUCUAU	22	56	40	1.6358e-06	16	7.20495e-07	2.27039
												VR28L1_2256520_40:VR28S1_1888858_16	zma-miR167d-5p	0	UUGAAGCUGCCAGCAUGAUCUAU	23	56	40	1.6358e-06	16	7.20495e-07	2.27039
												VR28L1_5656036_15:VR28S1_4730341_6	vvi-miR3636-3p	0	CGUCUGUCGGAGAAGCAAGUCGGAG	25	21	15	6.13426e-07	6	2.70186e-07	2.27039
												VR28L1_7426504_15:VR28S1_6214301_6	vvi-miR3636-3p	0	UGUCUGUCGGAGAAGCAAGUCGGAG	25	21	15	6.13426e-07	6	2.70186e-07	2.27039
												VR28L1_7412599_15:VR28S1_6202579_6	vvi-miR159c	0	UUGGAUUGAAGGGAGCUCUAU	21	21	15	6.13426e-07	6	2.70186e-07	2.27039
												VR28L1_2049860_25:VR28S1_1716002_10	vvi-miR3623-5p	0	UCACAAGUUCAUCCAAGCAUCA	22	35	25	1.02238e-06	10	4.5031e-07	2.27039
												VR28L1_7528663_15:VR28S1_6300116_6	stu-miR479	0	UGAGCCGAACCAAUAUCACUC	21	21	15	6.13426e-07	6	2.70186e-07	2.27039
												VR28L1_6471692_15:VR28S1_5413520_6	zma-miR167j-5p	0	UGAAGCUGCCAGCAUAUCUA	20	21	15	6.13426e-07	6	2.70186e-07	2.27039
												VR28L1_5593737_15:VR28S1_4677719_6	osa-miR1850.2	0	AGAACAGUUGUGUGUGAACUACGG	24	21	15	6.13426e-07	6	2.70186e-07	2.27039
[truncated: 120 more rows]

## Sheet: S5_miRNA-primer
Table S5. The qPCR primer sequences and putative miRNA validation in LD and SD. The lowercase letters in primer column indicate the gene-specific sequence and the uppercase letters indicate the universal sequence. qPCR was conducted using 3 technical replicates for each of three biological replicates of LD and SD mRNAs, LD and SD log fold change (log FC) values were compared using a Student’s t-t…
[truncated: 28 more rows]

[truncated: 4 more sheets: S6_miRNA-target, S7_miRNA-Target GO, S8_InverseExpression, S9_MYB3R1 Network]
